# Supplementary material for: Insight of novel biomarkers for papillary thyroid carcinoma through multiomics
Source: Front Oncol. 2023 Sep 19;13:1269751. doi: 10.3389/fonc.2023.1269751 (PMC10546062; doi:10.3389/fonc.2023.1269751)
Supplement: Supplementary file 2 [file Table_1.xlsx]

## Sheet: Table S1
Table S1 The clinical baseline information
No.	Gender	Age	Tumor location in thyroid	Number of lesions	Tumor size(cm)*	Capsule invasion	Peripheral tissue invasion	Metastatic No. of lymph node		Neoplasm staging		BRAF V600E	KRAS	Address
								Neck central area	Laterocervical region	T	N			Descent	Live
EA-001	Female	30	Central	3	0.7	—	—	0	0	T1a	N0	-	—	Jiangxi	Jiangxi
EA-002	Female	30	Central	3	1.1	+	—	1	1	T1b	N1b	-	—	Shanghai	Shanghai
EA-003	Male	43	Central	3	3.6	+	+	1	0	T3b	N1a	+	—	Hunan	Hunan
EA-004	Female	28	Lower	1	1.4	—	—	1	0	T1b	N1a	+	—	Zhejiang	Zhejiang
EA-005	Female	43	Central	2	2.6	+	+	0	0	T4a	N0	+	—	Shanghai	Shanghai
EA-006	Male	51	Central	1	0.5	—	—	0	0	T1a	N0	+	—	Jiangsu	Jiangsu
Notes：The tumor size is diameter of the largest lesions

## Sheet: Table S2
Table S2 The RNA-Seq raw data
No.	Gene Name	Sample IDs
		EA001		EA002		EA003		EA004		EA005		EA006
		C	N	C	N	C	N	C	N	C	N	C	N
1	5_8S_rRNA	161	122.75	270.75	189.5	507.75	83.7492	240.25	55.5	355.5	197.75	169	105
2	5S_rRNA	7	1	1.19364	4	6	3	2	3	1	0	3	3
3	7SK	771.196	367.251	880.222	1065.62	259.741	1020.59	1481.72	368.856	627.034	689.121	880.676	1919.94
4	A1BG	77.9732	72.9953	62.3465	89.1525	100.067	81.2695	153.128	69.6344	117.619	98.1028	120.148	67.2598
5	A1BG-AS1	39.525	45.6215	119.518	103.9	147.465	52.4932	161.114	33.142	134.793	80.1092	143.479	32.1154
6	A1CF	17.4716	19.3347	12.1669	18.0198	19.0358	29.4038	19.1968	21.0792	29.0257	27.0512	10.0077	15.0005
7	A2M	7876.94	5006.01	9159.56	7313.01	15743.6	6880.21	8232.4	4198.73	4585.2	8840.41	6691.45	7326.95
8	A2M-AS1	14.057	48.9752	103.23	90.7203	40.3632	53.7503	26.5715	27.267	12.7975	56.5698	19.5329	33.041
9	A2ML1	43.9757	42.7137	35.0828	34.8884	27.374	201.66	40.6012	46.1991	28.3758	47.1755	55.4202	50.2721
10	A2ML1-AS1	0	0	0	0	0	4	0	0	1	1	0	1
11	A2ML1-AS2	1.00177	0	2.01192	1.00304	0	1.07884	2.01446	0	1.0078	0	1.03327	5.02703
12	A2MP1	10	6.09869	69	54.4674	12.2519	12.2663	3	3.1237	2	29.0939	5.15947	6
13	A3GALT2	4	4	4	3	4	19	0	3	2	0	3	9
14	A4GALT	206.872	218.753	301.663	230.69	667.502	365.28	205.639	155.996	182.848	288.766	167.138	209.736
15	A4GNT	1	9	4	0	5	6	1	9	2	2	3	2
16	AA06	0	0	0	0	0	0	0	0	0	0	0	0
17	AAAS	372	417	433	409	486	413	440	373	504	416	393	436
18	AACS	557.902	637.084	521.499	494.106	707.157	639.691	528.928	475.453	699.206	572.575	557.373	559.282
19	AACSP1	39.8828	47.664	47.8866	33.2342	9.7427	30.2421	31.7472	55.6775	37.0933	39.8859	27.1088	37.3355
20	AADAC	0	2	5	13	1	5	0	1	0	0	0	3
21	AADACL2	4.81732	8.10258	3.2479	5.92609	0	12.5608	1.75707	10.3231	0	11.0318	1.3948	17.2094
22	AADACL2-AS1	1.32251	2.34869	3.16771	6.47736	6.28246	9.68261	0	7.85705	4.54898	5.3221	0	6.37863
23	AADACL3	9	5	5	3	4	3	7	2	5	5	3	4
24	AADACL4	0	0	0	0	0	0	0	0	0	0	0	0
25	AADACP1	19	60	18	116	3	64	3	59	0	34	13	51
26	AADAT	101.404	96.4804	60.6388	67.4727	88.5632	108.952	124.331	77.7017	134.363	107.102	158.767	110.064
27	AAGAB	474	667	515	488	516	536	463	494	460	819	544	478
28	AAK1	3626.24	6166.82	2317.38	3210.65	2566.79	5494.18	2039.79	4170.81	2559.13	6069.53	2740.45	5497.78
29	AAMDC	105.113	120.046	84.2608	100.782	116.891	171.889	102.575	120.98	97.2976	155.588	82.2733	130.287
30	AAMP	689	690	497	639	930	943	673	707	770	928	762	730
31	AANAT	11	14	31	19	12.0187	17	11	16	13.0252	13	5.00979	9
32	AAR2	326.509	312.778	313.241	308.336	418.459	380.187	372.234	268.157	314.817	399.694	324.765	317.024
33	AARD	4.80958	3.18299	9.01477	8.30971	11.2967	10.1631	17.3076	3.41504	10.2133	14.9487	14.2911	11.0261
34	AARS1	1207.92	1801.1	1396.41	1388.6	2561.57	1849.02	1366.08	1488.23	1564.75	1805.27	1349.01	1550.91
35	AARS1P1	0	0	0	0	0	0	0	0	0	0	0	0
36	AARS2	333.624	318.986	385.155	381.886	503.184	482.07	372.162	319.902	390.453	391.301	351.456	339.51
37	AARSD1	236.827	199.705	157.666	169.706	262.319	226.489	237.521	195.076	261.269	207.074	192.086	195.282
38	AARSD1P1	44.7383	18.4503	23.0079	23.5697	35.4881	42.4771	71.2973	28.435	63.8441	50.2905	24.8465	33.0701
39	AASDH	245	340	203	280	150	223	259	228	259	333	266	273
40	AASDHPPT	253.976	297	282	309	229	223	314	247	252	414.986	298	202
41	AASS	599.743	790.761	499.83	638.923	298.139	759.995	362.396	515.076	450.569	878.118	495.007	748.76
42	AATBC	53	28	32	36	78	49	69	38	24	36	44	47
43	AATF	403.09	433.063	485.128	506.034	565.036	443.039	448.152	302.026	429.053	471.023	402.042	406.287
44	AATK	404.64	326.625	279.88	308.307	274.268	542.639	564.164	261.361	419.022	249.808	191.699	381.28
45	ABALON	83.8219	94.9291	98.2105	90.2259	148.441	127.588	194.892	64.6462	120.985	106.319	176.568	63.4981
46	ABAT	1711.35	1646.55	807.295	1028.02	984.281	1717.5	1347.53	1290.93	1964.32	1618.2	1501.64	1697.92
47	ABCA1	1864	1373	1854	1603	4892	2139	1283	930	1435	1366	889	991
48	ABCA10	173.61	455.807	310.9	417.491	103.014	612.694	101.408	299.91	61.3205	678.52	296.509	390.151
49	ABCA11P	94.253	108.288	91.934	108.026	45.6999	98.7104	72.9244	89.0027	95.4842	113.294	108.115	130.132
50	ABCA12	29	11	23	16	10	31	20	15	29	23	18	18
51	ABCA13	205.882	528.678	85.477	309.31	154.915	584.602	124.368	213.702	253.938	383.649	249.563	201.637
52	ABCA17P	29	27.0972	26.5798	27.4956	18.4188	55.2529	31	33	49.752	25.4664	28	50.0322
53	ABCA2	3698.03	2345.08	1511	1696	2456	2775.74	4093	2084.75	3459	1707.75	2776	3407.38
54	ABCA3	871.084	861.032	1134	887	1122.04	1125	939.244	782	918.107	697.15	1103.02	1128.03
55	ABCA3P1	1	0	0	0	0	1	0	0	0	1	0	0
56	ABCA4	114	44	10	22	48	33	57	19	79	37	56	18
57	ABCA5	582.266	811.689	517.64	570.028	259.948	600.138	579.693	489.189	607.105	822.332	542.074	520.63
58	ABCA6	450.847	673.872	890.867	874.78	451.693	721.449	336.927	440.703	142.237	945.2	471.35	559.358
59	ABCA7	367.056	359.008	934.252	586.032	869.054	529.077	514.058	352	418.116	357.043	413.015	383
60	ABCA8	415.519	1145.64	627.607	1105.82	320.701	1782.88	389.654	695.91	411.847	1722.31	1046.69	1001.12
61	ABCA9	309.266	600.202	467.281	444.124	228.559	675.541	145.179	311.882	124.779	863.625	277.917	491.447
62	ABCA9-AS1	7.70336	7.1959	20.2831	10.4401	3.37236	22.2574	6.85491	10	3	18.0702	8.31793	11.0474
63	ABCB1	81	80	157	176.629	109.885	117	123	64	15.6103	184	101	198
64	ABCB10	120.7	173.18	215.577	285.826	314.061	202	130.175	163.988	133	205.201	160	180.757
65	ABCB10P1	0	0	0.000190003	0	0	0	0	1.01247	0	0	0	0
66	ABCB10P3	0	0	1.99981	0	0	0	0	0	0	0	0	0
67	ABCB10P4	0	0	0	0	0	0	0	0	0	0	0	0
68	ABCB11	13.9507	9.95223	19.5786	28.2943	9.49894	14.3593	14.7718	9.42049	7.19361	13.8554	9.80611	10.4149
69	ABCB4	22	20	50	66.3713	25.1153	39	22	13	15.3897	50	19	30
70	ABCB5	9.96462	5.13115	6.2169	8.1751	27.3855	8.73096	0	9.58173	3.13209	12.1069	7.56139	9.57164
71	ABCB6	192.018	243.315	140.151	220.798	346.595	298.577	152.989	234.209	137.254	308.194	186.964	290.907
72	ABCB7	232.978	271.904	252.482	292.956	255.458	254.733	306.383	219.929	314.481	345.235	382.534	240.988
73	ABCB8	332.873	427.25	411.834	331.837	490.749	610.951	410.063	487.142	372.591	477.03	425.35	491.843
74	ABCB9	241.742	129.274	175.132	177.713	204.438	178.405	363.905	126.698	223.608	155.87	233.951	192.769
75	ABCC1	1002.43	1438.77	1772.78	1645.34	1999.29	1922.56	956.976	1651.09	1082	1577.41	979.192	1589.01
76	ABCC10	345.74	299.694	590.436	392.061	650.199	396.118	538.271	350.234	414.683	422.026	380.89	455.337
77	ABCC11	24.2988	25.7479	157.232	7.27343	32.4943	28.7846	85.2384	9.38609	29.6998	19.8199	60.2398	23.3166
78	ABCC12	23	10	68	33	12	13	15	25	17	30	13	26
79	ABCC13	38	37.2074	34	28	30	28.1395	44.0404	26	25.0087	34	26	31.133
80	ABCC2	15.0379	28.2912	52.2277	32.5028	24.0126	62.3551	25.677	15.0338	27.9702	37.1614	9.17541	21.1572
81	ABCC3	985.981	64.0263	706.669	272.541	2012.86	247.988	2308.17	46.6925	1841.72	148.114	1025.91	95.1256
82	ABCC4	173.102	299.594	360.63	398.738	356.142	547.618	124.142	326.293	68.0846	551.372	147.148	403.447
83	ABCC5	408.114	319	775	522.146	1192.04	364.033	371.884	258.072	273.124	404	286	352.109
84	ABCC5-AS1	6	4	1	4	3	2	2	12	2	0	10	2
85	ABCC6	292.125	163.223	184.061	127.153	165.734	256.277	212.589	133.094	271.028	167.378	244.134	210.562
86	ABCC6P1	19.5895	15.9851	25.2474	18.2108	14.6306	5.87499	47.5624	9.46645	98.4675	14.2934	26.8983	13.344
87	ABCC6P2	14.2857	2.09697	7.69125	1.63653	7.63488	2.85917	13.8485	1.44878	17.5049	8.32893	32.9682	14.1016
88	ABCC8	167.534	255.611	280.469	348.583	209.651	472.742	117.441	208.849	112.497	218.757	136.653	222.494
89	ABCC9	633.913	978.716	824.758	704.597	664.484	1173.47	576.704	552.771	479.443	1264.8	739.388	1162.91
90	ABCD1	114	149.982	189	130	356	200	123	107.328	127	116.664	94.9372	146
91	ABCD1P2	0	1.01759	0	1	0	1	0	3.13593	0	0	0	0
92	ABCD1P3	0	0	0	0	0	0	0	0	0	1	0	0
93	ABCD1P4	0	0	0	0	0	0	0	0	0	7.33602	0	1
94	ABCD1P5	1	0	1	1	0	3	0	6.53596	0	4	1.06277	2
95	ABCD2	12	12	105	75	26	24	10	3	12	38	21	17
96	ABCD3	769.99	835	407.263	628.241	403.29	615.379	791.842	602	769.014	930.792	851.817	627.146
97	ABCD4	717.859	571.717	731.182	598	790.709	724.658	865.2	568.179	848.356	698.751	659.21	773.531
98	ABCE1	416.27	586.265	523.562	554.102	355.781	356.198	457.051	351.695	472.842	566.909	557.761	317.816
99	ABCF1	440.629	600.332	576.906	541.524	783.056	672.246	608.477	545.643	564.657	572.218	503.778	535.145
100	ABCF2	205.579	314.267	268.05	260.254	311.904	242.334	368.799	252.509	267.321	244.549	265.656	273.596
101	ABCF2-H2BK1	128.492	139.805	79.0535	131.488	164.79	141.093	173.363	81.0738	154.499	108.071	174.737	86.4199
102	ABCF2P1	0	0	1	0	0	0	2	0	0	0	0	0
103	ABCF2P2	0	0	0	0	0	0	1	0	1	0	0	0
104	ABCF3	510	548	504.058	507	683.589	649	637	571	511	580	554	577
105	ABCG1	289.508	203.589	528.67	426.526	1216.09	356.109	270.762	151.527	307.889	321.68	193.211	223.426
106	ABCG2	207.012	277.712	65.0044	191.879	138.636	130.522	151.005	233.195	148.273	341.793	117.393	297.472
107	ABCG4	14	10	7	4	39	17	52	4	39	12	12	10
108	ABCG5	12.095	25.3424	14.2538	13.0809	5.00208	30.1758	10.0018	15.1543	5.25047	17.1777	12.2152	28.4676
109	ABCG8	75.8584	56.3019	55.0595	54.5689	50.7605	101.075	71.8292	55.1012	53.7031	73.9425	64.5449	55.6895
110	ABHD1	26.4891	25.9701	39.7681	55.0178	31.9467	81.38	41.6634	43.7302	33.8799	50.2497	25.1536	49.5726
111	ABHD10	294	360	300	421	235	340	386	333	372	499	406	379
112	ABHD11	343.392	306.959	154.978	179.966	332.736	341.521	331.966	295.085	461.52	417.305	366.568	285.976
113	ABHD11-AS1	22	19	4	11	14	21	41	12	43	14	22.1899	15
114	ABHD12	964.07	1324.71	726.115	885.686	1598.38	1493.04	1138.45	1166.91	1455.87	1332.69	1325.33	1288.01
115	ABHD12B	11.7449	25.5062	24.0405	8.31199	23.8276	19.487	14.1019	17.4231	14.0174	32.0024	15.9183	31.9823
116	ABHD13	209	238	245	249	125	175	224	172	169	275	166	161
117	ABHD14A	211.931	241.888	137.512	162.815	196.809	272.485	261.457	258.455	248.134	304.453	223.633	269.802
118	ABHD14A-ACY1	26.6323	39.1969	10.4294	39.8541	46.907	43.2849	80.9423	51.8044	68.9932	59.1704	84.2448	97.3229
119	ABHD14B	431	473	321	439	501	520	449.295	436	659	584	586	539
120	ABHD15	193.871	177.631	299.815	261.414	470.201	284.737	193.467	179.297	150.183	203.73	203.459	246.922
121	ABHD15-AS1	0.6032	0	0	0	1.51111	0	0	0	0	0	0	0
122	ABHD16A	484.824	524.074	494	393.891	676.461	506.662	508.36	379.322	510.316	460	574	381
123	ABHD16B	0	0	0	0	0	0	0	0	0	0	0	0
124	ABHD17A	718.218	598.553	978.331	800.753	1382.17	935.07	861.517	649.22	879.214	746.125	778.265	819.835
125	ABHD17AP1	24.6982	6.4471	9.65221	4.13404	11.828	11.8934	23.9216	11.7702	21.6351	14.7558	13.7345	21.1647
126	ABHD17AP3	1.00997	0	6.01691	1.00297	0	0	3.01144	0	0	0	0	0
127	ABHD17AP4	0	0	0	0	0	0	1.44922	0	0	0	0	0
128	ABHD17AP5	4.0167	0	0	0	0	1.03682	9.10039	1.00935	11.1508	1.0142	0	0
129	ABHD17AP6	1.05702	0	0	2.10968	0	0	0	0	0	2.10453	0	0
130	ABHD17AP7	0	0	0	0	0	0	0	0	0	0	0	0
131	ABHD17AP8	0	0	0	0	0	0	0	0	0	0	0	0
132	ABHD17AP9	0	0	0	0	0	0	0	0	0	0	0	0
133	ABHD17B	93.2586	99.0832	92.3178	156.409	122.344	121.084	73.5333	97.2725	75.2663	113.093	59.2339	88.1906
134	ABHD17C	164	110	189	121	178	102	167	82	205	141	196	87
135	ABHD18	268.44	271.112	229.598	299.613	212.423	278.42	261.399	185.462	271.921	336.918	306.593	247.604
136	ABHD2	1271.5	1364.33	1944.93	1393.63	2462.25	1524.64	1328.7	1025.47	1229.45	1739.56	1242.8	1291.11
137	ABHD3	248.288	359.529	217.354	212.332	295.028	262.009	360.247	119.552	547.733	255.257	455.079	178.253
138	ABHD4	301	343	279	255	614	372	376	278	357	395	325	259.832
139	ABHD5	299.186	465.459	263.009	311.097	222.294	378.584	321.304	286.845	260.728	496.627	374.987	304.154
140	ABHD6	118.558	160.579	109.105	143.892	166.704	137.222	81.3525	167.562	131.107	211.285	139.214	146.485
141	ABHD8	109.676	113.999	103.664	121.906	200.746	208.499	127	129.118	155.016	149.423	162	139
142	ABI1	503.82	524.955	780	762	679	551.433	454	372	537	619	554.699	450
143	ABI1P1	0	2	0	2	0	1	2	0	1	1	0	1
144	ABI2	2984.24	2839.61	1598.59	1902.58	1466.09	2451.47	2223.82	2087.98	2589.11	2917.38	1960.92	2355.16
145	ABI3	111	56	289	192	379	109	176	63	120	134	105.624	68
146	ABI3BP	684.912	1130.5	1362.16	1578.5	766.029	1229.22	453.063	911.089	351.36	1041.6	581.088	1371.6
147	ABITRAM	200	257	94	178	68	127	193	148	179	236	201	146
148	ABITRAMP1	0	0	0	0	0	0	0	0	0	0	0	0
149	ABL1	1859	2153	1324	1400	2371	2245	1832	1618	2327	1918	1764	1655.98
150	ABL2	1146.71	890.841	1186.36	795.348	1589.05	879.793	1107.81	606.241	1029.99	919.807	915.717	762.13
151	ABLIM1	2623.08	4647.93	2244.78	3667.98	2427.71	4899.6	2767.09	2808.95	5051.04	5402.21	4575.07	4144.18
152	ABLIM2	197	211	85	134	183	296	199	202	229	383	233	317
153	ABLIM3	156	215	162	169	218	338	105	85	87	344	117	269
154	ABO	988.916	873.351	369.616	416.433	456.872	916.652	927.412	770.517	970.819	920.029	602.015	1208.67
155	ABR	1233.04	515.128	1913.43	1038.52	4260.95	917.757	2261.85	444.029	1827.02	854.781	1528.6	677.326
156	ABR-AS1	3	3	20	4	3	2	10	4	0	3	1	2
157	ABRA	12.3056	12.0645	6.11527	18.0949	4.02107	26.357	10	8.13583	8.06258	20.2432	12.7099	4.00692
158	ABRACL	45	80	83	86	115	30	85	50	113	102	91	56
159	ABRAXAS1	246.139	310.48	229.447	303.157	172.179	271.16	229.562	242.972	275.55	335.402	267.95	267.913
160	ABRAXAS2	218	222	204	270	175	191	211	183	212	305	242	201
161	ABT1	152	157	191	193	207	153	171	127	159	212	166	141
162	ABT1P1	4.70546	7.56126	9.74325	2.63041	8.678	8	0	9	5	6	2.55996	7.82659
163	ABTB1	361	211	417	423	729	369	343	159	426	353	308	338
164	ABTB2	304	96	211	134	340	145	468	82	430	102	282	81
165	ACAA1	700.158	668.719	660.876	604.701	941.376	735.569	812.796	614.263	1018.33	896.025	948.473	650.103
166	ACAA2	537.223	453.035	336.566	520.151	516.227	515.981	759	497.857	477.522	586.702	819.52	292.818
167	ACAA2P1	7.05425	4.03888	0	1.00809	6.57497	3.06076	5.0388	0	9.10597	3.03347	7.07515	5.03614
168	ACACA	786.578	903.581	833.551	744.815	1139.57	942.761	1213.09	810.465	1026.71	926.362	980.497	768.114
169	ACACB	1108.34	2604.38	811.436	1116.68	1174.68	2756.15	765.6	1675.55	597.873	1627.19	958.584	1830.35
170	ACAD10	518.079	526.921	475.33	493.959	543.162	684.53	434.494	550.532	552.036	630.946	507.036	593.496
171	ACAD11	305.206	315.945	440.649	431.346	348.573	394.937	421.974	302.29	391.396	480.358	275.111	396.774
172	ACAD8	482.803	451.841	348.903	342.17	558.941	431.082	675.293	398.406	965.311	587.222	628.528	500.726
173	ACAD9	766.539	781.456	822.3	752.644	948.248	804.128	890.784	660.069	862.855	746.247	803.524	815.032
174	ACAD9-DT	32	40	51	45	16	73	30	63	22	51	33	58
175	ACADL	454.535	597.541	317.419	558.514	135.647	575.595	229.247	513.469	378.822	695.092	495.78	576.632
176	ACADM	558.871	620.773	533.216	563.204	356.985	483.161	563.954	576.652	533.618	773.185	534.898	555.482
177	ACADS	134	216	128	185	254	264	187	305	232	266	212	183
178	ACADSB	431.129	522.269	345.237	496.716	279.689	558.428	377.902	459.076	443.26	729.394	440.998	577.011
179	ACADVL	4003	3686	2704	2572	3147	2943	3790	2828	4444	3183	3461	2554
180	ACAN	131.552	20.1571	86.1736	12.1794	259	25.4018	60.0346	15.4786	54.3871	28.5792	51.2658	24.1943
181	ACAP1	304.476	345.171	1003.73	868.065	630.86	612.14	437.159	470.45	317.323	575.759	343.053	493.661
182	ACAP2	1055.84	992.427	1159.99	1130.51	1058.63	931.47	1104.77	669.172	1009.81	1062.01	1057.48	802.179
183	ACAP2-IT1	5	8	17	12	1	8	5	4	2	4	5	9
184	ACAP3	475.599	365.068	600.32	305.159	700.033	641.624	550.147	315.014	478.025	372.113	418.099	486.292
185	ACAT1	511.489	844.648	419.005	536.966	356.221	484.912	457.23	614.212	532.503	969.405	690.376	647.645
186	ACAT2	66.2885	77.7839	77.1873	105.113	88.5823	98.8222	55.1007	42.3458	57.0322	126.9	77.8923	87.5224
187	ACBD3	661.633	821.079	627.644	668.297	652.316	677.87	729.68	520.439	741.947	782.977	749.146	507.976
188	ACBD3-AS1	15.3668	23.9207	19.3562	22.7035	10.6844	18.1295	16.3198	12.561	17.0534	16.0229	15.8544	8.02409
189	ACBD4	295.966	235.51	231.471	274.298	244.79	429.14	254.221	211.816	342.745	253.512	273.83	363.696
190	ACBD5	464.379	510.537	444.859	454.511	411.257	488.843	561.006	423.94	580.072	757.594	456.561	492.967
191	ACBD6	436.874	472.813	390.686	405.912	505.127	543.28	460.094	375.741	373.329	478.096	441.188	440.608
192	ACBD7	150.766	95.9534	117.244	88.797	161.427	129.172	177.488	77.5609	365.693	124.255	159.938	95.9091
193	ACCS	727	693	371	361	703	683	402	314	644	582	286	521
194	ACCSL	1	1	0	0	0	4	0	0	2	1	0	0
195	ACD	136	116	112	152	181	162	142	109	121	100	134	140
196	ACE	355.056	507.984	355.251	408.703	898.272	1017.09	478.854	594.962	226.511	901.703	311.908	1006.22
197	ACE2	97.194	122.823	68.3517	86.0677	42.2779	81.5191	82.4114	97.3509	79.1527	157.475	107.635	107.922
198	ACE3P	0	0	1	0	0	0	0	0	0	0	0	0
199	ACER1	2.03499	7.13625	6.19591	2.03562	6.0544	5.33049	2.14279	5.22293	2.02355	3.17337	0	1.06728
200	ACER2	92	66	65	54	192	80	138	39	153	64	135	63
201	ACER2P1	0	0	0	0	0	0	0	0	0	0	0	0
202	ACER3	712.156	718.485	791.729	648.133	731.177	657.4	631.265	503.484	647.423	792.665	666.7	619.849
203	ACHE	16	11	79	42	22	44	19	19	15	22	12	12
204	ACIN1	3122.69	2617.07	2815.63	2479.73	3344.26	3168.92	3619.25	2408.96	3862.5	2684.23	3212.47	2838.33
205	ACKR1	47	137	152	207	201	166	103	30	6	136	120	48
206	ACKR2	84.647	173.209	72.0776	98.1089	124.244	155.779	75.3653	111.762	59.727	191.561	69.572	126.227
207	ACKR3	191	236	108	178	473	346	125	223	198	393	141	322
208	ACKR4	40.8895	45.3514	68	61	34.2827	45.7269	61.7223	38.4818	55.5544	74	51.2206	49
209	ACKR4P1	2.11048	3.64855	0	0	4.71733	6.27307	10.2777	1.51824	4.44555	0	3.77942	0
210	ACLY	1087	1102	1350	1101	1778	1148	1305	884	1246	1305	1080	1046
211	ACMSD	22	24	25	29	0	25	34	23.4288	25	22	16	18
212	ACNATP	0	0	0	0	0	0	0	0	0	0	0	0
213	ACO1	713.601	700.291	583.968	803.262	991.28	705.081	1344.32	663.871	2063.49	782.41	1637.4	736.469
214	ACO2	1206.85	1565.26	1107.73	1125.54	1700.46	1663.86	1053.45	1431.05	1548.98	1605.45	1446.04	1335.81
215	ACOD1	0	0	0	1	0	2	0	1	0	2	0	0
216	ACOT1	35.773	49.2709	24.1637	37.3131	70.5878	18.9566	26.8308	27.235	50.3538	54.5029	50.3098	35.5736
217	ACOT11	636.826	979.343	381.927	825.3	650.041	1692.5	647.409	1346.95	540.996	1239.75	657.432	1617.22
218	ACOT12	0	0	7	1	2	6	1	0	2	0	1	0
219	ACOT13	270.01	271.654	214.825	267.862	256.592	298.624	243.437	201.496	250.611	330.849	290.133	274.583
220	ACOT2	171.247	210.729	174.836	145.687	434.425	239.047	221.365	169.765	230.655	217.532	214.701	227.46
221	ACOT4	5.56824	8.35667	13	15.7291	39.4053	14.0956	11.224	17	7.48417	29	44.5763	13.9938
222	ACOT6	12	12.1894	5	7	6	12	2	12	2	12.4671	10	13.2906
223	ACOT7	70.8427	23.2359	148.652	98.2778	168	48.4922	100.546	38.1535	113.869	53.7186	84.7763	27.13
224	ACOT8	167.059	152.748	222.474	229.501	220.297	250.713	227.818	172.731	165.648	251.543	230.533	216.802
225	ACOT9	465.503	482.445	446.618	361.468	611.898	424.842	544.357	326.172	534.979	482.325	475.923	354.352
226	ACOX1	1048.81	1188.58	1022.58	874.214	1300.65	1108.19	1670.32	1013.8	1481.06	1344.66	1446.59	1018.93
227	ACOX2	363	306	173	255	267	472	443	332	359	463	429	427
228	ACOX3	394	432	284	320	429	536	335	390	427	489	361	477
229	ACOXL	50.4803	64.8565	175.162	106.097	56.3955	86.4905	55.8166	74.2629	97.4511	100.06	63.7744	148.35
230	ACOXL-AS1	27	10	37	24	9	22	11	20	24	29	14	49
231	ACP1	439.698	422.601	363.972	433.798	340.458	386.275	461.318	371	523.066	609.139	522	385.842
232	ACP2	258.956	243	444	315	608.989	253	305	229	312	270	264	261
233	ACP3	43.2187	61.9569	65.1862	46.2207	75.2765	147.655	76.2986	36.7222	124.308	58.685	69.942	65.4857
234	ACP4	5	12	14	33	18	45	16	16	16	27	17	17
235	ACP5	48.3672	69.0225	532.114	267.302	2756.34	135.272	185.509	55.4519	162.937	123.07	351.088	83.2613
236	ACP6	721.336	315.391	533.022	468.367	551.145	633.97	1121.71	619.691	1201.13	794.045	739.285	851.91
237	ACP7	34.5686	20.7432	30.3469	18.546	39.2957	27.2529	24.3433	27.8679	31.3823	27.8362	21.1316	35.2785
238	ACR	6	0	4	5	6	9.49481	8	2	4	1.36151	2	6
239	ACRBP	52	70	72	61	81	124	63	52	96	70	52	163
240	ACRP1	1	0	0	0	1	3.50519	0	0	0	2.63849	1	0
241	ACRV1	0	2	8	2	0	3	0	0	4	2	0	0
242	ACSBG1	135.075	79.2007	103.091	79.0424	29.6637	65.1576	108.713	58.733	66.1476	70.4425	118.646	80.6955
243	ACSBG2	11	1	9	9.1571	12	17	19	5	4	8	13	15
244	ACSF2	399.081	951.132	411.618	725.438	562.04	1455.23	598	1373.33	508.678	1289.82	503.52	1631.44
245	ACSF3	669.313	566.633	883.98	749.132	952.174	824.361	808.881	571.093	645.541	705.179	745.861	703.247
246	ACSL1	703.974	1003.04	972.132	793.325	1778.44	725.437	723.408	695.639	927.442	974.407	747.024	626.867
247	ACSL3	843.451	998.875	760.832	727.344	876.623	727.828	829.944	580.912	630.83	824.923	784.679	679.48
248	ACSL3-AS1	0	0	0	0	0	1	1	0	0.415098	0	2	0
249	ACSL4	585	569	953	726	615	575	684.172	357	473	764	642	467
250	ACSL5	355	184	672.912	539.783	410.933	194.251	577	116	309.76	355.815	384.702	163.516
251	ACSL6	11.6699	40.616	52.5245	58.5145	23.592	55.2571	12.7354	35.2925	15.5082	63.7376	22.1976	33.8179
252	ACSL6-AS1	1	2	0	1	0	0	1	0	0	0	1	2
253	ACSM1	33	12	30	19	34	18	15	21	37	16	33	7
254	ACSM2A	97.0804	118.885	115.071	83.5808	25.5565	115.311	87.9476	101.34	78.4159	99.6133	69.0724	75.4826
255	ACSM2B	134.859	134.212	107.292	118.546	43.3095	96.204	108.233	146.285	103.751	118.919	93.3348	85.951
256	ACSM3	169.701	116.952	197.984	136.992	92.1928	113.491	156.083	103.38	175.425	159.55	125.548	111.893
257	ACSM4	1.03565	0	5.26681	2	4	0	1	0	3.27243	2	1	2
258	ACSM5	37	53.0546	33	52	158.033	168.536	19	46	24.6677	96.7159	141.935	70.9148
259	ACSM5P1	0	3.39973	1	0	1.07049	3.3543	0	0	0	2.28412	2.06455	3.08518
260	ACSM6	77.099	81.7771	53.4568	67.896	55.2855	99.7853	56.9748	72.6894	35.1746	71.3158	44.2623	91.4409
261	ACSS1	901.448	697.523	716.874	835.273	931.024	942.258	715.499	944.908	999.292	1016.99	718.561	1515.3
262	ACSS2	238.633	319.646	243.19	316.845	479.849	396.886	330.908	260.112	351.637	451.552	330.736	345.324
263	ACSS3	468.147	507.964	244.275	456.303	337.768	529.595	934.458	406.328	406.131	753.437	791.195	678.742
264	ACTA1	6.00071	6.00046	4	9	1.00007	10.1886	1	1.00007	5.0003	5.00031	19	3.00038
265	ACTA2	1281.62	1184.06	1451.86	751.378	3662.42	1397.91	987.743	637.455	719.074	1450.39	1083.55	779.827
266	ACTA2-AS1	57.4757	25.6945	121.569	77.8129	146.468	50.2825	46.1096	24.92	19.9904	36.3245	46.6609	26.3878
267	ACTB	15608.5	23644.3	25577.2	21381	45092.6	19820.2	15390.6	16969	15444.5	15779.6	16733	13976.8
268	ACTBL2	5	1	3	0	6	5	4	1	6	0	12	0
269	ACTBP1	0	0	0	0	1	0	0	0	0	0	0	0
270	ACTBP11	0	0	0	2.00076	0	2.00079	0	0	1	0	0	0
271	ACTBP12	0	0	0	0	0	0	0	0	0	0	0	0
272	ACTBP14	1	0	1	0	5	3	2	0	2	0	1	1
273	ACTBP15	0	2.00018	3	1	2.00011	7	0	3	6.00082	0	2	1
274	ACTBP2	0	2.00111	0	0	0	0	0	0	0	0	0	0
275	ACTBP4	21	21	18	14	19	29	31	16	37	20	36	30
276	ACTBP6	0	0	0	0	0	0	1	0	1	1	1	0
277	ACTBP7	5	0	6	0	10	0	29	1	20	2	18	1
278	ACTBP8	0	0	0	0	3	2	0	0	0	0	0	0
279	ACTBP9	0	0	0	0	0	1	0	0	0	0	0	0
280	ACTC1	0	6	0	6	2	11	1	0	0	5	0	2
281	ACTE1P	12.2043	14.133	7.60711	1.0234	10.2349	9.15748	13.2362	4.20344	11.5741	7.17067	11.313	12.3153
282	ACTG1	12179.6	14755.7	10460.7	8993.81	21600.5	11608.7	14321.4	11211.9	18217.6	12306.4	15619.9	9300.08
283	ACTG1P1	14	12	13	16	5.00078	30.0045	3	14.0069	16.0016	12	8	13
284	ACTG1P10	47.9507	42.9546	22.4367	50.3436	39.0016	58.7877	36.6088	60.239	31.7612	58.0823	48.9573	70.7598
285	ACTG1P11	0	0	0	0	0	0	0	0	0	0	0	0
286	ACTG1P12	0	0	0	0	0	0	1	0	0	0	0	0
287	ACTG1P13	0	1	1	0	0	0	0	0	0	0	0	0
288	ACTG1P14	23	24	36	33	16	34	28	39	28.0036	15	40	18.0024
289	ACTG1P15	11.0015	3.00027	1	1.00006	3.00016	10	3	6	0	5	3	9.00126
290	ACTG1P16	0	0	0	0	1	0	0	0	0	0	0	0
291	ACTG1P17	24.8241	22.3931	49.4743	33.4015	16.0528	18.1738	18.7963	19.9179	24.309	31.0942	16.0833	30.5165
292	ACTG1P18	6	7	8	3	2	2	1	13	0	10	6	5
293	ACTG1P19	0	0	0	0	0	0	0	0	0	0	0	0
294	ACTG1P2	0	0	0	0	0	0	0	0	0	0	0	0
295	ACTG1P20	10.0047	6	9	12	9.01283	8.00741	9	7.00722	9.0027	14.0128	6	9
296	ACTG1P21	0	0	0	0	1	0	0	0	0	0	0	0
297	ACTG1P22	9	6	21	16	4	11	5	9	2	12	6	4
298	ACTG1P23	0	0	0	0	0	0	0	0	0	0	0	0
299	ACTG1P24	0	3	5	5	0	0	0	4	1	18.0036	3	3
300	ACTG1P25	6.11634	11.2936	9.17132	7.15506	11.1763	15.0939	5.05098	4.0863	8.19201	9.40636	12.0368	8.39225
301	ACTG1P3	28	24	24	20	26	18	29	21	18	23	32	28
302	ACTG1P4	15.6093	12.6901	21.1098	10.8425	18.9737	20.4822	18.1153	20.2269	19.0504	15.5291	11.5423	10.578
303	ACTG1P9	37.885	10.8162	22.4817	32.388	35.7043	25.9325	30.1024	15.563	49.1936	6.9109	25.6677	25.3852
304	ACTG2	21.001	90.0017	36.0024	69.0011	45.0014	152.001	13.0213	6	16.0004	98.0026	21.0174	36.0019
305	ACTL10	52	50	38	60	72	89	95	75	61	70	90	78
306	ACTL11P	0	0	5.2351	1.02484	3.08409	3.0513	0	0	2.06553	1.01876	1.01652	3.05087
307	ACTL6A	197.357	175.842	203.071	234.033	187.831	183.736	233.174	149.995	234.147	199.857	247.797	187.636
308	ACTL6B	0	0	0	2	0	1	0	2	0	0	0	0
309	ACTL7A	5	2	1	6	1	9	2	1	1	3	2	4
310	ACTL7B	0	2	0	0	0	0	0	0	0	0	0	1
311	ACTL8	0	0	0	0	0	0	0	0	0	0	0	0
312	ACTL9	0	0	0	0	0	0	0	0	0	0	0	0
313	ACTN1	1731.92	899.613	2052.98	962.806	4342.48	1108.45	1938.29	596.341	1235.81	842	1277.17	649.092
314	ACTN1-DT	0	4	1	1	4	2	3	0	6	3	2	1
315	ACTN2	16.8254	26.3632	21.221	18.2822	16.0844	20.1548	16.4018	6.06291	7.2947	15.4335	20.2497	24.2945
316	ACTN3	5	1	4	0	2	31	3	2	0	8	3	7
317	ACTN4	3950.11	3526.02	2760.53	2312.72	5416.2	3753.21	5234.05	2781.86	4644.67	3169.52	4584.72	3270.62
318	ACTN4P1	0	0	0	0	0	0	0	0	0	0	0	0
319	ACTN4P2	0	0	0	0	0	0	1	0	0	0	0	0
320	ACTP1	0	0	0	0	0	0	0	0	0	0	0	0
321	ACTR10	336.254	371.116	257.804	349.793	321.992	303.94	464.793	256.085	424.784	468.146	376.405	270.531
322	ACTR1A	891.775	857.787	1083.83	819.005	1652.86	839.138	1034.02	729.021	903.295	1037.1	1037.76	753.337
323	ACTR1AP1	8	1	12.0405	7	2	11.1914	8.02389	7.02567	5	12	11	9.04224
324	ACTR1B	640	588	466	551	991	683	806	463	907	748	773	576
325	ACTR2	1505.26	1698.29	3002.51	2731.59	2231.94	1487.93	1837.34	1402.29	1571.97	2397.4	1952.95	1239.03
326	ACTR3	1019.78	1211.63	2186.23	1933.7	1234.18	797.937	1061.4	622.556	991.676	1334.41	1037.15	644.103
327	ACTR3-AS1	43.7673	59.1161	63.966	56.5589	48.5551	32.9419	27.0784	38.5179	29.7537	43.984	26.78	29.9074
328	ACTR3B	170.549	148.219	104.75	129.456	115.83	161.559	140.52	120.56	129.449	175.774	161.357	152.498
329	ACTR3BP1	0	0	0	0	0	0	0	0	0	0	0	0
330	ACTR3BP2	0	0	0	0	0	0	0	0	0	0	0	0
331	ACTR3BP3	0	0	0	0	0	0	0	0	0	0	0	0
332	ACTR3BP4	2	9	0	3	0	4	2	5	2	6	2	5
333	ACTR3BP5	0	0	0	0	0	0	0	0	0	0	0	0
334	ACTR3BP6	0	0	2	1	0	0	1	3	0	1	0	6
335	ACTR3BP7	0	0	0	0	0	0	0	0	0	0	0	0
336	ACTR3C	196.35	200.616	192.352	198.462	138.324	256.897	314.743	224.294	224.899	204.93	214.084	214.452
337	ACTR3P2	0	0	0	0	0	0	0	0	0	0	0	0
338	ACTR3P3	0	0	0	0	0	1	0	0	0	0	0	0
339	ACTR5	98.3751	111	96	107	128	85	110.439	92	85	136	95	108
340	ACTR6	142.015	146.487	127.599	188.587	83.2296	131.198	144.944	136.385	131.298	180.572	133.807	136.061
341	ACTR6P1	0	0	0	0	0	0	0	0	0	0	0	0
342	ACTR8	393	343	341	420	357	387	332	286	377	448	387	339
343	ACTRT1	0	0	0	0	0	0	0	0	0	0	0	0
344	ACTRT1P1	0	0	0	0	0	0	0	0	0	0	0	0
345	ACTRT2	0	0	0	0	0	4	0	0	0	0	0	0
346	ACTRT3	18	48	14	18	24	160	12	14	11	22	14	17
347	ACVR1	1041.13	832.046	740.784	672.514	1298.7	818.688	1519.32	732.504	1964.86	1009.52	1549.86	880.318
348	ACVR1B	381.023	424.007	310.005	312.041	523	564.029	289.006	367	265.009	405.024	304.009	388
349	ACVR1C	19	19	14	33	10	24	25	14	22	21	15	22
350	ACVR2A	310.251	383.011	239.862	373.151	274.037	414.531	281.685	339.534	268.688	462.674	269.171	342.984
351	ACVR2B	476.598	453.866	362.561	420.323	653.294	482.18	590.651	410.154	685.904	555.827	527.822	597.849
352	ACVR2B-AS1	35.149	39.5037	37.7007	44.9164	50.7617	69.129	62.3326	28.1891	47.5726	47.8177	49.3236	60.0934
353	ACVRL1	382.87	522.191	369.056	354.23	1067.5	753.948	562.724	416.402	256.482	710.298	392.038	737.303
354	ACY1	281.473	196.142	163.67	181.558	338.524	340.894	459.554	264.902	378.58	261.896	352.06	225.638
355	ACY3	2	0	16	11	2	2	2	1	4	1	5	2
356	ACYP1	99.6589	129	93	85	32.4681	96.7247	80	104.786	102.964	120.892	79.7843	136.516
357	ACYP2	166.235	141.605	155.792	157.706	137.919	217.274	128.823	184.093	135.382	188.224	146.023	153.206
358	ADA	157.75	118.226	286.193	244.358	211.744	308.677	160.493	106.447	164.023	158.249	111.764	159.045
359	ADA2	151.938	178.541	1612.37	863.366	3180.91	504.272	252.405	259.574	478.674	472.802	304.091	572.166
360	ADAD1	0	0	0	2	3	0	2	0	0	0	0	0
361	ADAD1P2	7	7	1	5	1	3	3	9	2	12	5	10
362	ADAD2	0	0	0	2	0	1	2	0	0	2.6712	0	0
363	ADAL	159.156	199.525	123.592	149.845	91.5179	145.477	140.093	178.531	139.884	188.812	189.446	190.638
364	ADAM10	1501	1681.76	1478.47	1712.4	1267.14	1542.42	1358.8	1466.21	1564.66	2348.98	1516.92	1516.53
365	ADAM11	41	6	12	18	13	24	26	10	10	4	12	21
366	ADAM12	143	63	863	187	1458	134	223	92	254	103	110	127
367	ADAM15	1020.87	594.867	591.381	645.108	1266.21	916.579	1120.94	533.396	962.304	851.938	878.781	747.507
368	ADAM17	792.815	766.49	973.196	773.976	745.473	655.97	799.013	496.318	821.693	766.792	646.748	687.254
369	ADAM18	1	1	1	0	0	0	2	4	1	3	6	0
370	ADAM19	190	115	1454	1006	575	218	199	79	269	228	140	127.021
371	ADAM1A	0.000140792	0	1.98735e-07	18.1997	0	36.1897	17.057	42.1642	0	0.00114661	30.4942	2.90013
372	ADAM1B	27.3429	33.0264	37.0871	35.4811	3.15492	62.7479	23.4427	48.5707	38.8136	41.0704	26.2436	50.438
373	ADAM2	0	0	0	0	0	0	0	0	0	0	0	0
374	ADAM20	32	17	31	50	35	42	84	69	68	52	27	64
375	ADAM20P1	37	34	40	43	25	30	66	62	63	94	19	78
376	ADAM20P2	0	0	0	0	0	0	0	0	0	0	0	0
377	ADAM20P3	0	0	0	0	0	0	0	0	0	0	0	0
378	ADAM21	7	8	16	18	5	17	25	26	27	44	5	30.8678
379	ADAM21P1	1	0	0	4	0	1	0	3	3	3	0	3.13218
380	ADAM22	256	459	389	459	203	441	69	334	55	440	163	487
381	ADAM23	27	22	57	40	37	48	18	4	3	58	28	33
382	ADAM24P	2	0	0	0	0	0	0	0	0	0	0	0
383	ADAM28	72.4536	39.8887	844.674	595.692	328.56	121.586	72.5563	47.3921	80.3864	157.897	79.2847	73.549
384	ADAM29	11.4392	5.38167	17.6593	21.6516	13.2026	6.31948	14.5629	6.57317	13.1896	10.8539	5.21195	10.5935
385	ADAM30	0	0	0	0	0	11	0	0	0	0	0	0
386	ADAM32	663.464	911.094	632.434	641.193	294.507	685.103	541.986	592.032	518.003	682.039	525.38	558
387	ADAM33	66.3887	141.186	71.6067	152.811	112.406	281.029	34.5139	151.228	16.092	186.205	74.4061	172.36
388	ADAM3A	1.11282	2.30161	14.3779	5.48106	6.55192	0	1.16446	3.7902	7.78038	13.4525	7.0915	7.30209
389	ADAM3B	6	2	1	2	1	3	6	1	2	3	3	8
390	ADAM5	1.00463	1.00137	1.08198	0	1.00932	1.01268	0	1.01903	0	1.01082	0	0
391	ADAM6	0	0	0	0	0	0	0	0	0	0	0	0
392	ADAM7	0	0	0	0	0	0	0	0	0	0	0	0
393	ADAM7-AS1	26.3601	28	48.557	52.9156	6.38123	32	27	37.3073	23	32	21	23
394	ADAM7-AS2	0	0	0	0	0	0	0	0	0	0	0	0
395	ADAM8	66	31	363	207	546	147	108	43	68	98	85	80
396	ADAM9	1161.1	1277.35	992.55	1084.91	1716.56	1258.54	1214.14	932.191	1332.24	1705.66	1213.76	947.291
397	ADAMDEC1	6	4	339	242	51	22	2	1	12	20	12	0
398	ADAMTS1	928.551	1854.43	627.179	531.265	1332.53	1368.35	728.788	326.113	381.412	631.132	728.378	403.249
399	ADAMTS10	455	126	425	265	767	259	484	132	248	255	245	256
400	ADAMTS12	213	167	475	103	564	140	152	98	150	165	99	137
401	ADAMTS13	92	98	62	73	77	169	58	100	72	80	30	103
402	ADAMTS14	57	1	136	26	398	7	76	1	91	2	47	0
403	ADAMTS15	483	424	209	254	422	501	375	560	418	590	326	229
404	ADAMTS16	60	53	76.1219	32.2311	104.017	53	31.2303	32	28.2852	44.1016	36	40
405	ADAMTS16-DT	30.8944	42.1742	36.8878	28.3811	34.9311	32.1341	41.8306	37.7963	33.9248	51.0316	25.0596	34.534
406	ADAMTS17	146.977	85.3235	39.936	59.4363	159.468	55.6753	270.639	39.3315	170.517	48.135	233.314	51.2442
407	ADAMTS18	37	6	7	9	60	11	115	5	34	7	33	4
408	ADAMTS19	3	0	1	1	0	1	0	2	3	1	0	0
409	ADAMTS19-AS1	2	0	0	2	2	0	0	0	0	0	0	0
410	ADAMTS2	374.364	98.2099	732.961	100.663	1612.9	112.308	254.751	86.007	161.112	162.286	175.267	117.383
411	ADAMTS20	6	0	1	3	0	3	5	0	1	0	1	0
412	ADAMTS3	55	109	82	96	43	93	81	91	32	96	84	94
413	ADAMTS4	438.665	496.368	279.362	124.041	390.64	223.872	222.478	109.543	208.407	131.131	108.61	158.167
414	ADAMTS5	335	538	446	727	335	526	513	532	593	699	541	869
415	ADAMTS6	74	34	159	46	90	40	89	8	64	57	54	25
416	ADAMTS7	118.566	43.6939	122.591	39.4865	311.471	91	123.954	36.5242	141.915	43.1447	46	119.48
417	ADAMTS7P1	3.09521	0	5.7242	3.42611	11.2552	0	2	1.04719	3	1	0	7.89915
418	ADAMTS7P3	7.43402	4.27223	17.1103	7	14.5018	29	1.04567	4.4286	7.08545	8.85527	0	10.497
419	ADAMTS7P4	24.335	4.48078	38.5481	22.6198	11.0065	17.2494	10.0211	7.40636	14.0376	2.1643	7.46044	8.33187
420	ADAMTS8	34	21	24	16	11	25	20	9	15	21	16	20
421	ADAMTS9	3649.62	913.776	1593.65	296.11	671	772.505	3421.03	300.084	842.886	504.667	1058.92	244
422	ADAMTS9-AS1	520.046	93.2243	211.353	39	57	108.495	364.97	25	85.1144	89.3334	103.076	30
423	ADAMTS9-AS2	1092.59	517.376	405.353	388.618	355.448	436.536	1178.59	200.432	600.654	503.685	789.595	383.805
424	ADAMTSL1	169	132	232	174	451	205	159	97	153	152	126	106
425	ADAMTSL2	505.638	139.416	290.816	169.038	649.979	187	411.434	106.192	161.416	183.351	196.911	286.782
426	ADAMTSL3	449.901	642.7	570.242	481.322	802.573	619.204	627.387	411.374	258.689	484.533	504.394	589.152
427	ADAMTSL4	397.028	544.147	679.404	343.229	1570.17	895.031	338.077	233.946	373.253	329.534	294.904	305.038
428	ADAMTSL4-AS1	73.5125	86.8515	57.653	57.0423	144.673	137.399	57.5161	32.1153	61.7298	55.1602	75.3846	40.9416
429	ADAMTSL4-AS2	39	72	55	24	81	106	37	12	39	34	26	16
430	ADAMTSL5	32.3078	22.1141	12.4635	24.2988	21.2351	38.1344	24.1831	21.661	28	13.2907	22.0811	35.8251
431	ADAP1	108.951	156	200	189	634	352	238	175	223	214.652	175	175
432	ADAP2	171.108	88.6959	364.186	188.91	1057.05	146.169	181.631	70.4419	209.657	227.736	154.932	155.26
433	ADAR	3612.77	3426.86	4560.22	3638.1	4726.01	3272.15	4347.95	2652.54	4153.24	3822.15	3502.17	3388.28
434	ADARB1	615.007	315.371	523.57	426.638	1491.41	451.709	484.714	191.658	456.596	329.604	366.411	358.719
435	ADARB2	17.1494	3.01718	42.195	40.153	19.1436	8.09884	17.3138	19.3257	10.2182	6.03373	6.15995	8.15224
436	ADARB2-AS1	2	1	0	0	0	2	0	0	0	0	0	0
437	ADAT1	619.369	642.404	689.976	619.825	703.037	659.918	589.844	490.989	629.9	692.604	654.906	598.042
438	ADAT2	106.732	147.524	177.878	129.605	67.1114	122.435	105.148	138.511	91.6599	152.918	126.668	158.777
439	ADAT3	45.3978	39.7495	42	31.546	49.3284	29.5513	66.578	41.8936	63.0805	40	36.3335	46.4469
440	ADCK1	110.328	109.242	92.577	79.6435	214.92	131.111	122.663	83.0592	164.047	145.48	123.873	105.19
441	ADCK2	209	207.121	235	264	585	383	295	200	299	286.303	312	228.035
442	ADCK5	77	69	98	80	120	83	100	53	97	65	84	88
443	ADCY1	381.401	362.434	230.732	292.482	410.771	459.386	457.72	515.901	150.502	485.92	350.475	418.871
444	ADCY10	6	7	8	9	14	23	8	2	19	19	11	7
445	ADCY10P1	217.652	317.124	191.806	273.114	124.523	320.693	165.281	285.253	233.603	258.555	214.413	320.069
446	ADCY2	126.47	72.4048	80.1512	59.0841	71.758	102.065	91.6809	73.9664	66.7293	101.748	75.82	108.995
447	ADCY3	433.17	343.676	596.576	431.374	1292.02	587.176	523.776	266.551	390.61	381.861	394.624	511.48
448	ADCY4	352.322	275	389	285.08	394.321	456.288	547.501	283.911	346.524	481.631	336.427	481.179
449	ADCY5	50	60	55	79	65	124.574	32	45	16	58	47.8158	60
450	ADCY6	847.158	785.614	604.847	571.006	853.648	879.619	902.717	635.195	975.084	750.603	803.714	889.237
451	ADCY6-DT	2	2	4	6	0	1	1	0	2	2	3	0
452	ADCY7	275.124	173.599	1222.1	791.939	2106.96	358.509	429.379	101.118	326.187	374.995	392.015	196.204
453	ADCY8	13	0	2	0	11	1	425	0	27	0	510	0
454	ADCY9	1707.01	1596.75	746.703	1020.25	1332.46	2428.56	1529.49	1873.04	1925.77	1999.75	1405.27	1943.91
455	ADCYAP1	1.67973	0	0	3.06616	7	1	2	23.7531	0	4.02595	0	0
456	ADCYAP1R1	56.0022	101.252	25.0007	90.0024	26.0009	186.003	80.0035	111.11	172.002	173.249	51.0011	271.837
457	ADD1	2843.98	2688.57	2734.94	2428.98	3782.62	3055.89	3111.61	2226.85	3077.25	3045.41	2633.18	2736.77
458	ADD2	26.1752	31.7031	87.4115	119.586	67.3398	37.7581	43.8735	24.2451	38.0669	65.0625	35.9404	23.004
459	ADD3	1999.67	2732.36	1881.5	2794.6	986.073	2681.14	1354.75	2249.22	1200.3	4270.65	1543.81	2526.72
460	ADD3-AS1	99.7567	89.2789	97.5443	69.2666	73.3971	128.955	70.226	88.579	88.4827	92.1084	64.8458	121.806
461	ADGB	28.4467	28.8716	40.2353	36.9217	33.303	39.2555	34.7017	35.5255	44.2995	36.4248	26.2053	56.8947
462	ADGB-DT	0	0	0	0	0	0	0	0	0	0	0	0
463	ADGRA1	0	0	0	0	0	0	0	3	0	1	0	0
464	ADGRA1-AS1	0	0	0	0	0	0	0	0	0	0	0	0
465	ADGRA2	763.914	498.087	773.377	640.686	1738.79	1084.44	775.364	493.024	554.803	853.574	646.863	724.629
466	ADGRA3	632.147	1351.3	441.424	1262.73	415.143	1274.25	351.638	1479.68	480.079	1854.72	548.059	1552.21
467	ADGRA3P1	40.5913	48.5706	36.8119	79.0098	22.305	52.326	25.9617	126.002	47.0126	147.685	31.724	107.514
468	ADGRB1	16	29	39	35	25	34	30	15	5	45	10	28
469	ADGRB2	159	150	167	156	220	96	249	36	71	65	145	74
470	ADGRB3	88	58	42	58	75	68	195	30	77	81	154	67
471	ADGRB3-DT	42	15	11	15	11	8	65	5	46	17	36	18
472	ADGRD1	194.007	345.345	298.037	198.926	533.155	472.334	196.416	416.779	300.205	693.731	379.061	479.665
473	ADGRD1-AS1	16	26	5	1	16	8	3	9	19	39	6	25
474	ADGRD2	6.44027	19.7856	12.4016	17.0319	23.9597	31.4636	26.8661	16.1721	13.7672	20.3212	13.5402	8.92112
475	ADGRE1	4.1811	4.68927	23.6752	19.1452	22	4	8.09	5.4455	6.48975	4.27852	4.43055	6.15138
476	ADGRE2	159.292	138.66	270.346	158.15	330.49	174.448	138.14	93.2426	176.069	138.804	122.684	129.206
477	ADGRE3	4	4	7	5	4	7	3	3	1	5	2	3
478	ADGRE4P	18.1018	4.06172	70.7671	23.1946	55.1737	9.39004	30.4657	6.10959	18.1448	8.14973	18.1443	3.06196
479	ADGRE5	573.114	369.907	1449.61	794.539	1305.76	485.825	580.94	382.64	405.621	523.545	506.989	390.673
480	ADGRF1	1550.72	2442.12	2598.61	3317.09	8167.86	4087.99	1505.65	1652.38	2465.21	1815.22	1776.34	7282.02
481	ADGRF2	0	1.04955	0	0	4	0	1	0	1	0	3	0
482	ADGRF3	44.5007	63.3792	44	48.417	61.3042	62.1988	53.8638	54.182	45.8439	60.3886	71.289	60.0874
483	ADGRF4	3	0	8	0	18	4	6	1	4	0	8	0
484	ADGRF5	1573	1462	977.784	1113	2064.82	1670.45	1636.97	1031.76	1984.89	2141.96	1711.9	1387.76
485	ADGRF5-AS1	5	7	3	6	6	11	9	6	9	8	3	6
486	ADGRF5P1	23.9664	11	38.9182	43.298	34.6119	47.6968	47.1707	47.1979	14.5172	27.4783	26.8427	88.0821
487	ADGRF5P2	0	0	0	0	0	0	0	0.188908	0	0	0	1.36686
488	ADGRG1	3919.93	3574.05	1574.06	1514.21	4716.37	3103.76	6596.62	3266.15	6291.25	3497.85	5113.48	2747.64
489	ADGRG2	131.745	107.089	209.229	117.735	154.905	110.761	355.825	122.715	115.349	157.349	131.128	97.1056
490	ADGRG3	0	20	8	10.5868	8	46	6	14	0	9	4	7
491	ADGRG4	8.32412	8.8936	7.66448	13.1781	0	2.15676	4.41185	5.51168	11.1875	9.83742	13.0369	5.53843
492	ADGRG5	60	8	444	245	87	30	73	21	50	53	33	26
493	ADGRG6	33	55	116	126	108	72	95	35	32	161	50	50
494	ADGRG7	0	1	0	0	0	1	0	0	0	0	0	0
495	ADGRL1	1073.19	1192.26	767.707	695.786	1530.28	1775.56	1531.16	1157.48	909.546	1124.51	1125.39	1443.08
496	ADGRL1-AS1	242.671	199.415	123.103	102.813	152.309	160.489	153.13	163.666	135.75	146.703	114.65	181.55
497	ADGRL2	2422.75	3446.37	1427.67	2217.04	1092.35	3045.62	2236.96	2720.49	767.333	3782.67	1820.3	2733.07
498	ADGRL3	41	145	22	66	85	104	24	27	5	98	39	57
499	ADGRL3-AS1	3	1	1	1	0	1	0	0	0	0	0	0
500	ADGRL4	204	182	188	211	186.44	182	298	118	193	293	211	186
501	ADGRV1	1058.09	3632.26	651.552	1967.71	216.095	2671.86	192.329	2701.79	163.685	2952.82	1088.95	2835.61
502	ADH1A	5	11.3674	5.55335	3.02541	2.53047	10.5707	3	5	0	17.7277	5.03515	7.19601
503	ADH1B	66.3481	366.272	71.3273	374.407	77.5424	859.773	44.226	239.521	9.21747	1096.88	238.029	393.034
504	ADH1C	1	5.0833	4.01505	20.2333	4	58.1412	3	9.22693	2.00132	33.5279	7.04092	29.1034
505	ADH4	15.7957	18.0432	28.0304	36.3022	10.7503	37.4748	8.85331	20.0414	12.0481	34.4775	17.9416	36.9152
506	ADH5	479.302	663.675	421.543	761.105	572.607	687.463	464.988	638.385	596.221	1064.21	607.259	686.357
507	ADH5P2	0	0	0	0	0	0	0	0	0	0	0	0
508	ADH5P3	0	0	0	0	0	1	0	1	0	1	0	1
509	ADH5P4	0	0	0	0	0	0	0	0	0	0	0	0
510	ADH5P5	0	0	0	0.164365	0.764404	0	0	0.194729	0	0.660955	6.99235	0
511	ADH6	12.0369	25	8	14.0239	4	11.078	5	18	5	17	12	17
512	ADH7	0	0	4.86804	0	0	0	0	0	0	0	0	0
513	ADHFE1	116.445	120.937	108.271	157.82	86.1034	198.064	105.503	123.549	170.299	218.551	163.57	217.976
514	ADI1	529.649	531.404	420.051	512.607	514.773	636.597	397.638	558.739	517.469	747.036	503.105	481.565
515	ADI1P1	0	0	0	0	0	0	0	1	0	0	0	0
516	ADI1P2	2	0	0	0	0	0	0	0	0	0	0	0
517	ADI1P3	0	0	0	0	0	0	0	0	0	0	0	0
518	ADIG	0	10	2	4	0	21	0	12.9872	0	21.7031	7	12.5906
519	ADIPOQ	18.2748	20.6576	18.8515	13.0284	8.389	131.785	16.4298	13.0399	15.6433	53.0452	27.0897	8.92753
520	ADIPOQ-AS1	18.8568	52.1913	15.9651	29.4915	29.7461	79.5009	10.6597	25.0538	19.5745	81.9526	19.2654	54.6164
521	ADIPOR1	595	749	726	679	1468	675	708	480	759	902	830	563
522	ADIPOR1P1	0	0	0	0	0	0	0	0	0	0	0	0
523	ADIPOR1P2	0	0	0	0	0	0	0	0	0	0	0	0
524	ADIPOR2	790.457	1215.72	688.101	953.167	707	1082	668.237	946.418	713.358	1347.97	727.32	1131.62
525	ADIRF	185.555	298.94	102.867	261.577	297.51	734.59	293.622	436.202	277.092	524.346	314.981	420.477
526	ADIRF-AS1	237.902	205.587	191.855	253.715	317.414	758.944	532.909	477.665	1089.63	513.866	512.208	589.856
527	ADK	430.086	376.566	385.162	333.081	285.129	353.865	543.18	279.587	576.709	475.123	551.306	306.033
528	ADM	85	48	78	56	253	114	350	20	341	60	560	44
529	ADM-DT	3	15	1	0	5	8	19	2	11	4	8	1
530	ADM2	96.9418	337.886	147.746	163.585	242.626	373.304	57.4424	741.316	159.334	777.53	157.278	600.413
531	ADM5	11	6	8	10	3	10	11	7	2	8	3	6
532	ADNP	1999.17	2072.15	1783.64	1933.35	1507.64	1944.01	2149.92	1766.15	2020.5	2072.53	1846.85	1938.67
533	ADNP-AS1	30.0178	43.541	37.4664	35.4361	27	32.4278	25.0442	44.0597	30.274	36.0244	33.2998	29.0818
534	ADNP2	407	603	402	373	451	520	442	327	452	400	387	407
535	ADO	278.627	292.934	267.615	390.382	459.782	351.362	332.407	316.243	332.959	419.676	322.871	372.773
536	ADORA1	169	38	114	64	311.975	76	721	28	319	85	367	66
537	ADORA2A	18.5575	17.2814	138	84.5894	54.8542	64.065	14.1444	15.7248	15.6552	20.7181	11	22.851
538	ADORA2A-AS1	21.3994	24.0087	40.111	44.1101	23.3932	63.0953	21.0231	29.5068	44.07	28.0392	21.4664	30.0194
539	ADORA2B	41.2216	40.0654	29.4938	56.285	46	38.4186	53.4256	34.6459	24.8727	26.0833	41.01	40.8061
540	ADORA2BP1	0	0	0	0	1	1	0	0	0	0	0	0
541	ADORA3	40	7	97	52.2333	336.651	11.5991	37.5409	9	37.307	59	23.3493	16
542	ADPGK	695.923	615.421	1131.18	868.491	1383.62	697.377	763.249	482.427	780.623	773.553	795.91	558.563
543	ADPGK-AS1	55.0911	58.651	49.6911	35.5297	66.8647	54.6528	46.262	43.7734	45.5824	33.1578	43.8082	35.5464
544	ADPRH	165	124	186	184	428	131	161	130	129	218	154.143	145
545	ADPRHL1	13.0732	18.1298	18.2495	27.2822	28.275	46.3434	21.2059	25.0701	4.02407	23.5822	16.0755	16.1085
546	ADPRM	112	152	110	204	69	68	87	88	60	159	68	156
547	ADPRS	174	214	191	176	323	208	269	140	261	195	215	162
548	ADRA1A	33.791	29.1617	17	33.0253	19.0388	48.4527	30.0198	20.0211	23.0629	38.038	14.0389	41.2527
549	ADRA1B	67	22	43	19	50	25	84	11	36	19	81	17
550	ADRA1D	4	5	2	1	3	20	12	1	2	11	5	5
551	ADRA2A	52	36	430	211	1113	79	80	44	24	69	138	127
552	ADRA2B	65.1371	30.0992	10.0564	13.0338	49.1672	78.412	26.0482	11.0476	10.0368	24.0211	10.0199	40.1033
553	ADRA2C	42	8	2	4	22	12	10	3	5	7	7	6
554	ADRB1	26.5427	22.8418	23.2628	11.2155	23.0381	28.3447	38.9452	8.10293	11.1797	15	15.1668	19.0893
555	ADRB2	17	22	80	84	133	49	17	26	8	89	40	46
556	ADRB3	5.03793	2.11954	6.05117	3.11252	15.2401	7.14018	5.01937	4.02883	4.14759	3.25936	5.29951	1.09973
557	ADRM1	337.845	278.913	377.72	311.827	741.448	370.276	409.484	247.304	358.388	328.574	325.683	292.644
558	ADSL	401.781	438.036	504.918	460.241	497.128	512.262	382.858	339.459	592.456	495.069	458.94	425.316
559	ADSS1	82.531	114.825	65.0685	72.1621	105.079	174.174	110.115	104.289	131.441	149.96	168.279	135.321
560	ADSS2	608	579	442.916	496.888	520	427.921	746.977	399	943.988	638	877	463.907
561	ADTRP	222.256	8	50.0472	41.8226	121.354	24.1049	64.0692	2	68.079	9.03449	48	8.01691
562	AEBP1	3793	1319	4242	1123	18572	1680	2706	775	1215	1354	1275	1657
563	AEBP2	627.814	611.707	458.598	548.969	337.916	524.019	649.393	481.797	585.419	581.958	567.645	562.284
564	AEN	225	264	226	206	589	222	275	113	314	184	296	174
565	AFAP1	1358.94	940.7	845.593	587.596	1808.71	765.483	1114.68	491.767	1536.43	858.015	988.768	766.329
566	AFAP1-AS1	167.98	103.385	68.7162	80.8187	143.552	76.9134	111.099	80.2018	212.348	126.161	115.105	92.2711
567	AFAP1L1	415.162	234.019	278.896	162.083	400.918	370.883	299.422	224.301	463.792	391.734	222.912	357.291
568	AFAP1L2	2442	3360	1165	2403	1847	3817	2457	3250	2631	3288	1998	3950
569	AFDN	4687.02	3279.01	1969	2064	2490	3064.14	4871.89	2263.01	5600.34	3182.17	3744.19	2719.01
570	AFDN-DT	116.027	75.2154	47.2719	37.8159	67.9021	74.9819	75.651	67.0043	108.082	105.378	81.7176	69.7065
571	AFF1	7076.18	7480.16	5081.71	4966.06	4417.06	7413.29	5546.15	4759.1	8081.8	6426.16	6283.09	5309.18
572	AFF2	85	17	322	231	75	48	224	22	28	26	118	9
573	AFF2-IT1	0	4	10	5	0	0	0	0	0	1	0	0
574	AFF3	93.6747	126.084	555.85	603.138	142.712	152.392	98.1565	76.9852	72.3373	148.908	71.7849	90.1916
575	AFF4	3223.25	3796	2510.97	2489.17	2321.86	2992	3447.87	2326.48	3551.69	3331.7	3327.25	2589.47
576	AFF4-DT	0	4	0	4	1	3	1	0	1	5	2	1
577	AFG1L	129.369	152.418	111.315	144.62	112.463	148.287	108.282	124.053	129.171	207.287	130.523	164.049
578	AFG3L1P	349.287	298.731	373.819	309.269	260.069	301.309	348.826	211.89	295.265	216.25	279.474	271.215
579	AFG3L2	692.625	996.024	568.58	770.963	746.825	995.507	692.829	829.341	707.981	1017.19	802.571	927.84
580	AFG3L2P1	0	0	2	0	0	0	0	0	0	1	0	0
581	AFM	0	0	0	0	0	1	0	0	0	0	0	0
582	AFMID	189.481	147.704	185.307	183.633	298.89	155.181	204.361	111	234.562	156.905	164.616	153.706
583	AFP	0	0	0	0	0	0	0	0	0	0	0	0
584	AFTPH	706	770	720	845	376	603	653	480	666	904	762	546
585	AFTPH-DT	2	2	9	21	0	0	2	2	5	7	0	3
586	AGA	152	196	231	245	214	171	280	172	225	368	303	144
587	AGA-DT	38.9778	32.2422	35.4282	29.5354	45.6393	59.6369	42.965	30.2307	38.8205	60.6531	30.8035	40.4506
588	AGAP1	1205	792	655	593	1246	1143.66	1119.25	624	1274	781.249	928	837
589	AGAP1-IT1	68	35	39	34	43	69	46	41	86	36	46	34
590	AGAP10P	8.8054	0	1.44542	3.51357	6.58005	3.66838	0	3.84991	4.00032	1.76875	8.47279	2.15627
591	AGAP11	0	0	0	0	7.03016	3.44888e-08	0	10.2511	0	0	0	4.19979
592	AGAP12P	2.96786	8.04793	1.7162	10.8943	9.45957	12.3306	10.4625	18.1582	21.6217	54.2493	44.5757	50.4809
593	AGAP13P	44.9941	70.6635	43.8119	39.6624	34.6502	41.0238	71.7069	78.3119	83.824	77.929	68.7703	54.5711
594	AGAP14P	7.28152	5.31265	0	0	2.13708	7.25043	11.2507	10.4314	1.39443	3.23637	2.46579	4.36522
595	AGAP2	104.503	51.1663	398.389	291.944	300.848	107.66	133.788	60.5384	64.51	116.85	89.2358	112.414
596	AGAP2-AS1	15.4973	9.83373	31.611	12.318	82.1524	14.9002	16.2124	0	10.9657	11.1501	12.7642	10.586
597	AGAP3	647	532	622	613	1604	1027	783	736	817	758	743	805
598	AGAP4	200.806	188.36	232.667	202.241	173.736	220.222	214.858	154.411	204.863	249.722	192.332	201.135
599	AGAP5	107.988	134.872	124.551	134.837	99.9868	153.388	73.9706	158.904	143.482	152.859	134.232	157.147
600	AGAP6	269.227	268.62	268.451	254.954	322.576	340.122	354.342	294.295	370.505	377.272	283.891	298.209
601	AGAP7P	0	0	1.77745	0	0	0	0	0	0	0	0	0
602	AGAP9	181.006	243.611	119.761	119.232	129.667	147.551	117.705	135.668	204.05	193.516	37.3888	41.7947
603	AGBL1	4.03638	8.0786	10.634	9.10075	6.25881	7.04061	3.11229	8.19067	13.4925	7.34679	6.43528	10.8279
604	AGBL1-AS1	2.12102	1.11028	0	0	1.00769	3.10001	0	2.42379	4.057	1.05432	2.2625	2.28539
605	AGBL2	47.7023	47.5157	40.7447	83.9192	18.987	66.5242	27.4345	32.6546	46.3359	78.0474	41.909	70.2067
606	AGBL3	71.0233	61.2147	66.028	63.0263	34.0081	87.0514	85.2906	55.0159	72.0005	97.0791	73	63.0361
607	AGBL4	58.889	100.375	31.9767	76.0416	23.8332	125.744	64.3778	98.6329	74.9904	106.584	75.9853	133.428
608	AGBL4-AS1	0	2	1	1	0	0	2	0	1	2	0	1
609	AGBL4-IT1	3	6	3	19	0	12	9	13	12	9	1	5
610	AGBL5	523.169	563	304.095	446.7	432.385	624.156	569.621	489.368	531.231	664.826	503.104	607.481
611	AGBL5-AS1	0	2	0	0	0	3	2	0	0	1	0	1
612	AGBL5-IT1	6	7	6.19818	5.4997	1	10.1945	12	3	9	7	7	1
613	AGER	296	438	209	244	351	796	332	421	181	590	201	393
614	AGFG1	808	828	917	831	613	674	833	549	790	832	713	654
615	AGFG2	316.434	223.094	334.466	309.686	408.13	313.872	398.635	274.153	337.648	356.133	274.537	325.071
616	AGGF1	356.934	270.922	346.67	428.617	276.025	320.831	296.176	338.187	317.526	459.124	341.966	276.6
617	AGGF1P1	8.60165	7.13676	11.9107	11.6903	8.27891	15.6363	17.0831	9.05913	6.27295	13.5131	16.5034	15.8996
618	AGGF1P10	4.08909	3	1	0	2	0	0	1.0199	3	8	0	4.02369
619	AGGF1P2	31.3093	24.0732	10.0893	32.3097	10.7211	58.3637	29.9169	38.921	35.727	39.9005	61.4966	57.5533
620	AGGF1P3	6	14.79	4	7	0	0	0	0	1	10.5864	4	5.05723
621	AGGF1P4	0	0	0	0	0	0	0	0	0	0	0	0
622	AGGF1P5	0	0	0	0	0	0	0	0	0	0	0	0
623	AGGF1P6	0	0	0	0	0	0	0	0	0	0	0	0
624	AGGF1P7	0	0	0	0	0	0	0	0	0	0	0	0
625	AGGF1P8	0	0	2	2	1	0	6	4	5	7	0	4
626	AGGF1P9	0	0	0	0	0	0	0	0	0	0	0	0
627	AGK	571.916	552.526	635.794	666.3	479.567	630.719	565.911	525.595	553.252	737.691	552.711	555.766
628	AGK-DT	10	9	13	15	5	14	2	9	7	29	5	16
629	AGKP1	0	0	0	0	11	19	0	0	0	0	0	19
630	AGKP2	0	0	0	0	0	0	0	1	0	0	0	0
631	AGL	449	716	451	512	363	576	453	550	397	788	508	635
632	AGMAT	40.7305	46.4771	74.2123	79.968	60.1316	81.1925	39.5109	39.4626	48.7891	65.0591	39.7476	43.1699
633	AGMO	14.7875	21.3542	11.5442	12.6608	17.1015	27.0524	5.27333	13.8496	6.30578	15.8291	8.13496	20.9206
634	AGO1	1360.33	1440.34	1284.16	1376.7	2036.65	1738.42	1675.33	1192.99	1532.17	1619.16	1367.9	1543.62
635	AGO2	1792.25	1556.56	1423.62	1259.63	1465.65	1621.31	1849.66	1017.33	1762.42	1302.54	1403.72	1226.61
636	AGO3	1205.5	1293.76	1085.82	1161.37	847.178	1343.08	1301.79	1018.52	1104.42	1340.48	1053.57	1318.84
637	AGO4	413.725	377.938	688.873	490.38	774.353	415.156	436.881	287.506	461.439	506.921	500.476	436.337
638	AGPAT1	497.596	579.687	375.531	490.547	762.972	705.171	582.243	484.77	539.91	543.991	495.267	577.907
639	AGPAT2	337	238	165	216	690	444	428	224	512	333	473	273
640	AGPAT3	1219.02	1341.59	1115.61	1117.49	1720.27	1682.69	1439.89	1360.15	1537.09	1611.47	1409.55	1402.38
641	AGPAT4	283.129	445.758	353.355	463	352.006	740.143	147.032	524	125.044	674.124	221	584
642	AGPAT5	198	159	272	253	171	201	172	139	198	236	226	137
643	AGPAT5P1	0	0	0	0	0	0	0	0	0	0	0	0
644	AGPS	466.222	459.233	613.521	559.447	489	453.228	491.748	421.504	456.587	801.03	550.2	456.036
645	AGR2	181	27	76	20	133	58	78	21	223	76	213	23
646	AGR3	3	9	0	15	0	25	1	9	0	11	6	14
647	AGRN	5057.06	3010.31	2664.21	2183	8399.92	5311.21	7933.05	3091.22	9013.43	3007.24	5002.38	3870.8
648	AGRP	10	5	14	7	10	15	19	12	6	16	11	21
649	AGT	161.263	80.841	93.5912	56.0339	196.021	116.121	121.936	57.2145	58.8621	114.812	101.925	105.877
650	AGTPBP1	205	335	433	408	289	332	248	235	257	449	324	315
651	AGTR1	29	147	15	66	5	158	9	89	4	85	33	113
652	AGTR2	0	0	0	0	0	1	0	0	0	3	0	0
653	AGTRAP	222	148	252	188	403	186	277	129	307	285	381	192
654	AGXT	18.5558	10.4032	6.03245	14.7574	9.32109	15.2067	10.9547	19.5541	0	9.3583	10.1501	12.2224
655	AGXT2	0	2	0	0	3	1	0	0	0	0	0	0
656	AHCTF1	1359.34	1734.37	1192	1370.43	895	1618	1274.8	1068.91	1235.79	1570	1334	1220
657	AHCTF1P1	7.66418	4.63118	0	1.57415	0	0	7.20487	3.08667	7.20635	2.99994	0	0
658	AHCY	865	1048.95	593	787	1387	1111.84	948	906.944	1368.98	1110	1116.98	871.985
659	AHCYL1	1848	1743	1266	1361	1820	1576	2311	1278	2283	1970	2227	1450
660	AHCYL2	1098.87	1920.64	815.598	1238.82	625.647	1423.53	620.695	1258.53	871.418	1585.22	820.502	1487.51
661	AHCYP2	0	1	1	5	0	8	2	3	3	2	4	0
662	AHCYP3	0	0	0	0	0	0	0	0	0	0	0	0
663	AHCYP4	0	0	0	0	0	0	0	0	0	0	0	0
664	AHCYP5	0	0	2	1	4	1	0	2	0	0	0	0
665	AHCYP7	0	0	1	1	0	1	0	0	1	2	0	0
666	AHCYP8	0	0	0	0	0	0	0	0	0	0	0	0
667	AHDC1	1499.08	1171.54	916.242	859.01	1587.81	1974.59	2019.05	1313.25	1578.39	1046.14	1309	1714
668	AHI1	1335.57	1223.16	978.5	1005.08	646.894	1217.74	1544.01	901.99	1538.91	1356.73	1392.88	945.525
669	AHI1-DT	506.888	497.325	346.377	391.679	153.706	426.651	421.664	498.942	472.602	613.519	435.69	534.7
670	AHNAK	35847	36172	31555	29387	74829	54080	40782	21235	35303	46414	40455	39115
671	AHNAK2	1657.84	185.331	1177.53	255.211	9730.02	1123.82	10311.5	147	10189.7	319.787	2921.09	241.781
672	AHR	2180.64	1140.2	2537.95	1668.31	2315.64	1212.49	2499.52	599.252	2108.24	1301.05	2176.01	821.714
673	AHRR	26.8647	31.3752	12.8221	58.782	19.0921	57.5261	9.78745	36.4836	13.269	34.6884	11.7673	72.489
674	AHSA1	286.637	424.182	393.921	491.55	429.228	788.231	387.82	281.518	329.803	379.63	341.276	283.021
675	AHSA2P	1670.14	1214.71	1229.06	1189.99	1200.76	1626.37	1956.76	1249.84	1566.76	1171.84	1263.48	1473.51
676	AHSG	0	0	0	0	2	4	0	0	0	1	0	0
677	AHSP	0	0	0	0	0	0	0	0	0	3	0	0
678	AICDA	29.5171	45.683	115.59	101.213	19.5125	24.305	18.5213	19.4293	6.51822	21.8428	32.5312	9.3724
679	AIDA	621.335	598.988	763.66	753.826	622.914	584.585	640.502	463.302	681.325	1055.81	749.052	579.168
680	AIDAP1	15.5597	20.5869	15.6032	8.11498	2.53861	8.24854	8.66146	12.5621	4.74022	15.5201	11.7281	11.5519
681	AIDAP2	13.377	30.3482	25.6227	15.8211	26.9645	37.6647	19.907	23.2462	28.7863	25.6218	24.8121	25.3452
682	AIDAP3	0	0	0	0	0	0	0	0	0	0	0	0
683	AIF1	32	21	150	116	391	42	34	6	39	52	42	35
684	AIF1L	1562	4200	486	2025	1043	2624	1223	2955	1930	4952	1991	3536
685	AIFM1	260.555	282.029	326.534	293.029	318.403	281.359	311.195	265.02	312.815	389.26	315.562	273.449
686	AIFM1P1	0	0	0	0	0	0	0	0	0	0	0	0
687	AIFM2	249.969	260	193.041	196.48	381.956	384.365	225.831	292.482	257.65	345.908	268.101	343.448
688	AIFM3	7	12	21	20	40	48	19	18.2634	18	22	14	15
689	AIG1	568.823	611.089	259.768	405.097	375.348	588.937	511.077	474.785	459.462	639.299	509.327	571.56
690	AIG1P1	2	4	4	5	2	8	2	0	2	4	5	6
691	AIM2	30.9952	24.2563	231.818	196.846	34.4492	43.289	25.8959	11.7549	21.2355	47.3623	19.9217	29.2535
692	AIMP1	497.981	569.257	421.834	463.251	374.983	475.066	504.369	403.495	516.987	629.351	502.28	414.824
693	AIMP1P1	6	13	6	5	1	10	13	6	11	6	6	7
694	AIMP1P2	0	0	0	0	0	0	0	0	0	0	0	0
695	AIMP2	89.8934	110.242	103.517	116.644	135.936	119.588	101.35	121.591	114.528	212.86	150.807	129.845
696	AIP	392	365	407	465.832	707.707	485	433	314.579	592	456	502	366
697	AIPL1	10.2072	10.1483	13.2044	6.05463	10.1431	9.0892	16.3788	25.0509	20.6762	24.109	12.3339	20.313
698	AIRE	15.392	15.3061	15.0477	8.1627	2.0781	9.06603	11.2146	14.208	13.3438	10.064	13.2086	4.07042
699	AIRN	63	29	58	44	77	56	57	31	78	49	70	37
700	AJAP1	174.844	24.87	46.9923	46.6063	188.088	50.3428	246.048	29.9766	117.649	81.7592	64.3693	52.3164
701	AJM1	115.289	94.2856	134	139	169	254.742	237	132	95	124.682	97	215.655
702	AJUBA	546.188	471.66	240.053	282.064	679.959	587.245	1080.05	490.662	654.888	569.083	664.4	419.854
703	AJUBA-DT	29	32	10	31	22	39.2845	20	41	26	30	21	41
704	AK1	478.363	205.937	287.268	204.738	537.606	370.349	941.068	214.829	561.315	329.26	711.945	286.863
705	AK2	1737.25	1797.44	1579.55	1727.77	1629.55	1860.75	1776.05	1780.77	1797.11	2375.71	1822.26	1582.28
706	AK2P2	0	2	0	2.01075	2	4	5.02504	1	3.03912	1	1	3.01801
707	AK3	648.332	614.174	461.981	644.357	519.212	723.365	677.337	537.581	786.459	825.045	641.773	781.668
708	AK3P2	0	0	0	0	1	3	1	0	0	4	4	0
709	AK3P3	8	10	9	8	7	19	5	12	9	12	17	4
710	AK3P4	0	0	0	0	0	0	0	0	0	0	1	0
711	AK3P5	33	48	59	25	24	29	26	30	29	23	43	18
712	AK4	103.862	145.413	164.15	133.693	115.072	114.518	134.112	58.7512	239.264	206.482	221.009	115.163
713	AK4P1	7.17574	12.4843	13.5003	12.0382	14.4858	23.2496	22.3746	5.2432	27.0136	23.2087	9.67361	21.9261
714	AK4P2	0	0	0	0	0	2	0	0	0	0	0	0
715	AK4P3	5.85839	12.103	15.6026	14.0956	19.0751	31.1588	17.5782	6.10098	19.5274	15.9069	10.7752	11.6385
716	AK4P4	3	0	3	6	2	10	5	0	5	6	1	5
717	AK4P5	0	1	0	3	0	1	0	0	0	0	0	0
718	AK4P6	0	0	0	0	0	2	0	0	0	3	0	0
719	AK5	26.5527	33.3521	28.3934	36.5125	33.5975	45.4208	38.8093	22.6983	23.801	39.9992	15.0703	33.015
720	AK6	86.9581	96.1089	54.7104	83.1973	38.8303	68.5197	57.2238	66.9126	87.3453	130.963	92.6593	53.758
721	AK6P1	0	0	0	0	0	0	0	0	0	0	0	0
722	AK6P2	0	0	0	0	0	0	0	0	0	0	0	0
723	AK7	36.4251	69.4964	28.1152	55.3576	25.9929	61.0345	24.7984	48.9333	27.3069	68.2902	33.8938	57.4835
724	AK8	76.8012	94	41	65	45.2722	157.432	78	81.8401	61	132.867	78.3749	138
725	AK9	242.933	260.768	190.724	201.831	114.089	211.397	214.688	201.962	289.445	288.309	207.845	275.429
726	AKAIN1	0	0	0	0	0	0	0	1	0	0	0	0
727	AKAP1	938	1080	545	612	1035	1524	1015	1145	1012	1319	1054	989
728	AKAP1-DT	69.9735	75.3243	37.3062	59.6629	50.656	66.1045	56.2848	62.4659	81.3655	83.1909	59.3332	66.4604
729	AKAP10	470.969	563.134	524.347	604	437.952	485.314	392.659	425.242	400.54	587.016	486.096	453.282
730	AKAP11	1653.78	1743.53	1659.06	1715.74	1051.03	1510.02	1869.06	1317.04	1662.01	1913.07	1645.03	1436.87
731	AKAP12	1562.07	2783.53	945.557	1419.44	1228.99	1579.48	730.882	873.36	919.575	2361.1	881.346	1393.21
732	AKAP13	11286.5	7471.95	8542.49	6133.22	9422.15	7836.87	10847.3	5862.48	10705.8	7136.18	7881.66	5419.81
733	AKAP13-AS1	95.872	85.1102	65.8073	70.9711	70.0726	38.6718	67.1166	34.6821	79.0589	57.3058	39.3747	47.5672
734	AKAP14	1	0	1	0	0	1	0	0	1	0	0	0
735	AKAP17A	678	780	915	679	1178	1079	819	644	829	768	706	808
736	AKAP17BP	0	1	0	3	0	2	1	2	0	0	0	5
737	AKAP3	19	37	13	22	11	40	10	29	29	68	20	59
738	AKAP4	0	0	0	0	0	0	0	0	0	0	0	0
739	AKAP5	61.7609	71.5168	138.079	145.825	58.6338	78.3897	112.438	79.8226	59.9398	142.935	67.4492	94.1613
740	AKAP6	456.254	846.073	151.9	345.882	422.085	733.274	597.637	446.919	522.334	729.164	629.028	648.262
741	AKAP7	70.7433	94.381	98.934	148.111	88.3789	58.5212	79.7176	78.5339	85.0004	118.365	93.7979	82.9892
742	AKAP8	589.02	500.055	493.849	469.201	553.002	643.605	534.379	417.265	522.657	445.546	441.465	554.988
743	AKAP8L	1399.88	990.839	1240.14	983.306	1073.93	1303.94	1448.38	965.207	1373.18	860.528	991.514	1326.99
744	AKAP8P1	0	0	0	0	0	0	0	0	0	0	0	0
745	AKAP9	2687.4	3129.49	2583.64	2728.71	1346.46	2119.65	2929.96	2008.33	2612.84	3029.56	2894.45	2218.03
746	AKIP1	132	109.312	95.6465	99.1071	191.266	98.4989	144.318	73.9905	177.916	133.151	149.014	100.139
747	AKIRIN1	519.984	784.491	515.332	471.694	477.34	461.157	476.294	379.068	402.672	564.785	490.17	400.105
748	AKIRIN1P1	2	7	1	8	0	27	3	10	2	19	3	15
749	AKIRIN1P2	0	2	5	0	0	4	0	0	1	5.09117	2	4.04573
750	AKIRIN2	322	318	460	358	505	295	343	174	350	358	304	270
751	AKIRIN2P1	0	0	0	0	0	0	0	0	0	0	0	0
752	AKNA	733.68	453.428	3307.84	2516.2	2294.78	821.508	1124.42	435.962	731.455	875.652	795.777	631.922
753	AKNAD1	2.04893	7.02972	4.02133	5.11311	0	9.55405	6.70224	3.05402	4.03393	1	1	3
754	AKR1A1	571.94	603.506	821.83	589.371	1297	631.908	677.573	506.879	898.022	817.599	799.954	565.456
755	AKR1B1	215	271	442.124	364	1747.28	276.584	280	205.031	228.154	406.044	230	310.958
756	AKR1B10	2.36853	11.735	8.6668	9.42411	24.4221	8.12678	5.3693	2.01258	6.52521	7.1944	1.01381	5.74518
757	AKR1B10P1	0	0	1	0	0	0	0	0	0	2	0	0
758	AKR1B10P2	1	0	2.01253	0	0	0	0	0	4.01942	0	0	3.0259
759	AKR1B15	53.0045	47.0284	60.6903	50.2452	47.1252	59.0568	41.4838	61.369	55.6829	51.281	51.9565	66.4037
760	AKR1B1P1	7	6	4	2	2	5	10	2	5	6	7	9.08377
761	AKR1B1P2	0	0	0	0	1	0	0	0	5	0	0	0
762	AKR1B1P3	6	6	1	6	10	11	11	7	12	3	6	5
763	AKR1B1P4	0	0	0	0	0	0	0	0	0	0	0	0
764	AKR1B1P5	0	0	0	0	0	0	0	0	2	0	1	0
765	AKR1B1P6	0	0	0	0	0	0	4	0	0	0	0	0
766	AKR1B1P7	0	0	0	0	0	0	0	0	0	0	0	0
767	AKR1B1P8	0	0	0	0	0	0	0	0	0	0	0	0
768	AKR1C1	133.262	395.533	97.1308	219.903	113.436	295.322	98.74	180.383	50.6856	267.483	82.9497	233.464
769	AKR1C2	50.7956	159.045	34.3107	59.412	69.9791	148.514	42.5943	75.6467	25.9708	179.837	35.5802	114.086
770	AKR1C3	34.9425	101.952	43.9434	67.8116	156.585	89.0456	45.4004	41.6474	22	163.916	21.5667	67.3414
771	AKR1C4	0	0	0	1	1	1	0	1	0	5.01592	0	0
772	AKR1C5P	0	0	0	2	3	2	0	0	0	4	1	0
773	AKR1C6P	5	25	1	3	5	7	4	2	1	14	1	10
774	AKR1C7P	0	2	4	4	21	2	2	0	1	6	1	0
775	AKR1C8	0	0	0	1	6	0	0	0	0	1	0	1
776	AKR1D1	12.4017	8.27322	8.31031	13.4923	5.44801	6.28608	0	4.49076	8.72433	6.43434	4.43107	2.39851
777	AKR1D1P1	0	0	0	0	3	0	2	1	1	3	0	0
778	AKR1E2	65	263	47	88	93	113	54	72	46	120	26	152
779	AKR7A2	293.862	312.512	235.993	375.926	473	459.574	388.837	316	341.978	402.864	378	351
780	AKR7A2P1	4	0	4	1	10	4	1	0	4	0	0	1
781	AKR7A2P2	3	1.00487	1.00664	0	5	2.00662	1	3	0	2	3	6
782	AKR7A3	12.0394	8.07698	11	6.01706	17.5404	46.1468	11.0616	12.5374	7.70983	14.6111	10	11.6014
783	AKR7L	57.0749	71.8206	62.487	32.3073	27.7362	60.9944	48.1847	63.5511	44.515	75.0549	67.1841	47.9322
784	AKT1	1647.4	1287.72	1485.98	1192.42	2740.73	2146.64	2226.46	1373	2158.26	1755.45	2019.27	1394.16
785	AKT1S1	345	372	255	305	496	532	384	323.007	346	394	347.939	396
786	AKT2	3085.5	2712.15	1632.36	2040.83	2547.13	3398.05	3393.82	2545.97	4186.91	3094.38	3241.11	3273.85
787	AKT3	1794.42	1781.28	1364.17	1823.73	1332.23	1672.08	1863.97	1280.41	2066.98	2237.43	1840.7	1765.37
788	AKT3-IT1	33.1861	25.0095	28.4863	34.5124	18.4205	26.3254	27.8655	22.0597	30.274	21.1387	15.5938	23.3347
789	AKTIP	361.582	337.618	283.031	334.943	202.873	349.4	372.645	316.916	296.393	500.291	360.478	314.247
790	ALAD	683.602	640.626	466.094	448.349	757.977	814.235	815.038	617.594	845.469	746.012	736.091	692.942
791	ALAS1	261	407	359	304	541	453	374	225	357	342	405	319
792	ALAS2	5	5	3	9	2	38	5	8	3	60	1	40
793	ALB	5	5	3	2	0	11	3	6	2	4	4	8
794	ALCAM	1309	1307	957	1480	1674	1497	1925	939	2614	2007	2062	1297
795	ALDH16A1	274.22	261.771	456.022	306.888	639.341	472.003	341.344	324.904	320.799	306.34	279.736	365.505
796	ALDH18A1	862	1538	907	858	1106	1116	1265	1082	1163	1369	1039	866
797	ALDH1A1	778	2750	643	2255	1572	2524	739	1878	690	4562	1514	2317
798	ALDH1A2	15	66.8957	18.2104	74.1038	24	48.0598	8	23	27.6264	97.0515	38	22
799	ALDH1A2-AS1	2	6.78965	1	1	0	1.05953	0	0	1.17596	0	0	0
800	ALDH1A3	107.005	30.153	189.962	28.0843	665.609	50.1955	283.564	10.5667	232.266	53.1445	291.22	15.0754
801	ALDH1A3-AS1	66.5652	18.9941	199.063	93.2962	192.545	67.9716	110.222	29.6562	82.3662	66.958	98.0417	35.9963
802	ALDH1B1	183.252	279.159	171.436	159.213	421.132	297.347	125.793	359.47	156.301	318.549	160.122	443.098
803	ALDH1L1	48.4114	46.068	17.424	57.0725	53.1416	59.9455	46.9766	40.385	44.1478	79.8389	37.1125	68.5259
804	ALDH1L1-AS1	0	1	0	2	0	0	0	0	0	0	0	1
805	ALDH1L1-AS2	0	0	0	1	0	0	0	0	0	0	0	0
806	ALDH1L2	223.865	198.01	615.619	259.114	710.709	248.563	170.86	165.411	104.017	291.575	147.755	197.285
807	ALDH2	698.753	1167.43	1133.13	1189.24	1763.08	1703.25	720.616	1189.35	696.297	1445.86	711.763	1458.64
808	ALDH3A1	3	2	2	7	8	12	6	0	0	7	4	10
809	ALDH3A2	2507.85	1724.28	1155.58	1453.1	1597.94	1806.9	3416.73	1590.01	2919.3	2422.19	3176.18	1805.29
810	ALDH3B1	206.583	57.1267	183.981	101.59	836.317	180.019	360.097	55.1298	479.958	112.385	288.409	88.5523
811	ALDH3B2	1	1	1	2	4	1	10	0	5	2	5	1
812	ALDH4A1	72	131	63	147	196	165	66	136	60	193	45	136
813	ALDH5A1	564.924	577.365	422.873	578.483	429.501	648.579	812.768	651.438	946.149	646.516	817.457	601.235
814	ALDH6A1	622.237	1060.9	414.76	704.707	468.029	970.066	464.166	893.67	652.869	1112.8	551.283	827.481
815	ALDH7A1	675.285	1127.68	543.891	834.389	771.824	1377.6	747.62	1151.1	737.503	1583.69	673.559	1442.72
816	ALDH7A1P1	191.205	272.281	142.235	102.773	61.1591	144.731	100.572	170.308	161.341	199.737	114.78	116.463
817	ALDH7A1P2	0	4	2	1	4	5	3	3	0	3	4	3
818	ALDH7A1P3	0	0	0	0	0	0	0	0	0	0	0	0
819	ALDH7A1P4	0	1	3	2	0	1	0	1	0	1	0	0
820	ALDH8A1	9.27877	10.1175	31.3463	21.0662	9.30819	97.2542	13.0946	24.541	8.07166	16.4242	17.4081	24.6412
821	ALDH9A1	1086	2191	756	1390	736	1464	1025	1617	964	2077	1216	1497
822	ALDOA	3014.51	3686.29	2371.58	2658.3	5386.89	4427.68	3817.72	3689.42	4274.37	4023.73	4297.39	3368.08
823	ALDOAP1	0	0	0	0	0	1	0	0	0	0	0	2
824	ALDOAP2	0	0	0	0	0	0	0	0	0	0	0	0
825	ALDOB	22.0619	18	22	18	15	27.0082	20.0097	10.0084	10	28.009	8	31
826	ALDOC	22	38	55	65	65	51	28	54	71	58	23	38
827	ALG1	401.894	346.112	351.623	453.135	524.213	514.947	484.312	410.291	462.503	511.166	446.616	400.459
828	ALG10	83.7847	118.626	123.276	152.85	85.8897	99.1288	156.247	86.7963	90.9162	127.551	128.71	111.014
829	ALG10B	280.359	338.128	278.514	314.829	151.728	262.612	266.669	250.615	252.946	353.285	316.067	259.949
830	ALG11	1063.05	1378.81	909.197	1143.35	895.522	1211.85	1123.74	1014.68	1087.92	1648.3	1074.08	1160.29
831	ALG12	281.133	361.403	296.422	279.018	373.811	458.969	191.937	378.792	264.707	379.549	298.073	343.084
832	ALG13	849.307	656.243	881	718.756	393.062	534.922	845.247	512	912.073	777.154	697.74	591.589
833	ALG13-AS1	27.8833	21.5066	31.2569	29.5088	22.1382	30.3665	44.4518	32.0371	51.7758	24.1969	22.3846	22.4694
834	ALG14	177.145	202.635	160.263	169.83	140.245	218.813	186.227	212.788	144.554	227.948	216.903	199.793
835	ALG14-AS1	2	2	3	3	4	6	9	4	1	2	5	7
836	ALG1L	2.3274	6.52293	4.77062	4.83965	17.1787	26.0794	1	4.10084	12.5769	8.78823	7.53099	11.0547
837	ALG1L10P	0	1	0	0	0	0	0	0	1	0	0	1
838	ALG1L11P	4	0	0	7	0	4	8	0	5	5.40833	5	6
839	ALG1L12P	0	9	1	0	8	0	0	4	0	0	0	0
840	ALG1L13P	45.7649	34.4351	42.0354	65.8534	65.3453	46.5104	46.8983	35.4439	48.2945	38.9336	43.9294	32.5317
841	ALG1L14P	0	0	0	0	0	0	0	0	0	0	0	0
842	ALG1L15P	0	0	0	0	0	0	0	0	0	0	0	0
843	ALG1L2	86	82	52.0915	60	54	92.1354	57.4258	71.7044	91	103.592	62	83.0443
844	ALG1L3P	0	0	0	0	0	0	0	0	0	0	0	0
845	ALG1L5P	0	0	0	0	0	0	0	0	0	0	0	0
846	ALG1L6P	3.03423	1	4	2	6.09598	5.12414	10.3372	4.11481	4	4	3.02934	0
847	ALG1L7P	0	0	1	0	0	0	0	0	0	0	0	0
848	ALG1L8P	0	0	0	0	0	0	0	0	0	0	0	0
849	ALG1L9P	208.288	139.811	110.645	135.901	92.6018	183.287	170.021	163.743	140.856	175.843	122.375	164.726
850	ALG2	319	423	337	292	363	349	318	350	403	428	396	302
851	ALG3	111	109	136.454	129	242	153	201	139	136	171.001	150	112
852	ALG3P1	7	4	4	6	3	4	2	8	3	4	2	2
853	ALG5	433.195	458.844	409.882	473.58	247.788	383.032	414.508	457.408	386.183	571.627	477.322	387.963
854	ALG6	119.389	125.351	142.062	174.559	73	102.025	116	118.427	116.898	146	115.939	120.809
855	ALG8	469.637	472.658	386.598	436.083	324.558	400.06	498.484	355.87	480.915	489.683	448.286	396.661
856	ALG9	338.994	394.151	381.78	379.358	355.459	467.724	413.427	404.297	379.621	471.366	362.325	391.995
857	ALG9-IT1	6	8	9	7	8	3	6	3	2	4	5	4
858	ALK	92	23	52	44	155	75	481	46.0967	75	65	175	54
859	ALKAL1	18	10	0	12	12	18	23	21	40	15	42	23
860	ALKAL2	51	29	13	22	15	8.30401	34	7	25	17	25.4821	15
861	ALKBH1	100	122	95	100	102	124	105	94	125	108	90	104
862	ALKBH2	67.0875	90.5768	50	67.0755	80.0058	103.437	79.7878	69	68.099	95.0099	106.049	69.0322
863	ALKBH3	116	130	169	204	150	174	138	135	139	196	173	172
864	ALKBH3-AS1	22	30	21	31	9	20	35	20	35	44	29	37
865	ALKBH4	109.334	97.3986	79.7666	94.8723	144.881	152.378	126.174	120.555	153.685	201.87	152.49	187.019
866	ALKBH5	1142.41	1484.48	1068.81	1266.64	1787.91	1707.88	1291.81	1181.91	1280.74	1411.82	1386.89	1400.62
867	ALKBH6	165.368	127.435	171.908	167.999	130.49	184.845	166.718	195.416	210.229	133.057	169.816	226.249
868	ALKBH7	265	348	187	331	634	509	311	339	363	505	363	332
869	ALKBH8	119	152	167	172	102	133	126	105	112	192	169	131
870	ALLC	0	1	3	0	0	0	0	0	0	2	0	1
871	ALMS1	2286.7	2493.51	1760.34	2032.76	1268.32	2418.41	2262.38	2087.3	1954.98	2891.67	2337.88	2303.46
872	ALMS1-IT1	19.0979	30	28.1224	24.1556	8.03742	16.2586	17	24	17.102	20.0566	21.0987	28
873	ALMS1P1	46.6403	53.4197	57.1646	59.4175	24.2918	111.931	27.6395	55.7697	38.8059	60.0463	35.7628	60.4853
874	ALOX12	75.7472	30	101.778	69.5279	51.9167	53.7534	72.3061	61.6499	65.9765	67.7655	68.3379	67
875	ALOX12-AS1	170.226	111.903	222.063	162.223	143.65	130.659	165.647	138.316	203.245	168.557	141.879	126.448
876	ALOX12B	6	2	3.16594	2	4	0	2	0	0	3	4	0
877	ALOX12P1	7	2	2	2	2	12	7	7	3	1	3	20
878	ALOX12P2	411.182	184.72	207.203	144.333	377.336	302.098	51.485	236.063	250.521	158.073	96.0435	228.559
879	ALOX15	3.03188	3.0725	4.07323	13.5179	8.39353	7.02777	3.48259	4.73639	2	6.34893	4.58758	10.2471
880	ALOX15B	177.887	5.04721	206.572	23.1266	550.549	29.4322	359.947	5.13354	320.621	31.2921	116	24.6513
881	ALOX15P1	73.8233	51.7524	60.2094	52.0691	59.692	67.9132	86.7683	60.8538	66.2529	36.4027	55.3987	55.0637
882	ALOX15P2	1	0	0	0	0	5.06665	65	0	0	3	3	5
883	ALOX5	142	20	826	295	1468	125	244	21	406	74	466	33
884	ALOX5AP	84	19	181	92	375	22	74	7	63	51	56	23
885	ALOXE3	5	2	4	1	2	6	4	0	1	1	1	0
886	ALOXE3P1	0	0	3	0	2	1	1	0	0	0	0	1
887	ALPG	0	2.54744	0	1	0	0	0	0	0	2	1	0
888	ALPI	0	0	0	0	0	0	0	0	0	0	0	0
889	ALPK1	675.8	607.705	823.372	732.998	720.036	718.173	656.811	536.358	780.618	817.901	632.597	624.789
890	ALPK2	5.12741	2.00017	237.272	205.95	282.837	36	7.1486	1	19.9491	12.0004	4	2.00036
891	ALPK3	567	324	276	241	654	633	516	324	477	419	282	486
892	ALPL	56	38	48	73	124	48	101	24	14	48	57	79
893	ALPP	0	0.452558	3.22006	3	4.00175	4.05539	0	0	5	3.03835	3.00619	7.01216
894	ALS2	895.501	906.039	738.256	821.974	815.271	837.875	956.507	721.561	922.654	1021.4	824.253	881.171
895	ALS2CL	1248.84	776.004	917.239	682.688	1739.55	2018.38	2555.22	1251.37	2694.35	1120.9	1273.24	1103.39
896	ALX1	0	0	0	0	0	4	0	0	0	1	3	0
897	ALX3	0	0	0	2.53884	0	3.6504	2.51903	0	0	0	1.77776	0
898	ALX4	5	9	17	15	11	28	5	8	8	10	7	15
899	ALYREF	129	172	167	219.987	257	223	194	178	150	147	159	134.938
900	AMACR	72.146	91.3898	52.3382	82.5538	126.265	108.071	69.9803	144.624	47.1627	128.114	83.8526	202.596
901	AMBN	0	0	0	1	0	0	0	0	0	0	0	0
902	AMBP	3	9	3	9	9	19	1	19	3	29	8	22
903	AMBRA1	753	745.066	798.429	721.084	1134	942.003	886.053	605	961.01	844	858.008	681.042
904	AMD1	523.693	1026.81	718.842	1008.91	652.039	718.674	598.691	730.205	752.246	1272.7	637.622	704.31
905	AMD1P1	2	1	2	0	0	4	0	0	1	5	2	1
906	AMD1P2	0	0	0	1	0	0	0	0	0	0	0	0
907	AMD1P3	3.95465	1.62767	6.78331	7.29315	5	9	10.8267	9.00174	6.44686	10.326	2.59965	3.02195
908	AMD1P4	24.7178	5.90556	22.0424	15.8467	14.9398	16.4367	13.3269	18.2107	27.831	10.9096	25.0451	14.5767
909	AMDHD1	27.1872	24.838	27.2694	36.8066	84.2591	70.9961	44.7327	54.9886	35.964	41.47	23.5237	45.8113
910	AMDHD2	254.108	289.912	335.373	297	778.755	404.709	352.493	292.405	367.577	341.272	322.886	409.991
911	AMELX	30	96	14	29	18	62.5497	23	18	23	75	13	23.2783
912	AMELY	0	0	0	0	3	8.45028	0	0	0	0	0	1.7217
913	AMER1	289.886	175.734	236.456	197.371	248.685	340.66	493.055	170.432	265.842	270.802	275.895	219.201
914	AMER2	47.2826	47.5324	40.0737	20.2801	9.04672	21.1418	23.1478	22.1536	18.1643	24.1554	15.1035	21.2787
915	AMER3	10.3552	3.05617	9.36595	6.42884	3.51249	7.23035	3.15868	9.3832	6.28854	8.64705	3.19086	2.07353
916	AMFR	1159.03	1061.96	973.855	1026.79	2496.65	1228.69	1630.88	912.063	1494.9	1306.93	1468.83	946.982
917	AMH	1	5	27	25	6	18	19	5	9	6	1	18
918	AMHR2	0	0	2	0	0	18	0	0	1	0	1	1
919	AMIGO1	186	189	134	239	237	314	221	222	209	232	257	265
920	AMIGO2	160	57	193	90	244	54	258	24	177	85	251.68	97
921	AMIGO3	42.2601	93.6674	86.3028	66.1307	73.8003	83.9951	58.5028	46.7097	90.9765	49.5858	12.8226	68.2862
922	AMMECR1	166.693	158.326	195.337	191.821	88	161.77	195.472	136.251	171.657	188.545	183.248	128.969
923	AMMECR1-IT1	4	8.26306	3.11887	8	8.1266	3.7241	11.4042	6.77174	1.0193	6.32255	4.22269	4.24192
924	AMMECR1L	363.208	430.557	420.353	329.939	427.818	388.559	332.284	265	337.143	388.234	315	339.229
925	AMMECR1LP1	3	6	0	4	0	3	0	18	0	5	4	7
926	AMN	13.5425	17.299	15.9613	28.8751	13.9013	74.584	13.3839	46.8874	5.58734	50.8602	3.40177	53.1191
927	AMN1	197.899	179.211	138.26	165.791	102.063	154.563	187.864	130.834	180.815	169.332	170.434	155.297
928	AMOT	638	497	398	380	918	608	1262	280	1324	458	1062	514
929	AMOTL1	1384.04	1657.3	1334.72	1216.63	2007.05	2414.03	1546.05	1181.93	1163.01	1788.9	1614.88	1712.87
930	AMOTL2	1108.72	2016.31	488	744.773	2059	1991.89	1070.66	1067.49	1409	1354.5	1204	1071.46
931	AMPD1	0	1	18	18	4	8	0	0	0	16	0	1
932	AMPD2	304.643	301	408	313	560	405	372	288	388	316	331	288
933	AMPD3	164.483	132.344	498.126	390.018	695.393	222.777	245.799	96.5838	207.39	218.098	177.995	117.029
934	AMPH	31	24	51	40.0188	61.0203	69.1183	25.0243	26.0105	20.0176	57.2112	24	12.1838
935	AMT	122.31	102.751	163.23	132.709	217.291	283.657	270.242	187.975	203.604	180.704	163.05	203.123
936	AMTN	0	0	1	0	0	0	0	0	0	0	0	0
937	AMY1A	1.07604	3.42318	1.46878	0	3.25786	0	6.97054	0	10.6896	2.19113	1.68294	6.55577
938	AMY1B	28.042	13.6408	27.7966	5.01235	72.382	0	6.97054	10.5438	31.8187	15.2489	12.1903	17.8559
939	AMY1C	113.127	39.4157	69.6513	34.6542	2.90726	57.9889	132.228	3.7274	41.9923	17.6903	24.4206	43.8045
940	AMY2A	1.03595	0	0	1.48808	0	1.23033	3.38545	1.0636	2.04555	1.10357	1.023	0
941	AMY2B	676.817	830.568	341.681	628.615	355.022	809.009	646.861	562.179	571.266	738.101	540.892	765.562
942	AMYP1	0	0	0	0	0	0	0	0	0	0	0	0
943	AMZ1	101.007	78.0745	165.528	123.087	240.002	128.014	103.826	82.7696	108.682	81.1691	100.198	111.75
944	AMZ2	339.278	362.916	390.828	508.344	399.498	403.407	408.11	354.903	411.248	593.31	457.408	430.919
945	AMZ2P1	88.4724	66.2148	92.713	115.172	129.686	99.7237	71.5986	79	64.0687	100.024	59.7271	127.924
946	AMZ2P2	21	30	16	38	8	50	11	70	16	55	20	46
947	AMZ2P3	0	0	0	0	0	0	0	0	0	0	0	0
948	ANAPC1	731.229	765.677	835.67	914.835	692.36	756.588	995.691	617.317	938.584	898.77	798.845	764.883
949	ANAPC10	112.693	137.069	120.49	130.69	62.2891	141.691	125.735	108.51	110.694	160.004	97.8264	137.656
950	ANAPC10P1	6	8.09686	1	3.08838	5	6.06784	2.14736	8.11831	7.21003	3.02982	5.17638	10
951	ANAPC11	98	88.0872	102.331	139.087	240	181	128	124	160.258	151	163	119
952	ANAPC13	206.696	333.485	196.723	281.646	159.927	234.238	236.352	287.293	189.567	410.701	243.186	290.669
953	ANAPC15	131.963	230.684	160.693	157.966	196.6	220.729	161.963	194.317	139.382	217.117	157.963	153.763
954	ANAPC15P1	0	0	0	0	0	0	0	0	0	0	0	0
955	ANAPC15P2	0	0	0	0	0	0	0	0	0	0	0	0
956	ANAPC16	694.839	847.886	771.626	1025.81	717.16	923.015	795.708	774	954.524	1262.53	892.806	769.045
957	ANAPC1P1	11.4275	2.46296	12.5163	7.75174	0	1.07284	3.2285	0	3.20314	3.1859	5.37632	0
958	ANAPC1P2	213.627	166.415	220.238	271.143	297.685	296.718	164.203	197.204	176.603	196.622	266.804	204.993
959	ANAPC1P3	0	0	0	0	0	0	0.884958	0	0	0	0	0
960	ANAPC1P4	0	0	10.7243	3.87391	0	0	0	3.19971	0	0	0	5.06983
961	ANAPC1P5	1.72567	0	3.89241	0	0	0	0	0	0	0	0	0
962	ANAPC1P6	0	0	0	0	0	0	0	0	0	0	0	0
963	ANAPC2	461	487	534	453	608	695	554	447	570	469	437	565
964	ANAPC4	327	353	362.074	436.97	235.036	309.4	300.368	329.544	359.647	421	303.544	343.004
965	ANAPC5	1494.8	1278.99	1703.31	1433.92	1262.43	1313.67	1411.76	1222.44	1506.29	1574.45	1326.4	1365.98
966	ANAPC7	477.357	524.265	594.341	486.702	542.397	499.905	545.423	361.886	532.388	521.093	515.52	468.991
967	ANG	11.2325	16.9992	13.7117	17.7153	47.2715	42.2412	16.7341	20.366	20.444	25.2843	21.5716	19.5193
968	ANGEL1	452.912	464.42	498.864	419.208	819.93	493.236	688.515	396.412	588.91	515.928	488.774	494.572
969	ANGEL2	502.421	476.463	563.341	538.04	286.518	472.449	535.229	456.155	538.624	706.325	522.212	471.805
970	ANGPT1	203.892	177.82	249.118	147.014	117.354	169.626	116.47	82	56.0361	194.615	79.0044	152.377
971	ANGPT2	299.536	207.069	282.94	235.92	199.338	216.894	231.964	191.953	309.391	291.16	181.466	157.543
972	ANGPT4	57.6559	112.491	25.508	43.9847	36.1561	87.4455	40.915	61.3201	20.9381	56.5122	36.0274	103.23
973	ANGPTL1	235	666	309	719	92	547	113	354	134	887	258	613
974	ANGPTL2	230	289	306	175	963	360	311	158	264	240	169	343
975	ANGPTL3	11	12	22	10	3	13	12	27	12	16	16	14
976	ANGPTL4	147	120	87	94.009	265.272	139	207	102	107	104.055	213.018	221
977	ANGPTL5	6	4	1	4	4	19	6	2	0	12	6	6
978	ANGPTL6	5.01479	6.12956	28.3438	16.1521	6.02501	7.39829	21.5526	5.62283	7.24794	9.67106	9.92517	4.99367
979	ANGPTL7	28	25	49.5884	23	30	54	27	35.3925	27.4367	31	28.6824	19
980	ANGPTL8	32	11	13	9	19	32.2032	32	12.6207	34.0231	8.03245	23	25.3695
981	ANHX	0	0	0	0	3	4	0	0	0	0	0	0
982	ANK1	10.5058	15	72	73	26.8916	41.3395	9	39.6202	0	35	16	20
983	ANK2	1347.82	3925.56	1304.44	1790.72	860.169	2376.42	367.95	1585.07	228.081	2517.66	1042.64	1844.8
984	ANK2-AS1	52.1909	49.0233	57.7816	55.1959	53.2661	50.2722	37.6035	29.0903	45.0089	40.1219	37.0787	41.4858
985	ANK3	1517.92	2847.61	1569.92	2309.98	541.059	2512.94	1304.59	2455.65	1108.16	3018.73	1859.54	2528.49
986	ANK3-DT	7	8	6	4	0	9	1	3	2	3	9	1
987	ANKAR	253.639	284.017	183.732	273.675	84.5394	316.153	190.699	234.887	194.347	308.146	206.446	343
988	ANKDD1A	126.277	161.937	179.777	160.753	154.937	213.562	145.034	165.131	107.831	220.995	111.432	177.357
989	ANKDD1B	33	40	26	34	30	41	35	29	41	40	49	28
990	ANKEF1	143.307	245.964	141.105	197.658	133.852	238.478	145.586	208.308	205.052	285.905	183.774	231.925
991	ANKFN1	2	15.0067	7	7	15.0018	10.0022	2	12.0041	3	9.01017	7.00449	11.0027
992	ANKFY1	1484.97	1263.35	1605.32	1237.44	1943	1431.93	2223.29	1018.03	2218.43	1365.48	1933.31	1202.76
993	ANKH	2383.38	985.516	1804.26	1179.47	2790.15	1446.79	2056.9	716.639	2424.59	1110.89	2080.91	956.87
994	ANKH-DT	6	0	0	0	3	0	5	2	0	1	2	9
995	ANKHD1	2680.05	2972.4	2450.29	2153.84	2005.33	2766.73	2818.11	2369.78	2914.58	2644.44	2766.19	2643.7
996	ANKHD1-DT	14	11.4899	10	11	15	23	7	15	10	23	11	12
997	ANKHD1-EIF4EBP3	728.282	847.234	797.479	1166.04	745.833	855.547	998.856	637.52	903.927	1196.86	550.713	705.54
998	ANKIB1	792.535	1034	949.972	1059	891.979	960.991	788	756.849	823.588	1356	812.866	896.105
999	ANKK1	7.01385	19.0316	5.0156	16.0024	13.019	25.4365	5.04071	28.0545	4.03413	24.2405	9.08337	22.0428
1000	ANKLE1	47.5895	59.4166	83.7286	66.7921	55.5836	72.7336	53.4194	33.6081	44.4707	55.8075	36.3309	75.1233
1001	ANKLE2	1517.83	1091.62	1499.43	981.281	1905.11	1167	1748.48	680.173	1648.08	935.596	1225.61	829.143
1002	ANKMY1	423.552	259.761	445.284	404.719	537.75	443.554	613.759	299.775	501.185	323.506	497.783	404.184
1003	ANKMY2	279	299	205	262	190	256	261	230	297	436	337	293
1004	ANKRA2	177.666	180.206	172.775	221	120	192	191.808	149.576	195.072	208	237.184	176
1005	ANKRD1	11	2	1.00851	1.02735	39	2	1	3	8	5	2.0247	5.02912
1006	ANKRD10	1259.19	1030.07	1386.13	1082	1282.93	1025.87	1350.28	771.18	1005.76	1170	1138	938.366
1007	ANKRD10-IT1	79	41	71	62	38	43	64	30	48	73	51	43
1008	ANKRD11	1904.2	1777.12	2128.5	1738.51	2742.9	2375.33	1860.76	1736.04	2098.88	1885.22	1683.72	2231.59
1009	ANKRD11P1	0	0	0	0	0	0	0	0	0	0	0	0
1010	ANKRD11P2	0	0	0	0	0	0	0	0	0	0	0	0
1011	ANKRD12	1256.93	2174.36	1706.1	2095.33	796.643	1383.32	1230.12	1244.33	1203.56	2264.78	1210.82	1647.86
1012	ANKRD13A	1138.95	1284.48	1265.66	1322.32	1022.02	1164.41	1125.83	920.564	1769.48	1594.22	1269.7	1142.6
1013	ANKRD13B	93	83	74	83	134	116	57	32	84	75	66	127
1014	ANKRD13C	366	400	356	396	351	420	341	281	344	455	373	309
1015	ANKRD13D	313.891	210.842	449.318	366.085	623.087	377.659	498.443	228.51	338.882	296.718	361.548	286.783
1016	ANKRD16	75.2046	94.6853	90.1828	100.407	164.435	195.816	97.7462	131.418	104.443	117.945	128.213	123.635
1017	ANKRD17	2945.33	3099.63	2791.49	2732.37	2457	2926.22	3177.68	2359.93	2923.51	3190.03	2654	2574.23
1018	ANKRD17-DT	32	35	13	18	8	21	31	36	34	47	50	29
1019	ANKRD18A	338.529	474.894	222.904	388.02	173.126	732.159	135.597	520.499	128.602	483.684	289.23	1122.79
1020	ANKRD18B	4.49617	3.48151	5.52445	10.3982	4.07825	16.9774	3.81907	8.65611	0	13.063	5.0528	24.4875
1021	ANKRD18CP	7.84983	22	5	12.7144	6	11	6	15	7	15.0491	10	39.5799
1022	ANKRD18DP	3	2	10.0005	5.09093	3	2.07377	2.01305	2	3	3.0003	1.00014	4.00102
1023	ANKRD18EP	42	53	34	47	16	30	35	27	43	47	45	59
1024	ANKRD19P	17.3876	25.81	37.2196	24.0581	19.2716	24.4069	37.6658	34.7459	12.2911	30.2125	22.5546	29.8483
1025	ANKRD2	3	1	1	1	4	9	2	0	0	2	0	2
1026	ANKRD20A1	28.9315	50.2617	24.4485	23.9782	7.49163	28.4443	16.0129	36.7052	18.8242	36.4431	8.53197	50.5461
1027	ANKRD20A10P	0	0	0	0	0	0	0	0	0	0	0	0
1028	ANKRD20A11P	54.4679	14.0852	23.2452	20.8908	29.1836	37.2098	21.0855	22.0502	23.523	22.2057	12.5743	47.6162
1029	ANKRD20A17P	0	0	0	2.57115	0	1.50176	0	1.66077	1.14114	3.21616	0	4.54243
1030	ANKRD20A18P	2	2	1.68571	5	7.26551	0	0.360654	0	1.04473	2	2	2.79539
1031	ANKRD20A19P	21.4943	39.793	37.9795	36.7661	14.2484	39.8198	32.6354	39.9569	43.5479	27.1661	34.2049	53.4086
1032	ANKRD20A21P	11	12.0639	3	7.05558	5.06055	11.0383	0	5.03931	4.01713	24	3.19023	11.6506
1033	ANKRD20A2P	0.464416	0.964283	0.991281	0.802966	0.156136	27.828	0	0.847425	0	40.9058	3.084	60.4359
1034	ANKRD20A3P	31.6362	124.459	15.7352	27.8741	16.7657	44.1249	8.35664	65.9886	20.1185	70.7276	24.4651	64.8478
1035	ANKRD20A4P	45.7018	71.7186	65.1819	124.098	20.7798	95.1656	43.4024	114.637	28.7612	113.14	68.1626	74.2364
1036	ANKRD20A5P	272.678	138.407	119.033	168.988	114.913	168.396	270.084	117.338	249.461	176.668	103.94	167.798
1037	ANKRD20A6P	0	0	0	0	1	0	0	0	0	0	0	0
1038	ANKRD20A7P	109	89.2203	107.601	103.514	103	106.504	91.211	137.992	106.933	239.132	115.872	167.818
1039	ANKRD20A8P	156.57	275.76	105.853	215.328	38.0582	234.342	70.2223	243.132	121.22	324.798	129.147	381.812
1040	ANKRD20A9P	2.79059	0	4.30155	4.59102	0	0	3.60263	1.08781	0	0	4.59654	0
1041	ANKRD22	44.0162	19.1185	163.499	86.4107	46.223	29.2809	32.4539	15.0185	38.4115	38.282	19.0535	14.1678
1042	ANKRD23	68.2271	62.1311	105.46	76.8857	83.3278	99.362	99.1308	80.9003	92.5679	91.1616	63.86	109.536
1043	ANKRD24	62	70	67	68	48	159	44	78	63	66	35	93
1044	ANKRD26	484.199	553.608	394.317	554.17	250.795	474.511	483.661	402.451	512.544	624.749	440.089	534.467
1045	ANKRD26P1	0	2	2	3	0	0	0	2	1	3	0	0
1046	ANKRD26P2	0	0	0	0	0	2	0	0	0	0	0	1
1047	ANKRD26P3	0	0	5	8	1	0	1	0	0	0	0	0
1048	ANKRD26P4	10	5	13	7	3	7	8	5	3	9	8	15
1049	ANKRD27	430.051	549.131	442.555	583	565.436	648.953	426.638	460.864	452.031	642.783	483.875	632.383
1050	ANKRD28	1228.2	1466.23	1340.57	1115.85	1012.37	1295.51	998.058	866.205	1394.28	1550.12	1330.56	1193.86
1051	ANKRD29	52.462	26.0058	128.072	129.927	58.1506	77.702	51.2091	34.7745	14.2645	77.4347	41.2359	39.0228
1052	ANKRD30A	0	1	0	1	3	0	2	0	0	6	3	7
1053	ANKRD30B	7	6.27302	20.6497	2	23	17.4471	26.2072	6	27	7.27315	11	4.24196
1054	ANKRD30BL	26.0307	36.4737	23.0507	24.6886	54.7686	44.6206	691.619	629.549	32.9179	42.7642	17.9708	37.8165
1055	ANKRD30BP1	0	0	0	0	0	0	0	0	0	0	0	0
1056	ANKRD30BP2	6.51934	7.92967	21.6247	22.892	2.01478	4.02123	10.2959	13.0421	5.8248	8.87909	4	2.35304
1057	ANKRD30BP3	0	0	0	0	0	0	0	0	0	0	0	0
1058	ANKRD31	33	25	21	23	4	38	13	22	9	40	19	30
1059	ANKRD33	2	0	0	0	0	3	0	0	0	0	0	0
1060	ANKRD33B	112	114	287	304	260	122.38	40	58	58.5713	99	44	78.3808
1061	ANKRD33B-AS1	2	2	9	7	2	1.05802	3	0	1	6	1	2
1062	ANKRD34A	15	23	26	34	33	24	24	18	11	31	21	26
1063	ANKRD34B	0	2	4	2	0	1	0	0	0	0	0	0
1064	ANKRD34C	23	16	15	21	8	32	33	27	27	24	14	21
1065	ANKRD34C-AS1	40.903	50.7354	47.3657	49.8668	17.4194	30.3643	49.6323	46.5707	39.504	36.1682	47.7156	56.8374
1066	ANKRD35	13	11	17	17	44	26	16	9	1	23	14	15
1067	ANKRD36	1210.28	1164.79	1473.38	1480.93	770.218	1063.76	1189.76	838.975	1073.32	1329.56	1075.75	1069.05
1068	ANKRD36B	439.759	347.856	869.181	747.137	286.333	403.992	481.518	291.488	578.439	525.282	444.545	476.596
1069	ANKRD36BP1	0	0	0	0	0	0	0	0	0	0	0	0
1070	ANKRD36BP2	136.063	73.6928	811.377	467.959	91.8826	99.0845	132.428	81.6286	200.659	190.267	114.128	125.413
1071	ANKRD36C	742.473	676.118	1145.26	925.486	630.863	730.01	678.057	518.081	568.703	813.284	742.505	754.924
1072	ANKRD36P1	0	0	0	0	0	0	0	0	0	0	0	0
1073	ANKRD37	72.7469	106.566	57.8899	79.2663	108.286	198.207	56.4061	144.254	47.2922	105.257	73.8237	95.2695
1074	ANKRD39	109.121	90.8854	130.975	165.065	144.029	152.392	170.311	136.078	105.378	116.647	145.944	175.982
1075	ANKRD40	486.686	621.014	428.779	462.823	633.054	566.033	560.897	365.799	538.298	612.238	536.476	483.99
1076	ANKRD40CL	6.1136	4.21887	8.6071	12.4153	6.90477	19.1482	18.005	7.47587	12.5772	5.68401	6.58835	10.2094
1077	ANKRD42	411.68	405.933	223.21	317.863	197.406	415.002	372.818	309.876	367.608	457.612	336.914	345.976
1078	ANKRD42-DT	270.817	248.335	183.225	191.637	99.3714	175.074	230.548	231.198	215.983	248.095	235.644	268.849
1079	ANKRD44	345.252	342.932	1950.17	1685.37	959.639	398.518	362.324	178.022	291.994	581.333	388.307	374.569
1080	ANKRD44-AS1	1	1	11	9	3	4	3	0	3	3	4	0
1081	ANKRD44-DT	0	0	0	2	0	1	1	0	0	2	0	0
1082	ANKRD44-IT1	39.3149	32.4625	233.019	174.93	77.5136	50.8211	53.9553	33.434	46.6407	61.984	56.1783	47.2204
1083	ANKRD45	33.8514	50.2046	48.9947	69.3384	54.7538	317.57	22.2553	48.9194	35.5443	97.9883	33.3412	95.551
1084	ANKRD46	159.06	246.546	161.751	284.839	136.989	219.224	175.332	217.951	158.898	323.028	225.826	250.73
1085	ANKRD49	154	173	223	311	93	164	203	202	174	255	189	201
1086	ANKRD49P1	49	50	29	40	17	28	30	43	39	23	30	26
1087	ANKRD49P2	9.13279	7.21297	12.1375	5.18214	5.00281	7.7114	8.00403	1.03962	6.13847	11.2123	7.17879	6
1088	ANKRD49P3	0	0	0	0	0	0	0	0	0	0	0	0
1089	ANKRD49P4	0	0	0	0	0	0	0	0	0	0	0	0
1090	ANKRD50	631	883	515	585	459	702	679	692	542	1093	847	925
1091	ANKRD52	977.95	1113.82	1092.51	927.464	1406.61	1216.81	1181.85	1009.96	1157.66	1043.21	894.695	1083.49
1092	ANKRD53	54	84	43	51	38	67	37	55	29	48	37	52
1093	ANKRD54	240.668	309.126	222.256	215.584	308.331	339.633	214.35	261.663	274.893	267.149	239.524	301.426
1094	ANKRD54P1	0	0	0	0	0	0	0	0	0	0	0	0
1095	ANKRD55	2.14526	5	9.29573	23.8252	1.05085	9	5.07359	0	3.14414	6.08972	3	2
1096	ANKRD6	413.236	296.436	354.851	306.837	411.281	379.896	392.455	240.255	372.841	350.221	376.031	331.483
1097	ANKRD60	10.1951	10.3715	17.0179	13.7313	11.4989	21.2819	25.9189	4.00372	13.227	7.1207	14.0852	24.3405
1098	ANKRD61	39	39	39	36	20	55	53	33	48	44	27	36
1099	ANKRD62	12.2643	18.395	7.23447	3.99524	5.51274	15.0003	15.5106	1.20882	6.13926	4.0513	1.31218	9.0609
1100	ANKRD62P1	1	1	0	5	2	4.56857	6.50606	0	3.65558	0	0	4.87871
1101	ANKRD62P1-PARP4P3	0	1	2	1.03156	0	2.43143	1.49394	1	1.34442	1	0	12.1213
1102	ANKRD63	0	0	0	2	7	29	1	2	1	0	1	4
1103	ANKRD65	10.4909	18.0419	42.1848	49.2101	86.7407	55.4956	89.5641	21.0418	48.7307	32.0314	42.107	24.1503
1104	ANKRD65-AS1	0	0	1.88896	0	0	2.92015	3	0	1	0	2	0
1105	ANKRD66	0	0	0	0	5	0	0	0	0	0	0	0
1106	ANKRD7	16.9222	20	9.42219	13.3083	18.2973	36.9044	28.0415	14.7245	7.29359	9.05861	12.311	20.2926
1107	ANKRD9	158.283	268.709	147.762	189.836	402.253	365.119	162.111	251.28	170.57	264.162	217.561	261.284
1108	ANKS1A	810	1189	714	694	1006	1116	678	994	881	1270	673	870
1109	ANKS1B	323.51	877.704	221.39	651.488	100.143	917.669	158.689	691.11	304.56	787.126	353.26	1057.24
1110	ANKS3	327.486	272.879	266.151	265.877	381.038	415.712	400.492	314.345	359.957	320.832	294.509	405.395
1111	ANKS4B	10.9737	10.0337	19.1154	18.1131	22.4015	32.1379	16.2102	14.7561	15.5987	20.1656	10.2666	20.4446
1112	ANKS6	849	546	461	425	959	815	1128	625	1097	631	979	663
1113	ANKUB1	28.9447	16.0246	46.5547	24.2441	37.3695	19.8488	42.2877	16.9722	46.7734	23.5381	32.6621	24.046
1114	ANKZF1	635.808	402.932	690.135	614.406	565.172	514.251	640.862	428.793	751.698	577.512	483.862	575.005
1115	ANLN	31	8	126	104	45	9	15	3	37	13	24	12
1116	ANO1	1370.3	472.795	1068.75	492	1963.2	648.829	1403.2	431	874.843	531	859	655
1117	ANO1-AS1	0	0	0	0	0	0	0	0	0	0	0	0
1118	ANO10	279.097	425	211	307.111	352.148	372	290	391	382.569	506.239	339.725	405.158
1119	ANO2	17	42	49	39	72	70	113	80	28	123	45	46
1120	ANO3	37.3566	48.7986	12.6657	27.6767	30.1834	33.3274	61.5149	28.5734	37.8334	56.0569	61.2835	43.8687
1121	ANO3-AS1	6	2	11	10	6	13	5	10	8	10	15	16
1122	ANO4	6	16	4	19	0	25	3	29	1	27	5	13
1123	ANO5	165.324	432.32	108.869	270.924	118.171	361.405	95.7018	363.373	153.584	479.404	139.402	375.596
1124	ANO6	2133.4	839.492	1048.73	876.239	1372.19	836.274	1613.18	509.723	1315.44	1153.77	1557.89	708.027
1125	ANO7	89.5244	52.0959	68.7482	32.7701	49.1043	89.3366	135.423	62.8382	91.1195	34.9124	52.0024	78.9727
1126	ANO7L1	60	58	29	51	25	141	38	54	36	58	40	135
1127	ANO8	188.768	152.786	317.818	185.684	314.421	242.007	230.79	140.01	206.814	124.009	182.344	202.059
1128	ANO9	126	56	391	282	195	193	126	90	171	106	139	127
1129	ANOS1	515	339	460	274	893.909	387.814	826	250	543	399	626	321
1130	ANOS2P	12.6172	21.0555	4.82205	15.1161	125.868	156.186	16.9738	11.9383	12.844	5.3732	10.562	147.979
1131	ANP32A	1056.82	834.924	1032.95	1104.86	998.835	965.557	1139.85	747.535	972.644	1249.54	966.995	819.812
1132	ANP32AP1	11.18	10.0756	7.05155	10.143	9.16531	19.4408	6.14542	10.4617	15.3561	18.45	1.00541	10.188
1133	ANP32B	641.996	639	694.4	827.999	993	658	746	457.997	785	665.997	597	566
1134	ANP32BP1	1.00397	0	0	1.00131	0	0	0	1.00281	0	2.00322	0	0
1135	ANP32BP2	0	0	0	1	0	0	0	0	0	0	0	0
1136	ANP32BP3	1	0	0	1	0	0	0	2	1	3	1	1
1137	ANP32C	0	0	0	0	0	0	0	0	0	0	0	0
1138	ANP32D	2	1	0	1	3	1.00262	6	1.00321	7	4.00532	5	2
1139	ANP32E	593	580	573	585	410	451	792	364	605	674	618	423
1140	ANPEP	94	70	298	143	500	151	105	46	77	100	81	99
1141	ANTKMT	71	81	89	103	205	125	89	93	77	104	139	71
1142	ANTXR1	3246.17	3869.47	3431.9	2373.98	6016.57	4049.67	2199.67	2459.62	1222.66	3793.75	1989.92	4239.39
1143	ANTXR2	330.347	404.936	811.785	615.995	978.359	362.183	289.371	187.591	141.096	434.849	259.204	237.249
1144	ANTXRL	0	7	3	3	2	9	0	1	0	2	1	7
1145	ANTXRLP1	1	2	51	43	11	2	1	1	0	10	0	6
1146	ANXA1	7180.1	4787.03	3058.86	2124.02	5285.04	4317.05	7492.05	931.014	6217.72	2375.01	10163	1223.01
1147	ANXA10	7	1	9	3	4	11	0	1	3	9	6	8
1148	ANXA11	1073.79	1115.82	1169.45	1191.2	2502.56	1721.03	1391.07	1018	1333.42	1502.94	1337.26	1528.48
1149	ANXA13	37.5158	33.9201	44.4475	35.1285	29.1859	41.3147	45.4509	29.013	26.1802	40.8249	34.0401	34.4979
1150	ANXA2	3180.3	3265.24	4076.13	2179.66	7673.35	2644.11	3770.08	2115.92	4176.66	4308.72	5658.16	1885.06
1151	ANXA2P1	20.0222	16.1007	11.0143	10.0071	14.0075	20.078	26.0522	24.094	19.0158	14.0453	15.0082	19.0161
1152	ANXA2P2	0	3.18594	1.05267	0	3.27602	0	1.078	0	2.16262	2.14701	2.09868	3.16166
1153	ANXA2P3	0	0	0	0	1	0	0	0	0	0	0	0
1154	ANXA2R	41	36	75	61	52.6549	44	37.3604	35.2199	41	54	36	46
1155	ANXA2R-AS1	251.872	226.741	507.032	343.012	422.746	317.522	458.201	277.459	360.492	294.714	261.311	276.9
1156	ANXA2R-OT1	155.618	134.929	194.974	150.491	200.662	178.059	223.882	118.365	191.069	171.247	147.952	156.579
1157	ANXA3	576.5	1019.45	253.161	604.107	456.375	711.251	542.547	767.048	847.78	1295.75	1050.97	680.666
1158	ANXA4	996.046	1205.25	806.965	841.718	1178.76	1042.32	1219.99	855.663	985.283	1115.7	944.517	902.113
1159	ANXA5	2340	2212	2286	2030	3635	1725	2864	1369	2454	3017	3460	1678
1160	ANXA6	1119	1394	2329	2286	2272	1593	1452	1267	1007	2254	1016	1404
1161	ANXA7	884.949	1067	968.991	1070.01	1322.48	1117.43	1168.87	797.634	1224.13	1373.84	1357	872.01
1162	ANXA8	10.5903	10.1889	42.7976	5.04101	45.9086	8.66397	10.2493	6.0993	27.6399	13.1165	13.1247	6.22538
1163	ANXA8L1	0.5	0	60.4045	0	55.633	2.94169	2.14746	0	22.0264	0	7	0
1164	ANXA9	250	417	107	235	156	341	291	419	347	423	298	438
1165	AOAH	36	85	537.131	459.132	490	105	53.1829	72	26.5195	177.068	55	89
1166	AOAH-IT1	2	9	23	28	17	8	1	1	4	13	0	3
1167	AOC1	6.04506	1	27	4	53.2324	9.08628	25.0488	4	38	15.0025	18.3808	3.03978
1168	AOC2	20	28	45	24	27	44	22	26	26	34	12	25
1169	AOC3	335	472.858	310.94	348.947	562.922	847.082	226	375.971	206.834	488.884	300.703	615.563
1170	AOC4P	1	7.14656	5.05975	2.06097	6.17641	20.4374	0	1.03562	8.18781	5.12165	7.3577	11.5103
1171	AOPEP	1603.27	1736.79	920.879	690.257	1241.32	1161.73	1659.24	791.775	1499.32	1093.2	1307.47	1071.72
1172	AOX1	91	402	270	470	371	506	50	207	6	558	175	255
1173	AOX2P	2.80588	9.35079	6.04285	8.73495	1.27284	3.39978	5.53434	5.47888	7.46008	8.78279	3.44062	2.11741
1174	AOX3P	4	9	4.35117	4	3	6	1	0	1	3	3	1
1175	AOX3P-AOX2P	0	0	5.35164	0.551594	0	0	0	0	0	0	0	0
1176	AP1AR	127	154	142	171	134	123	152	103	115	182	131	132
1177	AP1AR-DT	12	4	3	8	6	5	7	12	7	9	9	9
1178	AP1B1	810.359	970.764	1367.85	1055.86	3191.31	1174	870	886.09	1072.91	1040.94	952.402	881.685
1179	AP1B1P1	1	1	5	0	2	4	7	6	2	2	1	3
1180	AP1B1P2	0	0	0	0	0	0	0	0	0	0	0	0
1181	AP1G1	1740.54	2031.72	1654.77	1678.43	1337.26	1474.04	1718.95	1427.09	1775.16	1849.59	1569.4	1407.34
1182	AP1G2	678.484	538.312	912.582	813.349	755.235	796.936	904.375	636.797	707.266	651.306	612.81	745.366
1183	AP1G2-AS1	259.626	288.275	326.884	288.244	269.771	231.896	302.073	206.532	190.915	238.454	169.718	281.009
1184	AP1M1	381.275	397.373	546.447	420.235	795.228	547.587	493.592	365.531	463.878	440.914	359.282	458.897
1185	AP1M2	566.322	539.919	254	340.281	519	605	814	599.569	979.379	657	806	494.322
1186	AP1M2P1	3	5	3	5	4	6	0	5	6	8	0	5
1187	AP1S1	197	159	147	137	410	184	272	137	297	221	293	133
1188	AP1S2	83.2517	154.26	251.449	263.135	190.037	131.253	203.099	97.8115	116.978	162.359	169.694	102.798
1189	AP1S2P1	0	0	0	0	0	0	0	0	0	0	0	0
1190	AP1S3	299.965	500.834	191.165	269.819	174.973	402.727	239.424	302.875	205.283	446.559	276.381	346.421
1191	AP2A1	764.848	646.01	875.902	642.749	1388.94	807.813	942.739	541.895	1014.08	656.795	837.867	653.719
1192	AP2A2	734.836	694.698	1194.49	767.97	1594.67	843.459	754.586	556.737	739.255	798.269	582.184	791.808
1193	AP2B1	2746	3349	2298	2621	3183	3087	3460	2553	3558	3798	3183	2936
1194	AP2B1P1	0	0	0	0	0	0	0	0	0	0	0	0
1195	AP2M1	1755.93	1380.97	1471.92	1451.49	2520.56	1705.89	2051.16	1247.05	1961.45	1757.49	1888.37	1510.12
1196	AP2S1	144	153	215	178	512	242	155	161	192	176	214	154
1197	AP3B1	1289.62	1435.24	1302.78	1400.8	1165.47	1235.65	1237.03	1175.79	1194.39	1706.03	1322.1	1241.42
1198	AP3B2	187.168	141.621	147.926	170.532	93.8699	157.567	269.325	202.998	189.66	155.27	229.875	180.026
1199	AP3D1	1781.63	1845	1436.26	1334	2395.02	2014	1869.04	1725	2237	1592.44	1744	1592
1200	AP3M1	498.504	754.614	493.218	536.567	322.78	406.228	436.223	411.444	462.852	572.634	516.051	396.458
1201	AP3M2	271	220	284	266	271	258	345	212	278	307	272	307
1202	AP3S1	228.411	328.408	266.171	316.34	210.455	193.112	237.219	157.205	252.381	349.692	289.24	256.284
1203	AP3S2	568.706	529.262	426.429	462.294	531.204	570.444	523.594	490.148	509.118	640.71	540.443	552.805
1204	AP4B1	243.025	229.674	297.452	275.623	178.988	417.14	206.108	235.323	148.337	329.75	172.024	270.589
1205	AP4B1-AS1	37.3795	38.5112	74.4361	44.5904	38.6553	65.6903	42.064	38.0273	28.7905	55.1454	40.3149	38.0405
1206	AP4E1	230.163	252.831	284.177	257.433	282.96	217.006	216.856	177.737	242.863	286.007	222.672	158.096
1207	AP4M1	224.5	169.082	179.261	161.057	310.999	231.642	218.342	179.371	250.394	253.579	265.322	232.992
1208	AP4S1	376.543	477.188	288.689	363.78	312.699	465.026	350.486	396.559	334.235	446.076	281.446	418.13
1209	AP5B1	526.224	543.008	535.365	449.706	1115.48	526.701	752.173	470.47	811.21	583.133	634.781	572.583
1210	AP5M1	430	613	496	636	389	482	458	446	442	891	558	477
1211	AP5S1	340.368	420.864	256.348	294.539	333.629	443.261	381.842	393.168	312.988	388.771	335.976	364.189
1212	AP5Z1	374.836	310.071	466.334	351.26	741.571	516.654	393.522	362.119	465.585	371.877	415.439	360.093
1213	APAF1	393.469	392.704	477.185	463.685	506.937	386.268	412.72	318.11	447.644	510.643	420.125	388.246
1214	APBA1	99.0214	165.392	86.2108	158	339.847	264.036	88.3351	164.154	81.039	184.297	72.0094	237.395
1215	APBA2	32.1043	65.3687	249.508	162.33	269.468	110.708	50.2493	55.3155	16.2429	100.068	53.1507	70.0769
1216	APBA3	184.538	188.253	257.213	260.226	400.99	407.39	284.633	222.114	326.907	263.921	233.993	263.502
1217	APBB1	414	386	285	420	513	514	330	321	335	541	340	415
1218	APBB1IP	57	31	596	441	456	71	57	21	62	108	39	38
1219	APBB2	1893.13	2470.67	1257.65	1592.52	1489.78	2400.55	1458.1	2210.39	2160.35	2357.88	1418.97	2460.07
1220	APBB3	349.306	328	340	266.029	418.799	516.555	375.801	309.367	456.856	390.803	293.488	446.251
1221	APC	759.32	1002.14	805.135	956.078	687.134	907.791	746.451	650.01	704.257	1191	866.116	836
1222	APC2	70.4659	40.3284	117.677	94.3714	138.925	183.819	109.565	46.4956	110.409	56.8847	68.74	103.229
1223	APCDD1	101.857	59.4535	164.831	68.4312	152.019	151.856	175.434	46.3194	110.765	77.8003	70.9719	69.2646
1224	APCDD1L	20	11	21	17	52	29	30	21	19	23	11	28
1225	APCDD1L-DT	26.1106	45.8752	50.7775	40.5792	56.7225	54.1102	45.6788	44.3806	49.7801	56.2241	24.9948	49.0829
1226	APCS	0	0	0	0	0	0	0	0	0	0	0	0
1227	APEH	961	1062	793	923	1384	1122	1293	970	1259	1063	1212	967
1228	APELA	21.4888	24	29.5883	18.3368	33.1122	29.3714	16.8865	22.672	23.5141	18	11.5414	11.7712
1229	APEX1	774	679	643	618	1006	797	828	578	965	817	882	605
1230	APEX2	118.654	134.041	178.144	155.173	305.436	161.459	152.543	131.857	175.319	166.437	186.005	175.397
1231	APH1A	896.994	935.554	853.422	866.261	1732.66	1297.2	1349.04	865.095	1351.8	1184.55	1213.32	966.464
1232	APH1B	527	421	331	421	340	377	647	290	589	516	600	376
1233	API5	925.349	1144.64	950.719	1188.35	708.994	919.787	1110.69	875.629	1134.26	1406.72	1233.56	868.481
1234	API5P1	0	0	0	0	0	0	0	0	0	0	0	0
1235	API5P2	5	6	0	4	1	3	0	2	2	4	5	11
1236	APIP	143.332	115.031	124.729	171.665	121.694	150.077	169.409	139.107	152.885	204.258	149.233	96.4796
1237	APLF	158.154	269.594	154.147	197	123	179.735	152	126.343	159.289	276.598	191	216
1238	APLN	33	4	11	0	54	12	12	3	103	6	12	10
1239	APLNR	644	235	527	236	1098	343	943	184	301	223	552	267
1240	APLP1	14.6064	9.01247	23.2679	14.1596	24.7824	26.8182	22.8664	23	9	10.172	10.3551	18
1241	APLP2	22692.9	10638.5	6874.26	7405.95	18129	14397.7	24370.3	9367.72	26454	13326.9	21501.4	11484.4
1242	APMAP	1973.95	2682.97	1008.94	1478.97	2309.83	2420.79	2080	2163.74	2419.93	2742.96	2193.97	2018.98
1243	APOA1	13	17	1	8	3	43	12	33	1	57	3	24
1244	APOA1-AS	40.6685	35.1189	21.2607	22.864	29.1938	36.0134	36.1362	26.4388	43.8638	57.3149	35.9039	31.6206
1245	APOA2	1	1	5	1.00025	11.0019	3.09426	0	0	0	0	0	0
1246	APOA4	0	0	0	0	0	1	0	0	0	0	0	0
1247	APOA5	0	3	0	0	0	5	0	1	0	1	2	3
1248	APOB	3	11	2	2	28	7	8.07039	1	1	49	9	1
1249	APOBEC1	0	0	0	0	0	0	0	0	0	0	0	0
1250	APOBEC2	14	6	18	27	12	25	28	20	20	21	6	28
1251	APOBEC3A	7.16774	8.01312	14.1972	7.2386	8.90659	19.6624	8.42998	6.02565	5.2802	8.71856	8.24052	9.84333
1252	APOBEC3AP1	0	0	0	0	0	0	0	0	0	0	0	0
1253	APOBEC3B	4.40342	6	15.7872	21.3691	19.7111	10.3136	1.28681	1	4.22282	5.77676	9.47201	11.6635
1254	APOBEC3B-AS1	12.229	4.40404	10.8468	23.2884	4.80306	5.97514	7.92222	2.95976	2.27939	16.9972	5.68164	10.4759
1255	APOBEC3C	238.515	253.176	589.912	550.591	585.96	242.58	246.56	181.485	348.297	376.684	231.308	275.284
1256	APOBEC3D	112.764	46.8294	280.123	252.295	143.352	79.8953	59.4221	9.43446	50.4371	115.293	43.8466	46.7845
1257	APOBEC3F	178.126	153.716	397.576	285.047	213.25	265.75	190.283	151.116	223.245	238.617	181.481	205.931
1258	APOBEC3G	173.35	100.218	653.387	480.343	362.466	177.416	182.414	107.807	177.772	268.968	213.683	156.35
1259	APOBEC3H	12	0	25.1661	12.0228	22.1642	6	11.0364	3.01531	6.06761	7.49177	8	5
1260	APOBEC4	4	6	5	4	2	7	19	12	8	12	2	5
1261	APOBR	49.2283	34.8827	226.631	116.874	765.663	66.0681	76.5906	22.2024	91.8316	50.1341	71.3705	17.6374
1262	APOC1	677.889	9.6809	539.032	252.53	1650.34	89.8759	100.078	6	155.341	35.5926	129	9.81402
1263	APOC1P1	24.5815	5.41188	5	5.28259	93.2461	10.9156	8.40468	7.23433	7.2189	7.5477	10.0926	6.40912
1264	APOC2	13.5791	13.0905	48.4168	25.455	162.476	16.0249	28.7778	7.56218	19.9296	14.1579	18.0944	8.17492
1265	APOC3	0	0	1	1	0	2	0	0	0	0	0	0
1266	APOC4	1.25728	0.669536	7.68073	0.6155	1.28868	0.055734	8.60801	0	4.81996	4.96291	1.72521	3.1114
1267	APOC4-APOC2	11.4095	2.91119	4.69408	7.07489	28.7146	4.84662	8.25933	0	16.0912	7.14706	2.34853	1.38221
1268	APOD	320.131	1044.91	722.531	676.424	714.111	1497.22	181.046	627.287	63.0066	1741.07	553.751	582
1269	APOE	5322.81	154.337	3275.33	1998.17	16155.3	920.176	1882.34	238.75	1237.31	443.227	1456.21	161.838
1270	APOF	5.14775	13.1388	8.05966	11.1615	11.2077	17.9807	20.2049	18.0539	13.2452	9.03381	11.4373	14.1503
1271	APOH	7.05411	0	0	0	2.47205	0	0	5.09392	0	4.17721	1.50206	1.32831
1272	APOL1	397.81	191.569	1280.24	603.04	1022.53	254.725	523.305	141.462	544.588	461.677	517.9	206.58
1273	APOL2	396.099	233.231	755.355	427.268	688.163	286.345	425.589	161.315	445.498	375.438	396.234	267.71
1274	APOL3	239.438	217	763	580	442	380	225	210	146	544	209	392
1275	APOL4	72.8404	47.8793	245.085	87.0215	231.28	75.7624	137.549	42.5212	92.5983	63.0688	98.6727	27.8607
1276	APOL5	4	1	1	0	0	14	1	1	5	5	6	9
1277	APOL6	1716.91	1326.79	3636.03	2577.96	1828.82	1256.01	1030.86	827.324	1403.19	2249.99	1374.87	1210.05
1278	APOLD1	1593.02	2360.86	707.495	1048.81	1206.48	1601.02	1367.26	648.478	891.23	1427.9	816.459	1157.36
1279	APOM	40	43.0864	26	27.1564	24.2246	44.8249	32.4673	22.2711	18.2401	48.7128	35.3777	57.3375
1280	APONP	0	0	0	0	0	0	0	0	0	0	0	0
1281	APOO	49.3668	94.8689	49	43	23.1499	72.2186	60	91.2622	59.2241	101.29	63.5338	71.0788
1282	APOOL	379.246	461.592	285.126	382.699	302.548	344.642	447.801	315.779	546.935	560.922	436.363	406.636
1283	APOOP1	1	0	0	2	0	0	0	0	0	0	0	0
1284	APOOP2	0	0	0	0	0	0	0	0	0	0	0	0
1285	APOOP3	0	0	0	0	0	0	0	2	0	0	0	0
1286	APOOP4	0	0	0	0	0	1	0	0	0	0	0	0
1287	APOOP5	0	0	0	0	0	0	0	0	0	0	0	0
1288	APP	9999.34	10649.7	5068.02	7554.05	8773.1	13358.9	8861.32	8458.66	8425.11	12057.5	8408.28	10412
1289	APP-DT	94.5561	107.239	86.0566	131.832	70.9545	140.583	96.8445	136.169	68.0194	142.308	77.2861	116.43
1290	APPBP2	714.431	898.288	696.041	768.597	555.838	763.153	659.917	584.491	639.584	1069.64	665.123	662.706
1291	APPBP2-DT	9.01793	7	9	15	3	24	19	24.0232	7.00754	21	19	12
1292	APPL1	615.379	910.81	647.301	921.176	547.041	822.933	663.878	670.293	651.743	1207.13	792.152	757.291
1293	APPL2	496.614	407.151	557.46	552.318	563.49	486.038	476.094	361.283	449.421	439.272	418.257	460.813
1294	APRG1	384.03	338.851	358.381	361.377	292.399	488.755	379.501	355.628	380.78	401.254	325.684	399.586
1295	APRT	286	273	334	350	614	370	400	253	434	466	502	271
1296	APTR	348.324	429.564	192.808	262.531	152.82	331.478	276.855	296.733	399.681	461.713	291.191	355.156
1297	APTX	393.642	444.745	457.29	416.952	423.387	559.972	435.18	414.831	413.026	503.477	449.321	457.704
1298	AQP1	1402	999	1528	1753	4431	1903.25	3978.88	1094	2176.55	2283.48	2230	1480.69
1299	AQP10	0	0	0	0	1	0	0	0	0	1	0	0
1300	AQP11	40	41	29	34	11	26	42	34	32	33	49	56
1301	AQP12A	0.997519	0	0	0	0	9.71615	0	0	0	0	0	0.349323
1302	AQP12B	0.00248056	0	2	1	3	66.2839	3	11	0	0	0	13.6507
1303	AQP2	2	0	0	1	7.80282	5	9	0	2	1	2	1
1304	AQP3	4	23	119	129	88	42	31	13	16	59	35	24
1305	AQP4	249	500	140	256	30	367	28	299	209	895	202	334
1306	AQP4-AS1	147.903	93.9124	38.4785	39.028	38.578	78.5092	57.7398	57.9909	174.3	168.621	142.599	79.8404
1307	AQP5	32	21	47	26	95	56	130	20	34	25	59	22
1308	AQP5-AS1	4	8	2	5	10	7	7	1	6	6	11	1
1309	AQP6	2.03935	5.00288	6.04828	10.0814	8.02577	21.1708	22.0223	5.00716	5.014	5.00219	5.01072	5.02408
1310	AQP7	29	98.8937	36	37	55.7708	123.727	63.2425	57.8094	110	174.313	63	116
1311	AQP7B	25	16	17	21	24.0566	23.0807	18.6896	26.1906	53.0386	49.0813	14	27
1312	AQP7P1	0.0594397	0.0294009	15.7849	0.0101498	0.0273422	15.8367	0.00877497	0.000192869	17	9.17716	0.10445	0
1313	AQP7P2	0	3.95859	0	1.3019	5.35816	0	0	0.0465303	0	0	0	0
1314	AQP7P3	0	3.95859	0	1.3019	5.35816	0	3.31	0.0465303	0	0	0	0
1315	AQP7P4	2.44054	1.15969	0	0.386059	1.42893	5.35536	0.749205	0.0117791	0	0	5.89555	0
1316	AQP7P5	0	0	0	0	0	0	0	8.193e-07	0	0	0	0
1317	AQP8	0	0	0	2	2	0	1	0	0	1	0	1
1318	AQP9	10	35	61	29.8962	179	27.8236	14	12	19	22.3961	9	5
1319	AQR	1042.76	1166.8	963.78	1122.09	736.986	1009.99	1061.43	851.228	1038.97	1386.71	1104.14	992.576
1320	AR	368.83	869.038	296.069	587.192	213.593	704.257	158.892	590.203	68.1738	668.203	261.201	658.626
1321	ARAF	540	570	549	522	869	701	632	500	663	585	561	599
1322	ARAFP1	0	1	0	0	0	0	0	1	0	0	0	1
1323	ARAFP2	0	0	0	0	0	0	0	0	0	0	0	0
1324	ARAFP3	0	0	0	0	0	0	0	0	0	0	0	0
1325	ARAP1	3576.95	1943.4	2804.8	1932.51	5239.73	2179.59	3294.13	1483.85	4502.84	1830.84	2681.76	1738.41
1326	ARAP1-AS1	0	0	0	0	0	0	0	0	0	0	0	0
1327	ARAP1-AS2	61.5696	40.5743	116.282	44.492	100.988	69.5074	117.827	45.3033	146.31	50.0344	97.1245	72.2536
1328	ARAP2	2150	3861.05	1897	3836.03	848.195	2931.05	1419	2581.02	1687.01	4217	1846.01	2797
1329	ARAP3	542	267	264	169	460	388	624	230	327	372	295	452
1330	ARC	237	477	7	18	15	232	4	15	20	1	9	13
1331	ARCN1	1352.15	1703.01	1381.72	1281.57	1406.88	1395.8	1525.16	1092.92	1649.06	1591.18	1422.88	1126.86
1332	AREG	4	16	27	24	38	11	3	0	9	2	6	0
1333	AREL1	713.192	815.972	705.178	640.113	877.421	742.914	831.883	645.876	862.7	938.986	808.431	673.188
1334	ARF1	1925	2139	1741	1670	2892	2212	1855	1843	2310	2528	2249	1795
1335	ARF1P1	0	0	0	0	0	0	0	0	0	0	0	0
1336	ARF1P2	15	15	16	10	10	12	25	3	23	16	17	16
1337	ARF1P3	0	1	0	1	1	1	0	1	0	0	0	0
1338	ARF3	2347	2230	1809.24	1842.98	2939.27	2449.84	2636.27	1868	2653	2935.73	2583.05	2026
1339	ARF4	722.729	1171	672.234	617	780.746	649.013	656.089	660.124	574	1043.49	710	558
1340	ARF4-AS1	9.27124	20.8732	12.4183	18.1315	12.824	25.9871	8.92392	25.8759	5.20258	15.5254	13	19.022
1341	ARF4P1	0	0	0	0	0	0	0	0	0	0	0	0
1342	ARF4P2	0	1	1	0	1	3	0	0	1	0	0	2
1343	ARF4P3	0	0	0	0	0	0	0	0	0	0	0	0
1344	ARF4P4	2	0	0	0	1	0	0	0	0	1	1	0
1345	ARF5	514	529.985	541.926	526.598	999.625	543.104	643.256	374.678	646.452	627.021	651.846	448.296
1346	ARF6	753.839	739.525	1020.2	968	1081.46	593	914	480.422	878	846	939	514
1347	ARFGAP1	604	628	733	558	1069.02	819	742.078	627	819	651	604	593
1348	ARFGAP2	872.192	901.669	797.46	832.205	1212.67	1245.84	1000.35	811.289	996.99	960.866	856.156	937.75
1349	ARFGAP3	565.128	1031.26	621.974	740.854	556.31	745.715	388.612	656.532	630.684	991.004	563.474	689.477
1350	ARFGEF1	1994.56	1989.02	1848.13	1973.31	1569.29	1812.84	2357.14	1721.73	2674.93	2405.91	2255.33	1734.33
1351	ARFGEF1-DT	10	6	9	6	5	9	5	11	10	10	9	7
1352	ARFGEF2	2609.02	2232.6	2031.57	1840.4	2287.04	2272.82	2628.54	1897.1	3482.38	2556.61	4152.14	1738.06
1353	ARFGEF3	220.686	230.091	135.872	127.866	250.136	253.617	316.898	240.074	323.847	227.941	377.602	186.917
1354	ARFIP1	360.09	376	316.066	366.629	316.501	333.771	324.221	283.197	380	505.168	412.212	313.102
1355	ARFIP2	465.988	593.925	356.687	424.636	570.012	603.289	532.074	523.269	603.189	667.403	509.126	459.625
1356	ARFRP1	521.046	474.273	602.13	517.768	742.185	719.672	603.179	482.512	584.603	570.551	476.228	587.919
1357	ARG1	13	10	3	23.1877	10	12.1007	16.0749	7.09387	5.04776	28	14	12
1358	ARG2	496.316	668.996	166.996	234.026	361.161	387.982	84.5143	272.109	296.02	342.601	212.74	180.908
1359	ARGFX	106.705	99.4075	100.699	87.911	103.751	120.148	151.638	69.6108	107.688	90.6759	83.1142	109.517
1360	ARGFXP1	11.5716	3.44966	4.96684	9.61521	13.8972	7.25691	8.07333	0	5.33772	11.5773	1.74193	8.79493
1361	ARGFXP2	46.6153	53.4693	54.035	35.4619	74.9194	45.776	41.9603	40.292	47.422	45.4377	50.3121	66.0216
1362	ARGLU1	1495	1279	1629	1709	936	1208	1352	923	1250	1524	1151	1433
1363	ARHGAP1	1143.31	1022.49	1306.75	941.032	2081.56	1308.25	1341.56	860.31	1253.29	1056.89	1147.82	1047.42
1364	ARHGAP10	1011	832	517	687	876	794	744	630	878	894	916	616
1365	ARHGAP11A	36.7952	5.03679	163.12	107.808	43.8587	31.1863	29.7833	12.5467	39.2877	31.7585	16.1185	11.3776
1366	ARHGAP11A-SCG5	26.6832	24.7977	56.0285	40.7054	22.4523	13.7528	26.224	21.579	22.0378	4.72805	14.5405	13.5045
1367	ARHGAP11B	88.2493	60.7065	155.732	127.208	55.6204	75.6137	75.3681	58.2048	106.07	115.647	55.2006	70.3081
1368	ARHGAP11B-DT	50.2816	22.806	43.1976	40.0129	23.7107	41.9129	29.7812	27.9571	44.772	19.5928	37.6499	38.2476
1369	ARHGAP12	842.295	916.062	650.089	876.055	476.407	836.617	1184.44	715.045	1253.02	1330.37	1174.08	953.071
1370	ARHGAP15	92.8871	94.3731	525.231	545.556	216.269	88.6885	110.415	58.6493	53.8979	207.642	125.377	107.744
1371	ARHGAP15-AS1	7	4	54	57	17	6	2	5	6	12	5	7
1372	ARHGAP16P	0	0	0	0	0	0	0	0	0	0	0	0
1373	ARHGAP17	789.123	657.357	1041.18	807.832	1064.96	783.143	779.421	461.385	894.357	691	617.212	729.361
1374	ARHGAP18	779	572	692	574	912	507	908	378.647	1051	787.599	874.884	499
1375	ARHGAP19	922.847	207.988	348.702	292.814	277	156.297	302.159	104.692	957.332	242.969	304	175.515
1376	ARHGAP19-SLIT1	46.2244	2.58488	55.1381	1.33976	5	19.4375	24.4807	29.5916	6.42155	27.2955	14	11.4852
1377	ARHGAP20	131	323	120	289	231	328	140	426	104	335	179	514
1378	ARHGAP21	999.914	1227.69	1144.05	933.728	1503.18	1603.13	869.639	1058.36	856.452	1546.09	1012.16	1153.05
1379	ARHGAP22	161.159	102.846	162.901	126.836	292.37	163.095	133.446	102.459	109.167	153.98	141.565	120.84
1380	ARHGAP22-IT1	3	2	8	2	8	4	4	4	2	2	7	4
1381	ARHGAP23	725.86	316.864	511.921	290.904	1747.11	490.151	1336.02	346.901	763.661	351.669	809.952	419.834
1382	ARHGAP23P1	1.88263	7.14109	0	2	0	1	0	0	1	0	0	0
1383	ARHGAP24	227.899	698.078	330.762	606.348	439.147	863.392	154.038	627.067	91	980.343	292.627	930.498
1384	ARHGAP25	97.6832	68.5003	639.376	546.373	526.343	120.71	76.2715	65.3003	85.648	246	90	97.4269
1385	ARHGAP26	770.91	843.798	1179.06	1070.08	975.445	936.474	619.581	677.656	685.51	1062.74	600.055	716.408
1386	ARHGAP26-AS1	23	31	22	45	31	15	8	7	11	16	3	8
1387	ARHGAP26-IT1	5	6	17	14	11	13	9	4	10	18	4	5
1388	ARHGAP27	657.479	351.653	813.404	592.283	1142.47	691.533	814.145	319.845	632.345	442.765	463.209	441.625
1389	ARHGAP27P1-BPTFP1-KPNA2P3	291.959	158.251	312.2	180.275	359.673	239.673	384.867	150.468	273.152	240.559	304.349	204.176
1390	ARHGAP27P2	0	7	16	14	52	24	6	10	2	3	22	18
1391	ARHGAP28	176.118	317.482	160.494	212.397	154.776	320.427	148.762	204.715	119.144	288.107	217.45	370.299
1392	ARHGAP28-AS1	2	1	0	1	2	0	1	1	0	3	2	1.25544
1393	ARHGAP29	3171.85	2826.8	965.43	1288.06	1171.55	2008.34	2170.34	1819.99	2280.5	2696.13	2100.48	1773.12
1394	ARHGAP29-AS1	14.251	23.8047	6.04079	13.1875	9.87166	17.3792	7.23385	14.811	14.4658	23.8481	5.38996	10.6823
1395	ARHGAP30	209	118	1283	1025	1711	210	197	96	229	339	227	151
1396	ARHGAP31	2918.12	3145.69	1720.81	1933.73	2502.67	2853.57	2323.37	2531	1841.44	3115.5	1683.36	2546.84
1397	ARHGAP31-AS1	34	58	37	35	40	68	40	52	31	46	30	68
1398	ARHGAP32	559	639	425	441	603	801	656	450	740	596	647	588
1399	ARHGAP33	120	94.8875	150.789	152	98	248.915	110	87	166	124.877	80	234.965
1400	ARHGAP35	2095.45	2279.98	1850.33	2053.42	2579.25	2959	2472.48	2080.81	2238.69	2709.74	2037.21	2345.34
1401	ARHGAP36	38	1	78	4	518	59	1081	4	546	2	968	0
1402	ARHGAP39	255	290	114	176	241	344	231	259	241	192	205	331
1403	ARHGAP4	162	124.902	907.943	680.92	1121.84	258.953	213.424	81.2811	167	266	226.859	131.894
1404	ARHGAP40	4	1	1	2	1	5	199	32	6	1	2	5.19682
1405	ARHGAP42	903.368	536.968	449.944	410.741	565.482	492.354	644.16	378.665	691.942	552.419	737.446	453.151
1406	ARHGAP42-AS1	13.6078	1.03156	5.05561	4.2591	6.51781	6.64075	23.8403	8.33457	19.0578	12.5808	20.5542	8.67132
1407	ARHGAP42P1	0	0	0	0	0	0	0	0	0	0	0	0
1408	ARHGAP42P2	0	0	0	0	1	0	0	0	0	0	0	0
1409	ARHGAP42P3	0	0	0	0	0	0	0	0	0	0	0	0
1410	ARHGAP42P4	9.0575	1.15803	2.71203	0	4.58895	1.18719	8.19849	8.13022	0	8.61447	4.65618	11.193
1411	ARHGAP42P5	0	2.10114	4.10283	2.05252	1.64265	6.39651	2.01546	1.86515	4.47491	1.37003	5.16781	0
1412	ARHGAP44	360.991	428.601	347.991	528.56	649.475	874.635	509.597	530.951	673.174	604.447	539.407	648.639
1413	ARHGAP44-AS1	16.8062	28.3736	8.73724	11.2943	11.1283	22.7516	16.3513	5.26599	11.3792	14.7114	19.2722	12.9568
1414	ARHGAP45	360.171	222.315	1432.03	1279.95	1623.48	422.278	330.042	146.294	218.183	409.469	235.206	264.177
1415	ARHGAP5	4204.04	5432.2	1635.56	3443.12	1426.4	4256.73	3250.36	3580.23	3777.07	5590.17	3743.86	4036.04
1416	ARHGAP5-AS1	56.0343	43.4571	14.9057	20	26.0626	31.7598	22.1799	25.4628	35	48.5903	52	33.3418
1417	ARHGAP6	387	695	259	407	410	1117	373	617	393	987	511	630
1418	ARHGAP8	342.164	463.504	155.824	255.824	457.007	692.255	308.818	502.862	786.265	502.179	478.208	531.255
1419	ARHGAP9	57	26.0026	680.959	465.768	427.555	47	57.1481	13.0248	61.2462	124.761	79	44.0254
1420	ARHGDIA	1352	1528	1580	1250	3287	1942	1635	1215	1599	1444	1588	1324
1421	ARHGDIB	811	404	1867	1784	2068	619	889	304	1085	883	942	559
1422	ARHGDIG	2	1	0	2	3	14	10	0	1	3	2	1
1423	ARHGEF1	897.708	644.527	2550.96	1812.51	2005.23	1196.14	989.201	607.003	1014.23	903.236	720.775	780.725
1424	ARHGEF10	801.409	517.399	429.454	413.768	339.536	590.321	529.505	393.872	609.952	590.128	421.456	706.314
1425	ARHGEF10L	556	547	509	568	1600	810	812	828	682	708	647	804
1426	ARHGEF11	1102	1171	934	845	1837	1383	1164	1059	1187	1145	1013	1262
1427	ARHGEF12	5886.84	5490.09	3736.26	4084.43	4549.22	5361.25	6977.75	4253.33	7300.1	6071.24	6480.07	5098.21
1428	ARHGEF15	295	189	173.003	127	274	343	386.036	187	246	298.011	234.063	340
1429	ARHGEF16	291	200	114	130	254	312	335	226	440	248	308	275
1430	ARHGEF17	2613.6	1818.32	1263.63	1181.45	2953.3	2764.47	2857.54	1872.52	2785.63	1871.9	1958.64	2639.81
1431	ARHGEF17-AS1	26.3961	16.6831	5.37343	16.5522	15.7035	22.5335	10.4584	28.4832	6.36856	18.0955	9.36426	28.1914
1432	ARHGEF18	548	517	1046	1134	1256	770	691	469	802	614	582	519
1433	ARHGEF18-AS1	5.08213	3.84214	3.28191	6.85816	6.17387	2.54604	3.06589	1.24475	0	8.34529	6.86303	1.12478
1434	ARHGEF19	306	282	169	141	342	338	431	274	407	224	311	258
1435	ARHGEF19-AS1	0	0	0	0	0	0	0	0	0	0	0	0
1436	ARHGEF2	2003	1076	1494	1096	2427	1507	2394	1085	2624.98	1266	2019	1308
1437	ARHGEF2-AS1	6	7	2	1	2	2	13	7	8	0	12	7
1438	ARHGEF2-AS2	44.6574	27.2321	32.1738	21.3732	21.4359	38.4824	57.0795	31.6985	48.9273	57.0598	52.7148	46.397
1439	ARHGEF25	123.122	122.675	117.62	109.526	261.85	185.064	115.621	69.143	66.0141	126.413	95.309	153.392
1440	ARHGEF26	307.236	251.97	216.196	239.342	234.463	373.162	420.635	203.737	415.373	302.002	383.067	243.132
1441	ARHGEF26-AS1	200.028	133.799	156.298	138.713	71.0492	233.686	253.584	130.67	464.781	176.274	228.952	214.281
1442	ARHGEF28	767.08	1472.07	447.01	821.184	638.022	1293.57	590.087	1260.06	953.374	1674.2	808.395	1685.33
1443	ARHGEF3	345	329	587	642	508	459	308	353	293	535	395	505
1444	ARHGEF3-AS1	8	9	11	6	2	8	7	10	8	0	11	6
1445	ARHGEF33	46.287	75.2172	20.4943	49.0629	27.6174	77.8522	55	59.0881	27.7802	74.1343	42.0901	90.3042
1446	ARHGEF34P	886.067	1460.03	546.683	791.326	1069.78	1770.91	1188.15	1803.25	1503.31	1685.62	879.035	512.274
1447	ARHGEF35	513.818	1063.72	238.362	441.985	303.27	547.963	486.894	609.29	407.701	671.452	311.191	557.363
1448	ARHGEF35-AS1	2178.48	4183.45	1036.95	1736.97	862.782	2205.74	1574.55	4551.93	1545.53	3874.71	846.231	2503.3
1449	ARHGEF37	70	163	86	114	137	109	40	100	22	183	84	172
1450	ARHGEF38	136.387	206.836	165.502	50.2662	331.847	205.154	1040.83	87.6554	681.218	233.989	539.496	204.78
1451	ARHGEF38-IT1	6	10	5	2	21	5	40	4	34	5	23	7
1452	ARHGEF39	22.1954	44.3874	98.8052	61.8992	40.693	69.7102	34.1453	32.9206	35.3186	47.8411	38.3529	40.5343
1453	ARHGEF4	398.025	339.976	168.71	201.396	292.018	376.615	268.484	350.447	466.512	297.382	195.88	437.755
1454	ARHGEF4-AS1	7	4.00116	3	6	3	9.00179	2	12.0078	2	3.00031	1	11
1455	ARHGEF40	1626.14	1160.99	823.76	842.825	1987.88	1944.95	2191.09	1031.2	1760.64	1139.91	1140.53	1420.93
1456	ARHGEF5	2641.08	4370.82	743.285	1086.7	1382.48	1998.84	2814.79	3524.58	2323.85	2745.44	825.126	2134.48
1457	ARHGEF6	238.87	284.638	946.995	780.874	721.461	311.346	203.401	135.407	142.273	469.407	243.95	282.776
1458	ARHGEF7	1301.7	1108.44	1215.86	1090	1124.55	1331	1015.61	849	1381	1199	941.803	1044
1459	ARHGEF7-AS1	0	1	1	1	1	5	1	0	0	0	0	0
1460	ARHGEF7-AS2	1.29783	2.557	1.13932	1	1.44693	6	6.39305	0	0	0	1.19666	4
1461	ARHGEF7-IT1	3	2	3	0	3	7	0	3	0	5	2	1
1462	ARHGEF9	568.199	641.655	583.239	570.125	529.865	686.62	622.41	498.659	504.412	771.157	513.493	569.225
1463	ARHGEF9-IT1	1	2	4	0	5	9	0	4	1	7	0	4
1464	ARID1A	3094.07	2909.78	2988.37	2645.55	3140.44	3117.18	2703.32	2686.08	2934.36	2441.36	2390.47	2956.72
1465	ARID1B	3881.7	3717.98	3597.39	3679.31	3020.22	4345.64	3401.6	3469.65	3576.24	3733.41	3105.33	4179.76
1466	ARID2	1537.34	1363.82	1286.21	1439.69	811.224	1345.4	1189.68	990.893	1234.18	1490.58	1321.46	1200.73
1467	ARID3A	134.879	64.1964	246.708	185.648	423.833	156.235	172.628	115.243	255.411	149.633	148.941	131.076
1468	ARID3B	146.418	202.383	296.738	214.4	306.689	252.201	153.148	188.488	171.282	224.437	129.874	219.026
1469	ARID3BP1	17.5223	7.00769	2.20255	3.38076	3.31891	9.01802	1.20387	21.8829	0	8.25512	5.4738	3.24327
1470	ARID3C	3	0	0	2	2	5	1	2	0	0	1	1
1471	ARID4A	593	501	573	607	391	454	602	376	557	603	529	447
1472	ARID4B	1095.34	1079.14	1043.85	1073.78	819.874	919.977	1089.52	794.353	1035.95	1235.82	878.572	881.423
1473	ARID5A	255	342	563	455	843	303	203	67	141	182	123	139
1474	ARID5B	794	887	1826	1345	1659	736	551	328	434	825	423	449
1475	ARIH1	1646.77	2013.25	1548.79	1428.93	1242.71	1593.38	1442.81	1197.26	1517.88	1831.54	1418.67	1364.11
1476	ARIH2	1294.32	1272.45	1133.67	1157.04	1260.46	1367.78	1270.36	1070.17	1281.71	1339.17	1215.61	1211.3
1477	ARIH2OS	21.2764	15.6891	16.9059	22.8291	27.1125	25.021	10.1072	20.1341	8.77505	27.0432	16.4693	10.9878
1478	ARIH2P1	0	0	0	0	0	0	0	0	0	0	0	0
1479	ARL1	973.707	1171.32	633.586	924.323	488.235	806.286	998.666	926.727	1051.67	1441.02	1232.77	753.634
1480	ARL10	424.408	421.541	456.339	406.33	392.085	323.215	334.354	293.503	274.513	395.832	345.123	313.193
1481	ARL11	35.9672	31.6685	142.423	107.751	128.079	47.1386	55.2519	39.8516	29.9453	36.8703	32.4519	42.3787
1482	ARL13A	25	27	32	20	14	28	34	25	31	32	24	33
1483	ARL13B	259.451	277.635	185.803	203.786	174.603	205.12	275.393	145.999	346.272	228.692	308.279	163.368
1484	ARL14	11	42	0	1	0	5	0	0	0	0	1	0
1485	ARL14EP	220.236	268.19	219.32	267.216	174.088	207.123	223.158	236.386	196.125	380.398	268.12	235.244
1486	ARL14EP-DT	0	0	0	0	0	3	0	0	0	2	1	1
1487	ARL14EPL	0	0	0	0	1	2	2	1	3	0	0	0
1488	ARL14EPP1	12.7067	12.2417	5.48031	11.9173	1.69033	12.2351	10.4369	0	8.51393	17.3193	6.04231	12.0054
1489	ARL15	215	174	180	206	153	150	177	111	167	258	174	174
1490	ARL16	234.438	207.153	141.109	179.962	236.097	229.942	218.619	152.107	217.094	246.162	208.075	189.855
1491	ARL17A	649.601	651.723	528.705	541.351	382.445	566.198	680.193	618.946	752.056	818.663	477.972	781.994
1492	ARL17B	264.294	164.606	1090.48	1003.23	360.221	466.126	200.707	213.021	1137.57	1353.55	446.787	1273.02
1493	ARL2	160.496	225.823	161.756	237.938	402.419	322.966	192.553	228.727	172.619	340.993	191.548	248.155
1494	ARL2-SNX15	0	0	0	0	0	15.2526	0	0	0	0	0	17.5732
1495	ARL2BP	260.192	293.944	346.333	304.366	362.572	263.977	248.388	236.252	210.788	385.65	329.77	289.766
1496	ARL2BPP1	0	0	0	0	0	0	0	0	0	0	0	2
1497	ARL2BPP10	0	0	0	0	0	0	0	0	0	0	0	0
1498	ARL2BPP2	0	0	0	0	0	0	0	0	0	0	0	0
1499	ARL2BPP3	0	0	0	0	0	0	0	0	0	0	0	0
1500	ARL2BPP4	0	0	0	0	0	0	0	0	0	0	0	0
1501	ARL2BPP5	0	0	0	1	0	0	0	0	0	0	0	0
1502	ARL2BPP6	0	0	0	0	0	0	0	0	0	0	0	0
1503	ARL2BPP7	0	0	0	0	0	0	0	0	0	0	0	0
1504	ARL2BPP8	0	0	0	0	0	0	0	0	0	0	0	0
1505	ARL3	201	201	124	204	180	295	203	208	243	368	260	320
1506	ARL4A	152.688	212.094	142.151	233.524	141.331	210.808	117.762	196.688	119.464	408.583	133.236	270.744
1507	ARL4AP1	10	11.1158	19	7	2	21	16	28	10	23	29	31.2283
1508	ARL4AP2	4	1.08585	1	4.46218	0	5.07258	3	6.09698	18.3312	4.0322	4.35395	3.02727
1509	ARL4AP3	0	0	2	0	1	0	0	0	0	0	0	2
1510	ARL4AP4	17	22	27	19	16	15	22	11	28	24	27	17
1511	ARL4AP5	7.3123	5.70453	10.8489	1.0138	11.6693	1.11934	2.2385	3.21531	4.2048	5.38452	11.4102	0
1512	ARL4C	85	64	478	477	966	118	124	45	96	182	82	78
1513	ARL4D	151	360	134	399	322	543	155	580	251	529	284	309
1514	ARL5A	533	703	656	721	357	508	460	457	555	866.641	558	632
1515	ARL5AP1	0	0	0	0	0	0	0	0	0	0	0	0
1516	ARL5AP2	0	0	0	0	0	0	2	0	2	0	3	0
1517	ARL5AP3	2	0	1	0	1	0	0	0	0	2	0	0
1518	ARL5AP4	0	0	0	0	0	0	0	0	0	0	0	0
1519	ARL5AP5	0	3	4	0	0	0	1	0	0	1	0	1
1520	ARL5B	327	519	348	336	164	246	303	188	315	301	338	196
1521	ARL5C	1.14195	8.42634	3	0	2.11264	8.03788	0	1.00205	3.08462	1	1	4.05615
1522	ARL6	68	123	73	111.489	34	101	71	92	79	173	86.2848	114
1523	ARL6IP1	1034.71	1328.61	1085.96	1321.92	1004.92	1148.72	967.049	844.974	1092.58	1836.13	1221.33	940.655
1524	ARL6IP1P1	0	0	0	0	0	0	0	0	0	0	0	0
1525	ARL6IP1P2	0	0	0	1	0	0	0	0	0	0	0	0
1526	ARL6IP1P3	0	0	0	0	0	0	0	0	0	0	0	0
1527	ARL6IP4	594.562	525.416	449.125	472.161	1160.57	716.022	749.453	416.949	792.305	687.27	586.02	505.19
1528	ARL6IP5	602.028	451.074	820.039	740.053	739.06	398	815.208	310.019	775.065	944.071	1004	416.027
1529	ARL6IP6	579.56	520.304	613.423	623.512	365.098	477.151	514.512	435.187	490.77	610.716	441.891	532.176
1530	ARL8A	260	280.928	313.957	269.859	662.859	314	298.767	232.776	333.94	303.808	331.974	292.708
1531	ARL8B	792.659	909	653.427	701.102	715.539	680.524	999.084	636	1066.49	1040.3	1101.65	710.543
1532	ARL9	16.2248	14.3677	22.3122	10.1563	12	16.5571	16.785	16.3346	19.2442	26.8656	18.2758	14.0511
1533	ARLNC1	76.6591	106.66	62.3605	70.3612	57.1694	83.1651	81.3552	92.7324	91.0169	74.8928	67.9187	64.1045
1534	ARMC1	211	247	263	296	190	181	210	194	212	318	248	188
1535	ARMC10	488.49	447.949	335.253	407.817	436.835	425.926	471.703	368.53	475.54	540.759	502.926	433.337
1536	ARMC10P1	0	0	0	0	0	0	0	0	0	0	0	0
1537	ARMC12	2	6	9	13	5	7	4	7	0	7	7	10
1538	ARMC2	109	133	91	135	73	130	94	115	69	177	79	188
1539	ARMC2-AS1	2	0	4	5	2	1	5	9	2	8	2	1
1540	ARMC3	37	25	47	50	22	30	16	20	28	41	32.7726	54
1541	ARMC5	160.223	228.306	161.625	160.298	251.759	280.008	164.094	210.789	183.617	186.619	149.057	191.116
1542	ARMC6	244.953	305.941	229.084	255.302	389.621	335.248	295.125	296.985	259.873	360.419	282.266	232.331
1543	ARMC7	75	103	91	97	165	191	98	150	82	166	92	138
1544	ARMC8	510.206	588.761	533.301	607.376	361.056	553.647	429.45	463.816	538.522	802.229	510.819	485.566
1545	ARMC8P1	2	8	0	3	0	13	0	12	0	12	1	12
1546	ARMC9	1111.44	743.533	572.075	544.451	800.152	848.679	1054.35	654.981	796.763	756.335	801.772	798.869
1547	ARMCX1	164	176	125	181	228	232	185	159	183	243	153	207
1548	ARMCX2	1624	1027	577	685	1005	847	1897	917	1838	1186	1611	860
1549	ARMCX3	5259	839	772	600	1245.88	623.953	4583.65	634.641	3861.69	1115.05	3206	578
1550	ARMCX3-AS1	0	0	0	0	1.11667	1.0467	1.35021	1.35882	2.3098	4.9478	0	0
1551	ARMCX4	850.69	756.882	459.803	492.994	368.512	605.961	704.406	556.987	769.342	675.112	623.359	797.569
1552	ARMCX5	298.586	295.746	257.977	243.054	256.321	280.295	340.162	221.763	346.795	367.158	366.677	287.756
1553	ARMCX5-GPRASP2	252.357	245.042	148.274	197.039	120.019	216.241	292.03	222.965	225.232	263.727	183.771	269.283
1554	ARMCX6	821.142	251.736	231	213	415	262	853.927	197	723.52	320	544.177	249.308
1555	ARMCX7P	13.8578	5.26365	0	0	0	0	18.0731	0	9.47983	0	19.8227	6.69241
1556	ARMH1	13.7334	17.6941	44.4124	67.6581	24.8181	34.3083	17.675	12.6094	18.4551	16.1737	24.6604	20.3878
1557	ARMH2	0	6	2	5	1	2.92928	0	0	1	0	0	3
1558	ARMH3	447.104	437.009	521.134	504.978	555.371	469.663	477.275	414.185	499.423	514.102	420.555	389.376
1559	ARMH4	132.307	190.18	183.35	150.554	202.868	192.094	93.3257	107.775	67.9031	216.217	96.0141	163.599
1560	ARMS2	0	2	0	2	2	3	0	2	0	0	2	0
1561	ARMT1	153	146	115	147	100	128	151	150	155	275	206	159
1562	ARNILA	26.4871	36.1901	33.5055	43.4285	19.4567	71.85	35.5532	61.7203	21.1825	38.3122	14.3135	49.6942
1563	ARNT	1159.36	1035	878.129	809.441	1039.16	1086.22	855.515	759.715	1111.23	1133.67	964.745	966.442
1564	ARNT2	468.718	720.632	433.018	530.94	754.892	639.615	547.345	422.929	252.246	726.108	464.914	390.153
1565	ARNT2-DT	209.362	320.131	139.881	235.556	127.926	258.468	174.703	177.27	67.6342	226.099	161.061	223.966
1566	ARNTL	1642.22	823.359	664.484	414.4	538.761	341.973	578.804	186.455	999.791	300.449	1135.54	234.895
1567	ARNTL2	74.9754	36.4267	261.912	150.937	176.01	86.2793	67.1838	18.5295	100.913	53.2334	84.5851	33.8094
1568	ARNTL2-AS1	1	0	1	0	1	0	0	0	5	0	0	0
1569	ARPC1A	527.63	576.265	397.525	471.458	611.096	534.129	622.061	496.406	687.911	748.416	722.719	480.874
1570	ARPC1B	570.373	502.684	1206.13	938.037	2641.6	653.243	767.421	448.862	645.972	640.759	918.23	432.155
1571	ARPC1BP1	0	0	1	1	0	6	0	0	0	0	0	0
1572	ARPC2	1235.84	1032.45	2591.12	1921.19	1965.4	971.952	1404.01	690.972	1332.38	1556.34	1456.95	797.74
1573	ARPC3	486.901	386.885	813.95	720.775	735.908	333.784	507.715	327.64	657.924	674.903	679.842	343.706
1574	ARPC3P1	14	16.0783	9	18	9.02075	15	12	15	5.0193	17.045	3.00756	15
1575	ARPC3P2	5	3	0	0	0	6	4	4	0	3	0	4
1576	ARPC3P3	0	0	0	1.05377	0	0	0	1.04955	0	1.03725	0	0
1577	ARPC3P4	7	3	11	3	2.00462	8	2	11	8	3	5	3
1578	ARPC3P5	0	0	0	0	0	0	0	0	0	0	0	0
1579	ARPC4	828.41	918.058	1189.28	1148.62	1871.53	956.145	925.376	669.399	1006.71	1020.93	1048.59	712.389
1580	ARPC4-TTLL3	76.6632	50.52	105.522	50.6959	84.861	61.987	103.205	43.298	75.2583	75.5174	89.4477	42.8345
1581	ARPC5	634.274	800.437	1088.89	974.566	1076.79	674.047	622.221	576.778	560.217	954.892	666.575	605.946
1582	ARPC5L	173.467	203.983	224.783	234.712	213.451	163.673	259.386	123	222.453	168.2	264.307	132.475
1583	ARPIN	778.976	842.221	741.191	617.229	1774.66	943.123	831.374	522.819	890.239	779.713	885.064	766.151
1584	ARPIN-AP3S2	160.246	187.805	152.354	152.702	468.475	264.579	237.777	177.611	209.525	243.98	170.03	214.091
1585	ARPP19	1344.36	1683.79	1186.92	1348.99	916.839	1126.8	1312.31	973.88	1402.11	1837.32	1489.16	1041.22
1586	ARPP19P1	0	0	0	0	0	0	0	0	0	0	0	0
1587	ARPP19P2	0	0	0	0	0	0	0	0	0	0	0	0
1588	ARPP21	1	0	0	0	0	0	0	0	0	0	1	0
1589	ARPP21-AS1	0	0	0	0	0	0	0	0	0	0	0	0
1590	ARR3	39	24	33	28	45	59	54	27	68	39	37	53
1591	ARRB1	314.947	351.892	557.266	587.961	1414.35	474.535	490.771	265.308	380.846	635.169	365.727	464.124
1592	ARRB2	176.664	130.523	570.018	395.617	1589.9	194.477	182.96	82.8938	242.791	224.776	180.668	138.284
1593	ARRDC1	365.992	310.685	430.554	365.718	519.341	539.424	548.748	285.525	500.663	311.859	390.273	417.59
1594	ARRDC1-AS1	179.895	202.817	224.013	223.276	178.093	226.799	310.531	181.583	260.515	240.359	229.648	211.667
1595	ARRDC2	952	391	833	601	1754	524	1001.44	332.304	1278	602	949	499
1596	ARRDC3	4730.18	6156.58	2987.47	6903	2334.98	4152.23	4002.54	5678.67	4644.99	7981	3982.02	4684
1597	ARRDC3-AS1	242.432	309.609	293.571	312.746	269.291	308.287	263.73	334.614	296.885	388.579	234.83	262.952
1598	ARRDC4	575	1067	290	526	668	749	368	659	230	511	560	357
1599	ARRDC5	7	10	66	32	38	7	13	5	16	8	12	9
1600	ARSA	420.801	414.572	699.011	544.336	1020.5	694.773	470.774	393.021	578.312	519.544	489.817	599.981
1601	ARSB	206.978	197.892	479.264	259.342	870.959	251.917	290.056	167.395	255.448	280.715	250.62	241.716
1602	ARSD	1309.81	1223.99	767.814	922.596	1309.61	1408.65	1363.28	1067.07	1847.9	1304.47	1348.42	791.146
1603	ARSD-AS1	36.64	52.4977	67.7976	39.5286	0	44.8951	77.4502	40.6633	29.6414	24.1701	80.2008	10.5096
1604	ARSDP1	0	0	0	0	8.07205	5.03447	0	0	0	0	0	4.01354
1605	ARSF	3.27871	4.03522	5.13837	11.5206	5.68076	5	1.00562	4.00746	7.00429	6.00376	2.00284	10.0201
1606	ARSFP1	0	0	0	0	1	2	0	0	0	0	0	0
1607	ARSG	368.25	485.463	257.447	309.662	360.913	658.354	295.217	350.587	345.596	461.682	343.596	400.561
1608	ARSH	0	1	0	1	4	0	1	0	0	0	0	1
1609	ARSI	2	0	13	8	59	2	13	0	4	1	6	1
1610	ARSJ	61.3675	12.1328	103.525	65.2983	126.904	37.6612	128.561	24.8865	138.415	52.3999	166.154	24.725
1611	ARSK	56.5862	101.695	43.6973	88.5071	38.4165	80.063	43.8016	77.4792	49.9621	148.701	73.0733	95.7991
1612	ARSL	72.9673	51.519	59.5185	29.065	149.534	50.2391	59.2883	36.8356	73.8984	51.6876	33.5265	49.2877
1613	ARSLP1	0	0	0	0	9	3	0	0	0	0	0	1
1614	ART1	8	13	7	5	16	14	3	2	1	8	2	14
1615	ART2BP	0	0	0	0	0	0	1	0	0	0	0	0
1616	ART2P	4	4	3	1	3	2	3	8	2	5	12	5
1617	ART3	17.5685	6.23009	22.5162	13.6826	22.4989	26.0531	13.5734	16.4492	13.2832	9.34905	11.5984	19.6602
1618	ART4	65.5013	141.4	104.81	222.26	108.455	111.028	38.6113	100.895	14.1117	269.162	30.6021	89.7028
1619	ART5	11	39	6	25	27	40	13	27	1	29	20	24
1620	ARTN	15	6	11	9	16	28	26	4	15	12	8	26
1621	ARV1	87.2939	121	103.2	106.336	84.2846	122.622	132	108.041	138.087	180.563	127.244	106.455
1622	ARVCF	598	602	364	471	724	1007	1053	808	942	612	878	1166
1623	ARX	2.03302	4.00408	40.3033	6	88	10.0729	2.00908	2.07289	5.08098	2.08784	7.00613	5.03307
1624	AS3MT	29.6937	94.8289	0	129.269	78.1331	130.533	95.4543	103.353	82.7656	122.373	70.9228	146.896
1625	ASAH1	3415.69	7406.65	1886.04	4385.01	3965.43	5751.75	3571.92	5296.68	4104.04	8096.29	4668.67	4927.34
1626	ASAH1-AS1	84.9587	123.067	32.3232	61.8838	55.4659	116.824	44.9401	92.4656	54.4704	79.3004	71.3468	73.4106
1627	ASAH2	41.6944	34.2242	26.8202	41.7586	21.5907	39.8152	41.4109	28.3442	27.1307	52.7842	35.4593	38.9696
1628	ASAH2B	122.758	86.2838	73.9255	91.4039	49.5346	86.4277	88.8372	84.4612	109.717	114.544	123.832	86.7075
1629	ASAP1	967.551	690	1231.51	901	1145.11	722	880.307	532.848	677	875.246	645	780
1630	ASAP1-IT2	59.2015	34.292	61.6676	56.6941	57.1127	54.0182	47.131	26.2684	51.9053	48.023	32.5946	50.5988
1631	ASAP2	2055.31	1313.03	800.934	1028.39	1435.99	1887.66	1986.52	1107.42	2216.56	1449.52	2060.27	1570.14
1632	ASAP3	458.925	742.281	557.73	634.295	933.621	847.088	548.382	669.33	659.143	811.771	750.34	866.481
1633	ASB1	485.581	503.116	402.287	464.428	604.47	509.887	494.988	375.091	465.47	466.785	479.341	469.224
1634	ASB10	0	0	0	0	0	2	0	0	0	0	0	0
1635	ASB11	3.02564	4.01046	4.03309	2.01502	1	5	2.02526	4.02743	6	5.08061	5.02272	9.03294
1636	ASB12	4	6	1	2	6	6	3	3	0	4	4	3
1637	ASB13	97	67.8984	147	171	213	110	110	61.1154	58.0268	101	89	96
1638	ASB14	44	21.0394	55	62	26.2362	55.0857	46	39	39	77	42	51
1639	ASB15	1	1	8	1	2	15	0	5	3	1	2	1
1640	ASB15-AS1	0	0	0	0	0	9	0	0	1	0	0	0
1641	ASB16	38.1436	49.1848	74.9878	48.8413	44.9566	51.4739	82.694	58.8544	58.4671	36.6391	65.228	39.128
1642	ASB16-AS1	175.22	132.364	189.369	154.402	211.047	183.357	191.782	161.871	220.252	146.735	142.766	191.05
1643	ASB17	0	0	3	0	1	0	0	0	0	0	0	0
1644	ASB18	27.5158	33.5809	23.9812	22.7641	46.2098	35.6024	22.5331	24.1283	25.0826	27.6629	16.9704	24.655
1645	ASB2	16	8	144	142	40	19	8	8	8	35	15	17
1646	ASB3	470.04	511.599	427.957	520.086	279.157	543.426	438.697	414.657	503.313	657.937	440.688	443.535
1647	ASB4	85.7089	98.6422	83.1758	81.6318	39.1256	65.4138	106.03	77.2668	87.2651	94.821	68.4061	83.1436
1648	ASB5	0	0	0	0	0	0	0	0	0	4	0	0
1649	ASB6	297.786	256.163	277.004	271.482	406.87	306.794	326.38	265.552	314.008	296.718	315.741	328.193
1650	ASB7	255.734	230	254	258.64	288	237	232	163.28	230.971	286	269.995	228
1651	ASB8	324.908	276.532	289.499	346.66	300.026	350.992	267.86	317.673	248.416	405.872	241.662	349.206
1652	ASB9	36.0126	56.0357	33	34	23	28	31.0382	26	34	47.0398	24	44.3381
1653	ASB9P1	28	19	11	24	11	37	27	22	36	10	26	22
1654	ASCC1	572.331	449.528	519.706	457.852	322.545	489.632	533.764	449.356	496.812	601.421	538.923	441.582
1655	ASCC2	570.272	562.828	535.706	528.408	661.943	566.162	481.425	499.218	666.203	609.795	618.574	505.014
1656	ASCC3	976.511	710.605	1140	1000	855	678	1329	463	989	887	1341	524
1657	ASCL1	1	2	3	5	2	1	4	4	0	2	0	1
1658	ASCL2	1	4	23	10	34	9	0	9	2	6	2	7
1659	ASCL3	3	1	1	0	1	4	2	2	3	0	0	2
1660	ASCL4	1	1	2	0	0	0	2	0	0	1	0	1
1661	ASCL5	11	0	18	10	17	23	10	2	6	9	29	2
1662	ASDURF	17.0064	9.35321	4.80011	12.4483	3.43829	2.44661	8.32636	5.04082	6.27762	15.9171	16.8457	3.06812
1663	ASF1A	227.354	207.709	227.992	275	117.529	172.122	207.795	193.867	178.746	315	249.563	205.841
1664	ASF1B	29	2	107	99.0263	84	29	21	5	66	18.3005	70	17
1665	ASGR1	54.4541	91.9224	37.3291	40.2193	52.1211	79.7649	33.6348	37.0912	29.7606	67.4631	39.1458	63.0205
1666	ASGR2	2	4.01494	11	6	26	14.0034	2	0	3	2	4	1
1667	ASH1L	3747.91	3970.26	2942.37	3327.36	2421.25	4069.94	3720.09	3252.5	3630.02	4055.83	3295.52	3487.61
1668	ASH1L-AS1	17.8614	22.0971	30.2624	40.3812	16.2395	38.8762	34.1429	45	24.416	38.8734	37.5782	40.7212
1669	ASH1L-IT1	5	4.06015	3	10	2	2	8	3.01557	6.13938	8	10	2
1670	ASH2L	622.265	609.889	575.856	658.317	626.731	706.964	602.764	538.741	619.089	733.632	668.639	641.602
1671	ASH2LP1	0	0	0	0	0	0	0	0	0	0	0	0
1672	ASH2LP2	0	0	0	0	0	0	0	0	0	0	0	0
1673	ASH2LP3	1	0	0	0	0	6	0	0	0	0	0	0
1674	ASIC1	6	14	11	13	31	19	11	3	10	23	10	15
1675	ASIC2	0	0	1	0	6	0	6	0	0	0	2	1
1676	ASIC3	19	6	31	19	19	48	21	27	17	21	7	25
1677	ASIC4	25.3897	27.6148	65.4724	31.3072	40.5406	50.5858	21.2556	21.4285	35.5243	42.265	21.1671	20.1138
1678	ASIC4-AS1	0	1	0	1	0	3	0	0	0	0	0	0
1679	ASIC5	0	0	0	0	0	0	0	0	0	0	0	0
1680	ASIP	9	11	6	2	7	67	2	3	9	10	0	10
1681	ASL	372.601	445.338	331.657	304.601	526.258	649.055	474.135	302.3	393.246	394.591	466.538	391.804
1682	ASLP1	58.1819	31.5059	37.0227	23.0373	24.3172	39.7209	34.3064	19.3615	81.533	29.382	36.3043	30.6444
1683	ASMT	0	0	4.56613	5.1741	4	6.10703	5	3.01699	7.02327	3.2351	2	1
1684	ASMTL	395.496	395.533	286	363.856	689.704	570.094	435.487	387.992	502.251	468.946	476.015	482.791
1685	ASMTL-AS1	206.095	210.832	146	172.997	217.612	275.348	184.36	197.182	280.561	152.367	171.431	224.149
1686	ASNS	87.0582	80.1426	137.517	139.676	65.0339	67.1393	92.8523	50.851	99.0243	142.262	80.7116	102.476
1687	ASNSD1	230.994	243.647	210.2	229.552	169.562	138.553	294.674	191.959	242.722	391.083	242.154	179.932
1688	ASNSP1	0	1	3	3	1	3	3	1	1	0	2	0
1689	ASNSP3	0	0	0	0	0	0	0	0	0	2	1	0
1690	ASNSP4	0	0	0	0	0	0	0	0	0	0	0	0
1691	ASNSP6	2	2	0	3	0	0	2	1	0	0	0	4
1692	ASPA	254.849	244.369	268.406	263.834	146.029	231.953	206.062	189.025	201.389	295.239	214.91	231.462
1693	ASPDH	17	27	26	34	21	58	47	41	28	38	22	52
1694	ASPG	126.84	157.03	69.4571	120.559	95.1504	158.614	175.945	266.992	176.011	254.968	119.818	195.034
1695	ASPH	1294.3	2506.79	1419.17	1777.85	1701.8	2116.22	1386.04	2091.32	1295.5	2736.01	1490.7	2043.47
1696	ASPHD1	19	5	7	11.3329	14	18	34.3954	3	12	4.09666	17.5953	8.23298
1697	ASPHD2	20.5613	23.2885	102.326	44.9285	151.608	35.9546	20.0766	11.9251	34.2836	20.9521	27	15.0946
1698	ASPM	44	5	412	301	38	11	29	10	49	45	23	15
1699	ASPN	324.775	122.662	495.567	144	320	78	379.284	60	113.613	171	160	222
1700	ASPRV1	3.83545	2.35102	7.16915	0.854635	35.3392	15.7307	6.53718	0.298437	7	7.12581	4.042	12.3838
1701	ASPSCR1	402.201	430.421	476.042	323.275	660.443	614.662	600.607	544.578	595.445	430.891	465.423	545.846
1702	ASRGL1	40.5574	68.5227	70.44	66.9397	164.734	59.0945	62.9634	61.4322	78.617	102.887	62.2063	65.2285
1703	ASS1	809.997	813	383	595.79	880.951	949.975	1208.98	847	945	987.933	1188.99	706.995
1704	ASS1P1	1	0	81	49.2097	11.049	2.00342	5.018	1	1	16.0644	4.00456	0
1705	ASS1P10	1	1	1	4	0	4	0	1	0	0	3	5
1706	ASS1P11	0	0	1	0	0	0	0	0	0	0	0	0
1707	ASS1P12	0	0	0	0	0	0	0	0	0	0	0	0
1708	ASS1P13	1	0	4	0	0	4.01263	0	0	0	2.00261	1.00115	0
1709	ASS1P14	0	0	0	0	0	0	0	0	0	0	0	0
1710	ASS1P2	14	9	5	12	10	13	11	6	10	14	15	14
1711	ASS1P3	1.00315	0	1	0	1	2.00243	0	1	1	4	0	0
1712	ASS1P4	0	0	0	0	0	0	0	0	0	1	0	0
1713	ASS1P5	1	1	0	0	0	10	1	1	0	3	1	1
1714	ASS1P6	0	0	0	0	0	0	5	1	0	0	0	0
1715	ASS1P7	1	1	1	0	0	3	3	0	0	0	0	1.00353
1716	ASS1P8	6	3	6	6	5	19	3	8	10	19	12	17
1717	ASS1P9	0	0	0	0	0	1.00633	1.00114	0	0	0	1.00333	1.00194
1718	ASTE1	95.9819	171.385	184.223	183.294	106.565	134.876	134.445	148.026	72.8101	193.233	140.673	158.997
1719	ASTL	3	1	11	29	8	57	2	0	4	1	3	0
1720	ASTN1	1	1	7	4	13	16	10	1	1	2	16	2
1721	ASTN2	195.041	179.991	180.184	179.461	200.109	212.7	161.891	153.871	178.154	214.905	165.836	196.853
1722	ASTN2-AS1	10	9	9	12	9	8	5	3	11	6	9	12
1723	ASXL1	1572.32	1733.87	1725.72	1618.33	1678.75	1736.16	1513.44	1377.55	1811.6	1601.86	1248.29	1570.88
1724	ASXL2	1049	1089	1357	1183	1176	1062	1179	907	1231	1185	1100	962
1725	ASXL3	164	543	93	339	78	428	20	448	18	469	134	442
1726	ASXL3-DT	8.18382	11.3423	7.17729	7	15.1264	19.2905	2.11639	6	8.47542	11	8.24645	7
1727	ASZ1	9.58455	14.1002	13.3909	11.1908	13.7046	10.3497	6.11156	12.682	13.8544	8.37345	11.9208	17.4431
1728	ATAD1	525	555	487	606	356	486.931	485	457.906	505	787.992	560	522
1729	ATAD2	353.04	218.073	504.633	387.841	269.283	178.92	386.181	144.474	396.959	208.149	382.799	162.563
1730	ATAD2B	771.431	771.177	865.623	960.087	598.574	745.64	717.775	576.334	676.587	865.717	667.506	664.764
1731	ATAD3A	147.095	146.072	153.016	133.076	256.128	221.339	194.243	146.755	166.137	123.75	134.156	122.533
1732	ATAD3B	316.434	294.112	453.602	353.914	385.565	362.71	416.999	270.032	465.115	279.148	267.167	299.524
1733	ATAD3C	98.528	123.386	48.3843	86.1413	138.837	236.17	139.851	150.523	155.494	163.985	168.893	171.322
1734	ATAD5	116.865	84.7773	194.402	186.527	96.8564	88.0983	106.41	63.7484	136.326	110.645	121.147	108.924
1735	ATAT1	201	181	167	122	121	180	205	137	151	135	137	165
1736	ATCAY	24.3067	25.3521	14.594	22.3887	18.2115	35.5818	25.1546	15.3596	14.8086	19.3801	27.9064	16.5303
1737	ATE1	919.171	944.554	761.277	838.38	625.779	877.403	913.381	826.102	1058.29	1272.42	1013.1	820.706
1738	ATE1-AS1	16.2774	21.4296	8.09609	21.4222	17.1221	57.1344	5	16.9897	7.96291	13	10.4435	44.6963
1739	ATF1	173.667	183.753	161	190.807	176.958	194.908	219	170.554	217.634	230	253.499	164.038
1740	ATF1P1	1	4	3	0	1	0	1	2	1	1	0	1
1741	ATF2	765.754	952	724.933	886.551	508.304	778.842	704.992	755	699.992	1154.98	808.639	790
1742	ATF3	693	1893	577	616	2437	3109	170	479	109	165	380	219
1743	ATF4	1277	1747.98	1634.99	1488.95	2368.98	1678.98	1097.99	1155.94	1394	1756	1273.98	1144.99
1744	ATF4P1	0	0.5	0	0	0.5	2	0	1	0	0	2.5	2.5
1745	ATF4P2	0	0.5	0	0	0.5	2	0	1	0	0	2.5	2.5
1746	ATF4P3	0	1.01289	1.01285	3.04711	1.01348	1.01687	1.0115	2.06311	0	0	1.01548	0
1747	ATF4P4	1.00354	2.00417	3.00135	2.00208	1.0049	2.00745	2.00286	0	1.00323	1.00177	0	2.00807
1748	ATF5	267.853	232.633	249.836	185.09	1346.15	364.133	220.043	147.027	304.448	250.894	217.229	174.853
1749	ATF6	1058.81	1397.29	1167.48	1187.99	1131.48	1080.95	1160.17	943.199	1143.59	1562.82	1164.58	1051.01
1750	ATF6-DT	5.49432	3.27461	2.22212	2	8.12999	5.63382	12.4066	3.28686	1.13622	4.56889	4	4.2363
1751	ATF6B	1085.25	948.027	1043.77	934.597	1476.08	1130.95	1294.01	946.951	1274.35	974.761	908.904	1152.71
1752	ATF7	936.655	989.747	1016.78	830.291	1107.21	1056.78	784.002	784.064	873.331	980.779	797.845	1066.75
1753	ATF7-NPFF	6.58311	0	0	3.24578	7.79928	0	0	0	0	0	0	0
1754	ATF7IP	3326.26	2790.67	3142.51	3108.09	2141.26	2689.55	3030.96	2288.27	3214.97	2721.63	2998.9	2807.96
1755	ATF7IP2	211.307	310.547	323.409	323.254	132.021	267.816	212.662	226.609	180.103	382.065	249.164	205.062
1756	ATG10	108.404	102.769	108.333	119.01	94.8884	176.609	145.654	111.469	94.1077	197.452	146.216	146.355
1757	ATG10-AS1	18	12	16	11	7	13	14	11	14	26	6	9
1758	ATG10-IT1	19.7405	22.1662	13.3479	24.789	18.119	24.9336	23.369	21.1379	19.7164	25.6677	20.5212	21.32
1759	ATG101	223	255.981	193	180	427.185	296.226	269	123.224	312	239	291	126
1760	ATG12	382.139	392.446	446.956	447.216	293.568	353.81	339.695	294.801	352.654	506.28	380.743	325.519
1761	ATG12P1	3.41028	6	14.7366	9	5.15555	5.47885	1	8.4854	8.43368	10.1875	1.06278	6.2209
1762	ATG12P2	5	7	6	10	8	7	8	2	6	2	9	9
1763	ATG13	933.721	1032.47	835.337	817.155	1224.01	1046.97	828.805	831.767	921.126	1081.15	874.729	881.257
1764	ATG14	470.573	456.371	389.349	509.269	408.609	493.052	393.303	405.045	503.966	658.553	423.146	524.389
1765	ATG16L1	551	566	533	456	627	446	537	425	570	546	492	522
1766	ATG16L2	589.008	421.084	1030.82	835.858	1299.41	779.292	570.062	347.938	614.692	525.916	442.498	691.109
1767	ATG2A	526.568	449.966	483.903	449.131	821.145	663.151	707.513	509.606	719.714	468.546	586.165	621.772
1768	ATG2B	1240.42	1419.36	1154.83	1222.77	838.473	1218.1	1171.26	1123.45	1220.65	1379.18	990.116	1255.97
1769	ATG3	340.904	385.491	371.276	440.444	366.195	351.231	354.067	282.012	392.381	518.321	462.452	329.633
1770	ATG3P1	0	0	0	0	0	0	0	0	0	0	0	0
1771	ATG4A	145	188	181	143	110	159	126	143	167	252	165	168
1772	ATG4AP1	0	0	0	0	0	0	0	0	0	0	0	0
1773	ATG4B	632	614	688	556	705	730	679	592	707	622	592	709
1774	ATG4C	71	164	123	164	74	131	90	112	90	246	104	153
1775	ATG4D	129.532	160.61	112.505	126.199	136.88	203.953	91.8959	140.476	147.555	113.016	124.221	126.496
1776	ATG5	284	342	292	372	268	333	295	251	313	491	351	282
1777	ATG7	382.901	402.204	647.399	556.801	1097.55	522.755	459.743	346.778	505.958	506.372	488.577	437.17
1778	ATG9A	361.242	358.828	351.028	317.242	776.341	356.551	598.286	410.322	504.243	420.071	423.334	314.796
1779	ATG9B	20.16	11.1172	19.4109	18.2756	16.3794	25.5171	29.4459	17.0858	14.1574	23.8891	15.0677	12.1219
1780	ATIC	522.246	264.027	444.298	399.003	709.096	381.489	834.203	249.136	872.434	449.326	857	311.437
1781	ATL1	277.897	243.839	264.092	219.234	193.08	256.127	275.124	212.228	197.514	312.441	270.789	280.989
1782	ATL2	1364.47	1417.96	895.231	1173.36	764.641	1367.9	1129.06	1295.04	1875.43	1622.04	1481.25	1261.4
1783	ATL3	1480.45	1657.79	1464.6	1452.37	2005.89	1605.7	1657.34	1219.06	1483.65	2009.03	1543.64	1556.19
1784	ATM	2664.49	2571.24	4992.8	5128.91	2169.52	2257.33	2720.8	2098.85	2680.09	3307.93	2450.95	2424.78
1785	ATMIN	736.567	925.79	642.771	869.469	614.057	823.26	720.429	687.692	656.893	1027.46	818.054	792.18
1786	ATN1	2988	2622	1702	1551	2872	3876	3164	2532	2565	1890.53	2311	2998
1787	ATOH1	0	0	0	0	0	0	0	0	0	0	0	0
1788	ATOH7	0	0	0	0	0	3	4	0	0	1	0	0
1789	ATOH8	1597	2028	684	1701	1484	1412	1144	1390	1339	2205	1169	1022
1790	ATOX1	264.904	275.645	324.305	324.777	375	262.542	248.089	261.221	245.921	415.694	279.188	303.422
1791	ATOX1-AS1	2	2	7	3	4	2	3	3	0	1	3	5
1792	ATP10A	627.736	196.561	609.7	202.181	774.712	244.389	533.706	129.865	307.542	232.648	277.557	139.673
1793	ATP10A-DT	0	0	0	1	0	0	0	0	0	0	0	1
1794	ATP10B	31.6953	24.4926	61.0935	58.1744	51.508	58.9311	47.6897	36.8591	32.5819	38.3776	111.87	43.0399
1795	ATP10D	769.49	1127.33	922.075	1131.75	659.756	777.24	516.147	684.379	492.131	1203.84	557.427	720.651
1796	ATP11A	4060.35	1315.74	3585.28	1067.08	4805.44	2052.67	6856.51	1499.35	3891.58	1640.49	3797.06	1243.75
1797	ATP11A-AS1	59	15	59	16.0123	67.3021	34.2635	94.0577	22.3104	76	33	45.5914	21
1798	ATP11AUN	1	0	0	1	3	1	1	0	1	0	0	0
1799	ATP11B	994	961	1423.75	1176	643	712	899.889	511	843	944.898	953.634	616
1800	ATP11B-DT	7.56498	12.3007	8	15.1163	16.7489	7.61506	4.23824	11.8907	16.515	10.7457	8.76475	8.35341
1801	ATP11C	236	262	475	467	314	285	258	204	215	345	262	261
1802	ATP12A	2	5	0	5	2	9	2	2	0	3	1	3
1803	ATP13A1	677	688	832	659	1195.01	960	822.005	757	817.016	738.003	758	717
1804	ATP13A2	374.329	311.747	423.965	383.216	837.918	492.612	521.415	382.261	432.438	385.013	445.461	477.252
1805	ATP13A3	3516.18	4616	2110.29	2962.5	1942.57	3015.47	3296.32	2498.01	3079.18	3739.61	3210.76	2910.78
1806	ATP13A3-DT	504.959	479.988	466.339	498.693	470.228	546.04	531.337	481.958	428.816	558.353	417.232	497.557
1807	ATP13A4	7057.58	2984.67	3103.81	3241.19	2682.28	2915.08	6111.42	2322.31	7950.97	4114.44	6713.77	3436.59
1808	ATP13A4-AS1	107.409	58.7383	50.0608	67.7803	18.0077	39.932	115.928	59.2392	97.3573	108.106	93.467	85.9488
1809	ATP13A5	22	19	28	34	9	47	14.8262	26	20	61	25	58
1810	ATP13A5-AS1	0	0	1	0	0	2	0.173782	2	0	0	1	0
1811	ATP1A1	12253.3	23686.1	6053.95	10834.7	10198.5	20096.2	12016.1	20806.5	10983.5	21910.4	12798.3	18590.3
1812	ATP1A1-AS1	1434.31	2425.01	870.152	1346.94	669.672	1838.21	1068.17	2689.1	1374.66	1960.82	1161.92	2297.65
1813	ATP1A2	95.2547	100.607	18.119	48.1727	139.017	169.256	73.9937	23.0372	49.9794	121.839	52.304	92.7347
1814	ATP1A3	4.86211	1.0231	11.1367	25.4123	5.36291	20.1141	3.94462	5.35677	3.86952	4.29417	3.98619	3.15154
1815	ATP1A4	12.1073	4.45997	23.0772	9.14256	21.7468	20.8485	8.60599	13.416	12.5845	7.28654	9.30258	7.33287
1816	ATP1B1	5241.92	9625.52	4094.7	3941.39	2661.89	4723.76	8536.14	4870.53	3757.49	6906.74	5948.6	6395.76
1817	ATP1B1P1	25	42	17	35	18	21	26	21	25	28	34	19
1818	ATP1B2	141.302	96.1446	36.0725	65.1623	103.974	133.615	156.362	82.5054	106.89	93.1595	59.8165	121.737
1819	ATP1B3	338	319	315	230	494	200	421	159	433	297	433	136
1820	ATP1B3-AS1	10	28	10	10	12	6	10	4	8	12	9	2
1821	ATP1B3P1	0	0	0	0	0	0	0	0	0	1	0	0
1822	ATP1B4	6.41187	16.3225	7.54005	6.35961	12.6991	5.39513	11.4613	7.00827	6.42665	8.6981	10.4943	7.22655
1823	ATP23	226.579	302.248	193.027	250.183	183.511	329.074	215.199	220.498	163.149	245.814	197.445	224.316
1824	ATP2A1	60	106	97	73.7421	36.0282	150.514	116	85	72.4641	41	60.8998	89
1825	ATP2A1-AS1	14	4	8	7.25793	4.97178	28.486	13	9	8.53589	7	8.10022	21
1826	ATP2A2	3665.44	4949.52	3196.16	2699.78	3915.25	3580.63	3225.99	3594.37	3660.06	3853.73	3252.94	3110.17
1827	ATP2A3	166.285	117	2090.77	1550.02	854.009	379.842	261.002	161.046	173.025	414.357	309.773	419.068
1828	ATP2B1	605	965	938	1018	734	742	895.712	541	481	866	661	645
1829	ATP2B1-AS1	27.2095	35.1971	32.2927	51.4374	37.1661	64.2932	25.8301	51.3428	16.482	53.2511	33.668	41.2035
1830	ATP2B2	7	3	3	4	8	22	5	4	3	5	2	0
1831	ATP2B2-IT1	0	0	0	0	1	0	0	0	0	0	0	0
1832	ATP2B2-IT2	0	0	0	0	0	0	0	0	0	0	0	0
1833	ATP2B3	0	0	2	1	5	6	0	2	2	0	1	1
1834	ATP2B4	2811	2308	2941	2423	3837	2748	2698	1522	2798	2604	2531	2693
1835	ATP2C1	948.018	1091.49	1152.78	1189.23	1299.79	1394.94	1131.56	895.974	892.19	1468.28	973.327	1030
1836	ATP2C2	148.537	390.999	58.7579	302.29	68.5514	367.053	46.662	358.794	51.9955	390.341	91.7811	415.765
1837	ATP2C2-AS1	19.4631	35.0014	18.2421	40.7103	29.4486	95.9473	27.338	80.2058	28.0045	34.6587	37.2189	70.2347
1838	ATP4A	6	6	6	8	4	15	6	2	0	6	5	10
1839	ATP4B	7	13	18	26	4	51	42	62	23	34	6	74
1840	ATP5F1A	2117.15	2855.63	2196.76	2730.62	2908.56	2767.85	2792.3	2485.48	2990.15	3941.47	2973.37	2524.51
1841	ATP5F1AP1	0	1	0	0	0	0	0	0	0	0	0	0
1842	ATP5F1AP10	37	15	30.0208	27	5	12	14	12	11	23	14	21
1843	ATP5F1AP2	0	0	0	0	0	0	0	0	0	0	0	0
1844	ATP5F1AP3	0	1.00042	1	1.00045	0	2	0	2	0	3	0	1
1845	ATP5F1AP4	0	0	0	0	0	0	0	0	0	0	0	0
1846	ATP5F1AP7	0	0	0	0	0	0	0	0	0	0	0	0
1847	ATP5F1AP8	0	0	0	0	0	0	0	0	0	0	0	0
1848	ATP5F1B	1816	2782	1873	2164	2746	2808	2181	2626	2352	3722	2911	2273
1849	ATP5F1BP1	0	0	0	0	0	0	0	0	0	0	0	0
1850	ATP5F1C	730.746	917	669.237	957.114	665.814	798.465	782.18	735.772	877	1457.08	914	763
1851	ATP5F1CP1	0	0	0	0	0	0	0	0	0	0	0	0
1852	ATP5F1D	330.678	454.912	367.149	429.05	787.903	707.15	370.634	429.071	478	453.013	490.593	434.247
1853	ATP5F1E	456.78	576.398	630.476	648.141	596	503.671	513.388	488.92	502.91	896.493	683.567	388.916
1854	ATP5F1EP1	0	0	0	0	0	0	0	0	0	0	0	0
1855	ATP5F1EP2	0	0	0	0	0	0	0	0	0	0	0	0
1856	ATP5IF1	353.971	378	223.902	277	237	390	338.994	372	393	419	335	416.979
1857	ATP5MC1	224.092	327.046	213	253.081	316.499	322.6	315	431	314.077	489	341.184	267
1858	ATP5MC1P1	0	0	0	0	0	1	1	0	0	0	0	0
1859	ATP5MC1P2	2	4	3	6	3	8	1	3	3	4	3	3
1860	ATP5MC1P3	6	7	3	10	5	14	3	12	4	14	5	23
1861	ATP5MC1P4	0	0	1	0	1	0	0	0	0	2	0	0
1862	ATP5MC1P5	1	0	0	0	1	0	0	0	0	0	0	0
1863	ATP5MC1P6	0	0	0	0	0	0	0	0	0	0	0	0
1864	ATP5MC1P7	0	0	0	0	0	0	0	0	0	0	0	0
1865	ATP5MC1P8	0	0	0	0	0	0	0	0	0	0	0	0
1866	ATP5MC2	725.68	723.743	695.929	823.319	1132.5	782.174	716.842	572.873	999.509	936.14	863.21	748.824
1867	ATP5MC2P1	0	0	0	0	3	0	0	0	0	0	0	0
1868	ATP5MC2P2	0	0	0	0	0	0	0	0	0	0	0	0
1869	ATP5MC2P3	3	6	61	59	33	5	9	5	9	17	6	4
1870	ATP5MC2P4	0	0	0	0	0	0	1.02043	0	0	0	0	0
1871	ATP5MC3	317	399.045	336.076	408	450	390	436.697	467.032	426	690.051	544.02	379
1872	ATP5ME	71.7961	132.051	69.4188	112	146.678	150.487	102.255	113.07	142.154	212.954	127.293	120.461
1873	ATP5MF	274.793	241.337	293.578	277.906	272.238	241.089	270.67	229.297	258.202	301.993	283.614	224.536
1874	ATP5MF-PTCD1	27.5014	1.72153	39.136	24.9902	83.1598	24.618	40.0466	42.0243	51.4725	42.3183	28.5606	18.9275
1875	ATP5MFP1	1	0	1	0	1	6	0	0	1	0	1	2
1876	ATP5MFP2	5	4	6	2	5	5.05092	2.07508	7	0	2	3	2
1877	ATP5MFP3	0	0	0	0	0	0	0	0	0	0	0	0
1878	ATP5MFP4	1	5	6	6	13	4	10	5	9	4	2	0
1879	ATP5MFP5	0	2	0	2	0	0	0	0	0	0	0	0
1880	ATP5MFP6	7	5	2	4	2	0	3	0	3	3	0	0
1881	ATP5MG	475.788	530.767	467.024	571.362	448.636	570.183	494.373	439.269	574.523	798.071	516.718	455.51
1882	ATP5MGL	13.4118	23.1908	14.0607	27.0497	16.888	35.9004	13.329	29.0369	15.8863	13.5363	14.5352	34.2774
1883	ATP5MGP1	2	0	3	2	1	0	0	2	1	2	3	0
1884	ATP5MGP2	0	0	0	0	0	0	0	0	0	0	0	0
1885	ATP5MGP3	0	0	0	0	0	0	0	0	0	0	0	0
1886	ATP5MGP4	1	6	1	4	1	5	0	6	4	3	4	6
1887	ATP5MGP5	0	0	0	0	0	0	0	0	0	0	0	0
1888	ATP5MGP6	0	1	1	0	0	0	0	0	0	0	0	0
1889	ATP5MGP7	1	0	0	0	0	0	2	0	0	1	0	0
1890	ATP5MGP8	20	12	8	5	6	10	15	5	15	12	11	10
1891	ATP5MJ	278.753	380.497	283.007	351.22	243.766	313.714	342.018	332.671	369.577	519.464	389.098	282.871
1892	ATP5MK	293	288.21	308.594	306	238.715	298.966	282.379	229	398.819	511.167	427.803	255
1893	ATP5MKP1	9	4.07744	4.40569	3	3	2.03419	9.62084	5	7.18051	9.09142	5.19706	9
1894	ATP5PB	483.071	610.039	441.449	591.167	421.441	477.7	471.463	539.128	542.058	762.43	673.806	537.101
1895	ATP5PBP1	23	10	14	18	3	12	23	22	18	30	16	12
1896	ATP5PBP2	0	0	0	0	0	0	0	0	0	0	0	0
1897	ATP5PBP3	0	0	0	0	0	0	0	0	0	0	0	0
1898	ATP5PBP4	0	0	0	0	0	0	0	0	0	0	0	0
1899	ATP5PBP5	2.74996	0.685582	0	0	0	0	6.03406	0	0.435783	0	3.42762	0.621434
1900	ATP5PBP6	0	2	0	0	0	0	0	0	0	0	0	0
1901	ATP5PBP7	16	7	3	2	11	16	24.0841	5	26	8	14	13
1902	ATP5PD	511.564	732.112	405.491	585.77	636.776	727.764	543.085	704.682	636.34	1094.82	685.393	466.81
1903	ATP5PDP1	0	0	0	0	0	0	0	0	0	0	0	0
1904	ATP5PDP2	0	0	0	0	0	0	0	0	0	0	0	0
1905	ATP5PDP3	0	0	0	0	2	1	0	0	0	0	0	0
1906	ATP5PDP4	45	46	62.3988	40	26	33	43	22.0456	43	38.0494	27	43
1907	ATP5PF	199.603	242.193	183.149	240.424	181.206	250.329	190.405	235.672	192.902	389.297	248.168	207.103
1908	ATP5PFP1	0	0	0	0	0	0	0	0	0	0	0	0
1909	ATP5PO	356.098	466.503	384.783	463.469	465.869	477.151	379.243	382.219	512.31	720.169	487.125	383.563
1910	ATP5POP1	0	0	0	0	0	0	0	0	0	0	0	0
1911	ATP6AP1	1248.34	1000.99	961.373	851.138	2363.47	1131.37	1659.97	981.546	1883.1	1097.55	1477.18	948.519
1912	ATP6AP1-DT	15	22	9	8	12	25	4	7	17	25	18	9
1913	ATP6AP1L	141.888	171.796	92.9553	124.345	107.724	168.738	149.916	177.51	239.317	236.727	150.459	211.087
1914	ATP6AP2	1743.34	2197.09	1467	2037.7	2096.46	2206.48	1808.71	1902.92	2015.38	3080.65	2001.54	1878.81
1915	ATP6V0A1	1459.45	1290.02	916.636	814.378	1835.07	1284.57	1761.41	1015.13	1800.27	1277.51	1537.73	1065.85
1916	ATP6V0A2	556.289	415.16	652.922	471.355	591.614	447.212	550.622	327.997	447.635	423.932	412.907	361.28
1917	ATP6V0A4	0	0	0	0	1	0	2	0	3	2	3	0
1918	ATP6V0B	405	457	402	388	1026	435	476	446	587	568	533	396
1919	ATP6V0C	703.137	699	585.705	540	1438.5	864.844	833.912	603.775	866.241	554.662	836.831	609.174
1920	ATP6V0CP1	26	15	29	18	21	16	27	14	26	35	21	17
1921	ATP6V0CP2	1	1	0	1	0	0	2	0	1	0	0	0
1922	ATP6V0CP3	0	2	1	1	1	4	0	1	1	0	5	1
1923	ATP6V0CP4	2	4	9	7	1	4	5	2	4	1	5	2
1924	ATP6V0D1	490.38	648.202	599.559	550.531	985.116	732.138	628.372	661.666	652.905	709.23	646.517	552.826
1925	ATP6V0D1-DT	97.8476	108.061	158.463	128.634	122.562	148.178	135.511	121.015	109.938	121.641	121.879	163.681
1926	ATP6V0D2	6.74823	16.7164	30.2109	25.2168	86.5617	34.953	11.1665	14.0088	30.4875	20.1146	25.6843	8.2615
1927	ATP6V0E1	489	724	569	761	919	596	695	584	699	1039	833	627
1928	ATP6V0E1P1	26	36	25	29	10	26	15	19	28	22	20	20
1929	ATP6V0E1P2	1	0	0	2	3	0	2	3	1	1	2	3
1930	ATP6V0E1P3	0	1	2	1	0	0	0	0	2	1	0	2
1931	ATP6V0E1P4	0	0	0	0	0	0	0	0	0	0	0	0
1932	ATP6V0E2	238.417	773.594	275.452	453.979	742.781	867.48	317.989	486.564	274.265	1014.25	752.993	616.781
1933	ATP6V0E2-AS1	47.6393	76.7657	33.7487	65.07	93.4621	123.334	20.6044	47.9221	18.0643	107.877	53.8144	78.0427
1934	ATP6V1A	1424.49	1316.17	1048.54	1017.16	1558.45	1000.89	1554.96	966.004	2064.62	1687.66	1582.31	969.101
1935	ATP6V1B1	4	0	0.776578	0.152152	7.64671	8	7	2	8.11438	6	2	5
1936	ATP6V1B1-AS1	0	0	1.04511	0	1.88733	3.55779	2.21246	0	1.05598	1.05931	0	0
1937	ATP6V1B2	1035.47	750.475	1471.19	867.222	2340.11	723.112	1611.45	574.894	1345.75	1033.86	1366.81	601.758
1938	ATP6V1C1	793.19	782.974	592.466	805.546	664.002	671.337	744.564	664.947	1035.96	1058.15	910.574	637.519
1939	ATP6V1C2	60.0019	49.835	41.7552	52.0434	26.7861	72.8189	33.0122	39.7604	23.5256	55.0622	32.358	27.6314
1940	ATP6V1D	536.809	614.603	335.011	437.92	284.472	447.939	520.171	531.618	753.288	822.532	862.659	500.329
1941	ATP6V1E1	374.061	399.133	488.572	467.168	643.021	438.102	471.029	358.105	626.337	638.066	700.524	349.538
1942	ATP6V1E1P1	0	0	0	0	0	0	0	0	0	0	0	0
1943	ATP6V1E1P2	0	1	0	1	0	0	0	0	0	0	0	0
1944	ATP6V1E1P3	1	0	1	0	0	0	0	2.01642	0	0	0	0
1945	ATP6V1E2	56	68	45	70	77	65	49	44	51	59	56	54
1946	ATP6V1F	250.742	247.849	252.974	273.931	727.864	281.785	321.868	174.751	385.575	310.656	370.784	168.843
1947	ATP6V1FNB	68.1774	13.4583	18.7772	6.48649	77.798	25.4964	120.896	7.27956	143.846	29.5212	101.3	10.8636
1948	ATP6V1G1	374	316	284	379	316	318	499	283	531	513	577	336
1949	ATP6V1G1P1	0	0	0	0	0	0	0	0	0	0	0	0
1950	ATP6V1G1P2	0	0	0	0	0	0	2	0	0	0	0	0
1951	ATP6V1G1P3	0	0	0	0	0	0	0	0	0	0	0	0
1952	ATP6V1G1P4	8	5	6	4	4	12	8	10	5	10	6	9
1953	ATP6V1G1P5	7	2	1	2	4	1	1	3	2	2	2	2
1954	ATP6V1G1P6	3	2	3	4	1	3	1	7	6	2	3	5
1955	ATP6V1G1P7	17	11	10	11	8	6	20	7	19	16	7	18
1956	ATP6V1G2	18.1542	15.4402	32.9482	41.7122	12.5695	22.0869	13.9201	19.7103	15.3649	37.9094	18.2716	26.8451
1957	ATP6V1G2-DDX39B	23.0817	23.9508	11.2127	10.0375	10.9303	11.8968	6.41034	12.0645	23.2878	19.4765	39.7443	3.50113
1958	ATP6V1G3	0	0	0	0	0	0	0	0	0	0	0	0
1959	ATP6V1H	387.25	515.202	290.251	421.025	387.23	521.397	381.952	444.294	494.424	593.249	463.064	473.277
1960	ATP7A	712.82	769.383	719.483	642.443	543.318	617.091	678.736	507.384	766.314	725.005	724.761	610.331
1961	ATP7B	146.537	237.559	159.886	194.418	178.702	262.599	156.393	195.205	112.732	262.567	126.317	246.558
1962	ATP7BP1	0	0	0	0	0	0	0	0	0	0	0	0
1963	ATP8A1	3513	4968	3150	4210	1695	3916	3211	3170	3509	4970	3711	3976
1964	ATP8A1-DT	4	7	8	5	0	7	8	3	2	7	1	9
1965	ATP8A2	70.1648	44.5561	54.7494	54.6874	83.3919	51.8707	89.0679	54.7258	89.7509	70.4499	70.2993	77.8537
1966	ATP8A2P2	78.7786	48.9086	71.2006	72.9035	20.6498	87.4524	120.564	71.9924	112.25	75.0673	97.604	93.0904
1967	ATP8A2P3	9	5	11	9	4	10	6	2	2	8	5	0
1968	ATP8B1	1024.46	1101.93	692.028	695.35	651.696	1148.14	1086.52	1050.6	897.045	1298.16	1133.21	874.233
1969	ATP8B1-AS1	55.9624	66.1095	113.759	76.9325	46.507	59.3967	47.7589	67.4506	44.2086	106.52	47.9551	67.8018
1970	ATP8B2	740.097	1158.33	1246.53	1138.28	1517.75	1366.91	769.711	749.751	513.178	1168.75	678.796	972.391
1971	ATP8B3	37.2818	70.016	69.7666	72.3497	71.0029	66.7074	49.6599	48.2957	43.8915	49.9431	51.5937	57.218
1972	ATP8B4	112	76.1826	295.302	232.069	375.621	92.503	93.4322	57.1472	77.0052	182.186	110.573	79.0498
1973	ATP8B5P	9.01149	9.11851	5.00607	8	2	25.748	6	8.00416	2	7	2.01296	10.0947
1974	ATP9A	2713.1	3098.09	1400.03	1933.05	2555.08	3338.05	3678.26	2638.1	3391.03	2929.13	2890.06	3058.15
1975	ATP9B	1225.57	1306.31	1252.92	1231.7	1076.67	1526.52	1347.84	1114.11	1467.57	1483.15	1254.86	1286.64
1976	ATPAF1	400.447	480.702	353.509	482.916	334.34	433.376	442.059	372.849	498.609	615.307	485.711	437.344
1977	ATPAF2	200.885	184.418	200.49	219.262	250.647	232.742	236.004	235.939	235.517	227.878	204.963	254.056
1978	ATPSCKMT	223.603	303.281	172.79	214.018	121.971	256.54	155.36	280.747	189.769	341.199	214.53	270.513
1979	ATR	1218.18	1217.09	1444.64	1438.1	717.804	963.067	1121.38	1029.07	1201	1586.52	1239.4	1110.08
1980	ATRAID	569.101	563.96	377.681	608.313	808.151	717.338	629.23	562.014	756.729	883.53	736.401	584.28
1981	ATRIP	143.448	151.118	145.21	176.427	147.368	209.192	189.756	176.956	142.482	217.745	158.526	187.254
1982	ATRN	1406.31	1743.9	1114.01	1301.52	1974.6	1938.55	1670.86	1517.89	1899.62	2047.26	1733.89	1789.37
1983	ATRNL1	31.0285	57	22.0091	55	22	65.0632	18	20	11	82.0852	16.0227	35.0377
1984	ATRX	2198.07	2452.19	2360.42	2567.1	1433.06	2045.13	2253	1669.45	2145.11	2869.42	2106.99	2022.24
1985	ATXN1	1939.03	1903.4	2106.29	1699.84	2067.45	1918.08	1722.5	1454.19	1969.64	2017.35	1623.69	1712.97
1986	ATXN1-AS1	74	82	60	84	49.0722	92	59	58	57	84	63	52
1987	ATXN10	549.237	882.197	621.287	717.895	682.389	718.598	571.722	668.267	767.737	972.293	746.337	747.709
1988	ATXN1L	953.39	1247.59	909.361	1065.93	1281.21	1275.69	900.897	837.404	965.959	1222.66	934.475	1085.58
1989	ATXN2	1038.93	913.221	958.932	846.332	1001.97	1078.59	1217.58	808.718	1235.76	1071.47	1051.91	1018.16
1990	ATXN2-AS	14	12	9	5	5	11	14	9	6	5	5	7
1991	ATXN2L	1161.76	1025.35	1530.31	1135.14	1970.89	1223.97	1402.86	822.788	1578.47	843.058	1201.42	1150.1
1992	ATXN3	590.96	568.152	435.856	550.055	397.183	448.445	525.79	359.12	513.906	588.159	537.016	498.628
1993	ATXN3L	0	0	0	0	0	0	0	0	0	0	0	0
1994	ATXN7	924.338	1040.07	1169.62	1104.37	851.857	919.576	991.99	673.917	912.524	1032.56	786.181	879.037
1995	ATXN7L1	256	348	363	381	277	382	261	340	253	410	215	378
1996	ATXN7L2	177	178	110	138	150	185	168	187	291	159	173	173
[truncated: 58,610 more rows]

## Sheet: Table S3
Table S3 The proteins raw data
Protein Accession	Gene Symbol	Sample IDs
		EA001		EA002		EA003		EA004		EA005		EA006
		C	N	C	N	C	N	C	N	C	N	C	N
P01266	TG	7.07455e+10	6.05657e+10	6.16809e+10	2.3906e+10	4.72849e+10	4.35035e+09	5.40459e+10	8.40362e+09	3.25333e+10	4.21436e+10	5.64931e+10	1.44069e+10
P02768	ALB	1.441e+10	1.19614e+10	1.08448e+10	1.18923e+10	2.20122e+10	2.01623e+10	8.78012e+09	1.12984e+10	7.19442e+09	1.24832e+10	1.63415e+10	9.39808e+09
Q09666	AHNAK	3.41923e+08	3.72779e+08	3.1501e+08	5.91998e+08	4.07532e+08	9.56265e+08	4.09153e+08	3.22709e+08	3.48189e+08	2.42404e+08	3.31084e+08	5.06895e+08
P98160	HSPG2	4.86642e+08	5.28733e+08	2.5345e+08	4.39174e+08	4.27876e+08	2.76939e+08	4.88153e+08	7.56168e+08	8.22779e+07	3.59287e+08	2.47705e+08	2.92266e+08
P02751		1.60718e+08	3.3604e+08	7.53484e+07	7.0617e+08	3.1062e+08	2.16002e+09	1.71791e+08	7.32097e+09	6.63955e+07	3.46136e+09	7.12639e+07	4.52402e+09
P21333	FLNA	8.46511e+08	6.73242e+08	2.71202e+08	9.98769e+08	4.47158e+08	9.28193e+08	2.5959e+08	5.58957e+08	2.01271e+08	3.77499e+08	1.73741e+08	4.02673e+08
P35555	FBN1	1.37392e+09	1.9287e+09	5.98514e+08	2123311237	1.26793e+09	9.21182e+08	7.54465e+08	1.61213e+09	1.16067e+08	7.40839e+08	4.81134e+08	3.71235e+08
Q15149	PLEC	1.60789e+08	2.80357e+08	1.74908e+08	6.10933e+08	1.85736e+08	7.50641e+08	2.26433e+08	5.09082e+08	1.22355e+08	3.10896e+08	1.19295e+08	3.79682e+08
P35579	MYH9	4.54022e+08	6.77868e+08	4.30998e+08	1.40254e+09	4.0302e+08	1.09803e+09	4.78697e+08	9.6133e+08	2.396e+08	6.13691e+08	2.52597e+08	5.96331e+08
P12111	COL6A3	1.1399e+09	1.50743e+09	1.08682e+09	2.1116e+09	2.22492e+09	2.38612e+09	1.16297e+09	1.58476e+09	4.26996e+08	1.15633e+09	7.88964e+08	8.08519e+08
A0A0D9SGF6	SPTAN1	2.25844e+08	2.19561e+08	1.92682e+08	2.92708e+08	2.32602e+08	1.94733e+08	2.78279e+08	2.56792e+08	1.32652e+08	1.47214e+08	1.97442e+08	2.39936e+08
Q01082	SPTBN1	1.73378e+08	1.57758e+08	1.40171e+08	2.2442e+08	1.92024e+08	1.28171e+08	2.10049e+08	1.93947e+08	9.73949e+07	1.05541e+08	1.50479e+08	1.6059e+08
P35749	MYH11	5.67939e+08	2.75568e+08	8.47093e+07	2.20012e+08	3.05193e+08	1.07797e+08	9.09852e+07	7.47782e+07	1.63195e+08	2.40946e+07	6.89076e+07	9.28047e+07
Q9Y490	TLN1	2.51567e+08	2.14245e+08	1.32067e+08	3.89141e+08	1.6241e+08	2.22659e+08	1.34909e+08	2.33878e+08	7.56335e+07	1.46072e+08	8.6777e+07	1.48061e+08
A0A0G2JL54	LOC100507685	6.47563e+06	1.68922e+07	7.08604e+07	5.95547e+07	1.15077e+07	2.85843e+07	3.5451e+06	5.78307e+07	1.66665e+07	7.81749e+07	3.25407e+06	5.59651e+07
P0C0L4	C4A; C4B	1.87303e+08	5.08779e+08	7.30994e+08	6.21462e+08	2.3821e+08	4.05424e+08	5.97383e+07	9.49413e+08	2.20259e+08	1.15676e+09	1.18567e+08	1.42792e+09
Q99715	COL12A1	1.75367e+07	5.87935e+07	1.42421e+07	1.22705e+08	1.89872e+07	7.81479e+08	3.10205e+07	1.41311e+08	4.2735e+06	2.49176e+08	7.3487e+06	3.76401e+07
P08670	VIM	1.87215e+09	2.53931e+09	1.9528e+09	5.30478e+09	2.14439e+09	7.24905e+09	2.32876e+09	3.2285e+09	1.77565e+09	2.20067e+09	1.64665e+09	3.62768e+09
O75369	FLNB	7.23105e+07	8.38167e+07	7.48287e+07	1.6572e+08	8.12741e+07	1.25349e+08	1.25071e+08	1.3135e+08	4.51893e+07	8.61226e+07	5.93276e+07	9.95147e+07
O15230	LAMA5	2.13594e+08	2.56393e+08	1.18732e+08	1.31364e+08	2.00668e+08	7.01964e+07	2.99297e+08	3.4464e+08	6.61221e+07	1.39927e+08	1.26337e+08	1.37882e+08
Q14204	DYNC1H1	5.48453e+07	8.13918e+07	5.2475e+07	1.46262e+08	4.46945e+07	9.65672e+07	6.43492e+07	1.1962e+08	3.14598e+07	1.07116e+08	3.64295e+07	9.24028e+07
P02787	TF	6.65767e+08	5.5066e+08	4.92417e+08	6.64624e+08	8.29316e+08	1.16054e+09	3.8661e+08	5.20153e+08	3.00841e+08	5.02326e+08	6.587e+08	3.36096e+08
P69905	HBA2; HBA1	9.35517e+09	5.88667e+09	6.5521e+09	6.35096e+09	1.43602e+10	8.46995e+09	1.45549e+10	7.2128e+09	6.18179e+09	5.89185e+09	1.27166e+10	6.35771e+09
P02545	LMNA	7.17687e+08	1.33803e+09	5.03035e+08	1.37905e+09	8.09496e+08	2.13874e+09	1.12671e+09	2.33033e+09	9.42772e+08	1.24652e+09	5.56009e+08	2.05091e+09
Q9UKX2	MYH2	1.4789e+06	2.4513e+06	390986	2.67234e+06	1.06035e+09	1.99491e+06	1.8219e+06	858981	943793	844448	1.11733e+06	1.99905e+07
P35580	MYH10	3.07453e+07	5.26783e+07	1.91984e+07	6.80412e+07	2.15943e+07	7.48245e+07	2.33949e+07	8.8406e+07	8.9865e+06	4.1869e+07	1.54793e+07	6.59583e+07
P01024	C3	2.64763e+08	2.0357e+08	2.43995e+08	3.39592e+08	4.81868e+08	6.46583e+08	1.69517e+08	1.80524e+08	1.60952e+08	2.89924e+08	2.2014e+08	1.61488e+08
O43707	ACTN4	2.09556e+08	2.17161e+08	1.32615e+08	3.61808e+08	1.69184e+08	2.67245e+08	2.14547e+08	3.05544e+08	5.83471e+07	1.84342e+08	1.06489e+08	2.31751e+08
P60709	ACTB	4.98983e+08	6.98981e+08	8.76989e+08	1.56761e+09	4.63823e+08	1.01695e+09	4.58223e+08	9.57773e+08	1.93986e+08	8.8331e+08	3.40382e+08	5.56266e+08
P11047	LAMC1	1.56023e+08	2.07465e+08	7.95496e+07	1.27936e+08	1.57246e+08	7.22383e+07	2.0767e+08	2.67245e+08	5.47646e+07	1.75489e+08	8.91885e+07	1.33474e+08
Q9P2E9		6.60229e+07	1.15379e+08	6.40883e+07	2.07375e+08	5.1966e+07	1.10617e+08	1.09828e+08	1.49935e+08	7.34275e+07	9.9293e+07	5.1794e+07	1.30354e+08
P68871	HBB	1.5367e+10	9.85028e+09	1.00869e+10	1.01185e+10	1.63926e+10	1.23616e+10	1.71971e+10	9.98582e+09	1.68015e+10	8.14809e+09	1.81712e+10	1.34595e+10
Q3BDU5	LMNA	1.0376e+06	1755414	810476	4.75448e+06	1.10702e+06	2.72965e+06	1.72252e+06	3.26441e+06		2.66127e+06	626303	309968
P78527	PRKDC	3.56502e+07	6.12204e+07	4.8998e+07	1.17558e+08	2.99339e+07	9.13287e+07	6.14733e+07	1.08653e+08	2.49017e+07	8.28241e+07	2.80509e+07	9.37946e+07
P14625	HSP90B1	4.46628e+08	6.23636e+08	4.6175e+08	1.04733e+09	3.1068e+08	4.16744e+08	6.99373e+08	5.97378e+08	3.90584e+08	7.42295e+08	4.20236e+08	5.71674e+08
P07942	LAMB1	1.2757e+08	1.94175e+08	6.56792e+07	1.16803e+08	9.96625e+07	5.92367e+07	1.88663e+08	2.28137e+08	3.65425e+07	1.41055e+08	7.24212e+07	8.89926e+07
P14618	PKM	1.86419e+08	3.1374e+08	2.10538e+08	6.63892e+08	1.7495e+08	3.49202e+08	1.69269e+08	4.56544e+08	6.08884e+07	3.77673e+08	1.6807e+08	2.91568e+08
P18206	VCL	1.9694e+08	2.28006e+08	8.26991e+07	2.49369e+08	1.50031e+08	1.76266e+08	1.31576e+08	2.79656e+08	6.12906e+07	1.33546e+08	8.34311e+07	1.79049e+08
P11277	SPTB	3.47449e+07	2.49943e+07	2.64679e+07	2.32058e+07	7.144e+07	3.1629e+07	8.646e+07	2.82074e+07	7.71072e+07	2.45821e+07	3.94768e+07	4.18395e+07
Q05707	COL14A1	1.76809e+08	3.10036e+08	2.18888e+08	4.07955e+08	2.31657e+08	4.31139e+08	3.13697e+08	3.30499e+08	5.89632e+07	2.69087e+08	6.42497e+07	2.20032e+08
Q7Z406	MYH14	19620209	3.39721e+07	1.93154e+07	4.62003e+07	2.54934e+07	6.04844e+07	4.61563e+07	1.1462e+08	1.60272e+07	8.86694e+07	2.18707e+07	7.59824e+07
P55268	LAMB2	7.43563e+07	7.77808e+07	3.7475e+07	5.25603e+07	9.94378e+07	3.59383e+07	7.81476e+07	1.09767e+08	2.31029e+07	6.97582e+07	4.23911e+07	6.52183e+07
O00468		7.54445e+07	1.11786e+08	4.4851e+07	6.63613e+07	6.24005e+07	3.90825e+07	1.12644e+08	1.88846e+08	2.28158e+07	1.34799e+08	4.45166e+07	7.91849e+07
P04114	APOB	5.51416e+07	3.92691e+07	3.29128e+07	5.7934e+07	9.83948e+07	1.44302e+08	5.81375e+07	4.17137e+07	6.2185e+07	4.59931e+07	6.53845e+07	6.5747e+07
P02549	SPTA1	4.54975e+07	2.75556e+07	3.25847e+07	2.90524e+07	9.79395e+07	4.45139e+07	1.07728e+08	3.24592e+07	1.08765e+08	2.68295e+07	5.26024e+07	5.74709e+07
P62736	ACTA2	2.7327e+09	2.74096e+09	1.89409e+09	4.58954e+09	2.82767e+09	3.34283e+09	1.54562e+09	2.29465e+09	1.06955e+09	1.60275e+09	8.8112e+08	1.76631e+09
Q14112	NID2	1.279e+08	1.64701e+08	7.46323e+07	1.2236e+08	1.16565e+08	6.12489e+07	1.86892e+08	2.71558e+08	3.95781e+07	1.11761e+08	7.24454e+07	1.19814e+08
A0A087WVQ6	CLTC	6.96944e+07	1.29389e+08	8.40132e+07	2.03076e+08	7.00025e+07	1.67741e+08	8.94657e+07	2.11996e+08	3.50691e+07	1.71123e+08	4.83603e+07	1.58628e+08
P01023	A2M	1.99266e+08	1.00791e+08	1.11474e+08	1.3017e+08	1.32594e+08	1.0575e+08	1.89829e+08	1.26074e+08	1.01165e+08	7.97512e+07	1.16711e+08	9.54576e+07
P07202	TPO	1.32198e+08	9.65464e+07	8.53592e+07	3.46628e+07	8.83941e+07	2.17279e+07	1.68932e+08	1.08857e+07	8.80198e+07	7.0386e+06	8.19262e+07	7.78672e+07
P12882	MYH1					518000
P12814	ACTN1	8.8544e+07	1.08527e+08	4.79257e+07	2.10444e+08	6.15326e+07	1.35101e+08	3.98766e+07	9.78235e+07	1.63526e+07	7.26507e+07	3.3222e+07	4.90708e+07
A0A3B3ISX9		4.41846e+07	3.28472e+07	2.76493e+07	3.96256e+07	7.0191e+07	4.60465e+07	4.56661e+07	4.81212e+07	8.29179e+06	1.18374e+07	2.92892e+07	3.6939e+07
P07858	CTSB	9.90072e+07	2.84599e+08	8.46431e+07	2.17844e+08	1.22839e+08	3.32081e+08	1.49783e+08	1071069235	1.26339e+08	1.8955e+09	1.14509e+08	5.97034e+08
Q15063	POSTN	6.05339e+06	1.63138e+08	5.45506e+06	3.03193e+08	1.9609e+07	2.45735e+08	4.1413e+07	4.59118e+08	2.51612e+06	3.39685e+08	2.911e+06	6.76947e+07
P11021	HSPA5	3.00233e+08	4.06192e+08	3.32425e+08	7.2834e+08	2.52396e+08	3.79997e+08	5.82082e+08	3.96159e+08	3.46429e+08	4.2837e+08	2.61516e+08	4.32632e+08
P68133	ACTA1		161242			18147658
P46940	IQGAP1	4.61452e+07	1.0073e+08	6.54433e+07	2.00574e+08	4.07929e+07	1.65492e+08	5.52759e+07	1.91469e+08	2.43929e+07	1.4904e+08	3.11362e+07	1.19275e+08
P30101	PDIA3	2.47375e+08	3.79448e+08	2.29191e+08	5.57029e+08	1.99337e+08	3.23609e+08	3.9771e+08	4.69103e+08	2.00437e+08	3.92135e+08	2.32847e+08	3.3802e+08
P52272	HNRNPM	9.11003e+07	1.30081e+08	1.17331e+08	2.721e+08	8.64135e+07	2.12094e+08	1.57064e+08	1.8409e+08	7.91805e+07	1.12934e+08	7.22616e+07	1.64206e+08
P12109	COL6A1	3.27732e+08	4.20964e+08	3.12716e+08	5.46802e+08	6.47047e+08	5.3787e+08	3.11202e+08	4.21943e+08	8.08241e+07	2.97855e+08	2.24896e+08	1.86173e+08
Q14980	NUMA1	2.29808e+07	4.10882e+07	2.96736e+07	6.30347e+07	2.0907e+07	4.95137e+07	4.11402e+07	6.9647e+07	2.29037e+07	4.07481e+07	1.91834e+07	5.61179e+07
P02452	COL1A1	1.57204e+09	4.55641e+09	1.25034e+09	3.89137e+09	3.21007e+09	6.78834e+09	2.57053e+09	3.98131e+09	8.07873e+08	2.33471e+09	8.71081e+08	2.583e+09
P08729	KRT7	1.54296e+08	3.70886e+08	1.1462e+08	2.37428e+08	1.66345e+08	7.68763e+08	3.44339e+08	1.10972e+09	2.03955e+08	7.87112e+08	1.07214e+08	8.44435e+08
P06576	ATP5B	1.00796e+08	1.4218e+08	9.54648e+07	2.10319e+08	1.23716e+08	3.09251e+08	2.02603e+08	6.6864e+08	8.46487e+07	4.82466e+08	6.79463e+07	5.06977e+08
P68371	TUBB4B	2.20437e+08	3.63205e+08	2.44169e+08	6.18329e+08	1.8723e+08	3.43763e+08	2.40981e+08	5.25694e+08	9.24726e+07	3.67381e+08	1.77532e+08	3.53889e+08
Q13228	SELENBP1	2.54067e+08	2.01146e+08	1.72354e+08	1.7149e+08	1.83966e+08	4.45636e+07	3.24024e+08	1.72277e+08	7.99421e+07	6.86612e+07	2.32612e+08	1.54978e+08
P07437	TUBB	2.85811e+07	4.58688e+07	3.43714e+07	1.6366e+08	3.04384e+07	7.59054e+07	3.79827e+07	6.85338e+07	5.0217e+06	4.75229e+07	1.87894e+07	2.34661e+07
P00352	ALDH1A1	1.50459e+08	1.1112e+08	1.08519e+08	9.62954e+07	1.32368e+08	8.22807e+07	1.4131e+08	9.25118e+07	3.58088e+07	3.54659e+07	1.32017e+08	9.08365e+07
P06396	GSN	1.35135e+08	1.96585e+08	1.08264e+08	3.41519e+08	1.72388e+08	4.14421e+08	100570058	3.80963e+08	6.59461e+07	3.26052e+08	9.26822e+07	2.63313e+08
K7EKI8		1.77778e+07	4.05684e+07	1.39719e+07	2.77616e+07	2.25219e+07	6.68165e+07	3.32085e+07	1.44921e+08	1.32544e+07	1.01307e+08	1.34432e+07	1.14706e+08
P11142	HSPA8	195357475	2.87092e+08	2.85966e+08	7.17802e+08	2.14175e+08	3.89218e+08	2.68325e+08	5.14268e+08	1.33188e+08	3.55891e+08	1.54308e+08	3.54824e+08
P26038	MSN	1.36292e+08	3.34806e+08	2.01163e+08	5.10505e+08	1.54904e+08	4.34226e+08	1.88327e+08	6.45676e+08	7.85945e+07	5.71152e+08	1.14055e+08	5.35638e+08
B1ALD9	POSTN	5.85854e+06	1.6545e+07	3.05468e+06	14515451	6.61395e+06	68164872	4.58558e+06	1.4665e+07	3.12324e+06	4.80899e+06	2.66154e+06	9.93927e+06
H9KV75		4980921	2.84383e+06	801590	2.86287e+06	1.54981e+06	1.36064e+06	586251	1.59644e+06		392008		563937
J3QSU6	TNC	7.88642e+06	4.02992e+07	3.39746e+07	2.66087e+08	1.60082e+07	9.69381e+07	1.1129e+06	2.29098e+08	972185	1.70976e+08	255259	3.11667e+07
Q14697	GANAB	4.84653e+07	8.79488e+07	4.99066e+07	1.40973e+08	4.04573e+07	9.36533e+07	9.32982e+07	1.48873e+08	2.47873e+07	1.26488e+08	3.9069e+07	8.82208e+07
P12110	COL6A2	2.77921e+08	3.5991e+08	2.61552e+08	4.97723e+08	5.84133e+08	3.74957e+08	2.58696e+08	3.56565e+08	7.02345e+07	3.06603e+08	1.63459e+08	1.24123e+08
P07900	HSP90AA1	5.5446e+07	1.07395e+08	9.45861e+07	2.36665e+08	6.45309e+07	1.07568e+08	9.8846e+07	1.83468e+08	3.41416e+07	1.56147e+08	5.58062e+07	1.20646e+08
P13667	PDIA4	1.04261e+08	1.89128e+08	1.16855e+08	3.29966e+08	7.60575e+07	1.58153e+08	1.77565e+08	1.86784e+08	1.14649e+08	2.55925e+08	9.19305e+07	1.70812e+08
P12883	MYH7	1.25519e+06	3.33601e+06	238421	518239	1.83051e+08	67146.9	403979	848851	4.87193e+06	1.40898e+06	116482	2.08424e+07
P14543	NID1	6.33824e+07	8.08831e+07	2.86627e+07	5.45278e+07	4.86078e+07	2.93492e+07	7.52108e+07	7.14952e+07	9.62298e+06	8.12228e+07	4.08566e+07	2.84579e+07
P02675	FGB	3.68367e+08	2.10909e+08	1.16818e+08	1.94466e+08	3.89266e+08	1.35335e+08	3.05238e+08	8.56251e+07	1.25276e+08	1.85978e+08	1.91493e+08	1.042e+08
P02671	FGA	3.95666e+08	2.27087e+08	1.54179e+08	2.18221e+08	4.57934e+08	3.27191e+08	5.06147e+08	1.43109e+08	5.32406e+08	2.3897e+08	2.83026e+08	2.9971e+08
P01009	SERPINA1	5.29332e+08	6.93793e+08	4.62138e+08	5.69758e+08	7.32555e+08	2.83548e+09	3.57827e+08	1.0443e+09	3.60514e+08	2.68361e+09	4.9462e+08	1.41902e+09
A0A0G2JIW1		1.61346e+08	1.98002e+08	1.19426e+08	2.08344e+08	1.50623e+08	1.73309e+08	2.21979e+08	3.3412e+08	5.98436e+07	1.67261e+08	1.17768e+08	1.36287e+08
P02042	HBD	6.18554e+08	2.96808e+08	2.67274e+08	2.69476e+08	9.60075e+08	5.67763e+08	7.62704e+08	3.28931e+08	1.30394e+09	2.07336e+08	6.92719e+08	6.6844e+08
P00558	PGK1	2.11852e+08	2.7386e+08	1.8617e+08	3.98855e+08	2.02813e+08	1.56911e+08	2.70045e+08	3.4052e+08	5.56576e+07	2.31104e+08	1.84282e+08	1.96574e+08
Q5SZK8	FREM2	6.25709e+07	5.8927e+07	2.46923e+07	1.20578e+07	3.8825e+07	2.72012e+06	8.72185e+07	8.91546e+06	1.04132e+07	2.25448e+07	2.82656e+07	1.17269e+07
P22314	UBA1	5.69777e+07	8.43823e+07	6.22736e+07	1.5291e+08	4.6405e+07	5.86834e+07	6.75305e+07	1.49469e+08	3.39837e+07	9.94399e+07	4.96232e+07	1.06241e+08
A2A274	ACO2	2.83194e+07	3.74451e+07	3.00231e+07	7.16397e+07	3.92615e+07	8.11698e+07	4.5606e+07	1.56494e+08	1.69097e+07	1.42392e+08	2.61121e+07	1.36745e+08
P55072	VCP	5.35699e+07	8.91529e+07	7.68618e+07	1.92951e+08	5.35488e+07	1.17467e+08	79572546	1.3596e+08	3.80604e+07	1.04666e+08	4.27903e+07	1.02607e+08
Q5JP53	TUBB	3.48084e+06	4.63562e+06	3816112	21986746	3.55731e+06	1557552	4648584	11424760		6790368	2309367
P08238	HSP90AB1	1.21055e+08	2.02506e+08	1.85976e+08	5.09007e+08	1.04108e+08	2.68502e+08	1.92692e+08	3.58323e+08	8.05216e+07	2.54751e+08	1.03858e+08	2.67416e+08
P27797	CALR	2.65016e+08	3.72852e+08	2.50696e+08	5.04182e+08	1.79981e+08	1.8367e+08	4.08184e+08	2.60379e+08	1.53534e+08	3.51226e+08	2.09165e+08	2.13399e+08
P05787	KRT8	1.51754e+08	4.06046e+08	1.17758e+08	3.12459e+08	1.66105e+08	7.06657e+08	4.10964e+08	9.37418e+08	2.82711e+08	7.66434e+08	1.4078e+08	1.09191e+09
P08133	ANXA6	128736917	1.41427e+08	1.77157e+08	3.65148e+08	1.15675e+08	1.84963e+08	1.36863e+08	1.72795e+08	7.88736e+07	1.02155e+08	7.86159e+07	1.08378e+08
P15924	DSP	1.99322e+07	3.57868e+07	1.66521e+07	2.39134e+07	1.71488e+07	3.63958e+07	2.9399e+07	6.05867e+07	9.89133e+06	5.1283e+07	1.39057e+07	5.40218e+07
P04075	ALDOA	2.38607e+08	3.2834e+08	2.41029e+08	4.74044e+08	3.60209e+08	1.77832e+08	2.56019e+08	3.16696e+08	9.15237e+07	2.87929e+08	2.07819e+08	2.37264e+08
P07355	ANXA2	4.30439e+08	4.86566e+08	3.51648e+08	9.69154e+08	5.71281e+08	9.89687e+08	4.14525e+08	5.40956e+08	2.70528e+08	5.11219e+08	3.11814e+08	5.41462e+08
P04406	GAPDH	3.68457e+08	4.69847e+08	3.87966e+08	8.7128e+08	4.37813e+08	5.7812e+08	423483268	6.46549e+08	1.7616e+08	5.06566e+08	3.77846e+08	5.06936e+08
P05023	ATP1A1	9.92946e+07	9.95166e+07	7.13037e+07	9.78164e+07	8.36718e+07	8.54141e+07	1.38961e+08	1.30165e+08	5.99646e+07	8.78228e+07	7.57143e+07	1.08137e+08
A0A2R8YCH5		1.82335e+07	3.01478e+07	17716471	3.13354e+07	1.92917e+07	2.22395e+07	4.5226e+07	5.37779e+07	8.80045e+06	3.39195e+07	1.66217e+07	3.68895e+07
P25705	ATP5A1	1.64017e+08	2.19234e+08	1.50064e+08	3.22787e+08	1.73338e+08	3.92535e+08	2.91858e+08	9.62278e+08	1.71967e+08	7.32876e+08	1.14682e+08	8.15538e+08
H3BR70		2.36853e+06	2.36491e+06	1.83717e+06	5907088	6.77729e+06	5.10051e+06	1.14708e+06	2.75305e+06	74488	1.74466e+06	1.76686e+06	1.52322e+06
P10809	HSPD1	5.53553e+07	6.82135e+07	7.08192e+07	1.85924e+08	6.08163e+07	2.71551e+08	9.38179e+07	4.22743e+08	4.29391e+07	2.76053e+08	3.70667e+07	2.72171e+08
P35221	CTNNA1	4.46226e+07	6.0196e+07	3.5622e+07	4.55616e+07	4.15913e+07	6.44088e+07	7.82298e+07	8.21046e+07	3.99905e+07	6.05731e+07	3.58699e+07	7.35463e+07
P16157	ANK1	1.98246e+07	1.30772e+07	1.46833e+07	1.42149e+07	3.92118e+07	1.55675e+07	4.32512e+07	1.67099e+07	4.15914e+07	1.32134e+07	2.17743e+07	2.58661e+07
P00738	HP	2.64755e+08	1.45926e+08	4.74579e+07	6.58711e+07	2.98207e+08	2.9173e+08	1.83359e+08	1.09454e+08	1.87886e+08	8.51362e+07	2.52719e+08	1.05105e+08
P13639	EEF2	6.38043e+07	1.15428e+08	1.10144e+08	3.22617e+08	6.1142e+07	1.42232e+08	9.02893e+07	1.83252e+08	3.66453e+07	1.67956e+08	4.74762e+07	1.3526e+08
P08727	KRT19	2.09683e+07	1.54675e+08	2.69877e+07	1.71696e+08	5.51596e+07	609495175	8.09636e+07	6.84868e+08	5.14435e+07	4.5673e+08	8.62181e+06	6.44294e+08
P13797	PLS3	3.34162e+07	8.75632e+07	4.99185e+07	1.68008e+08	3.54013e+07	1.04451e+08	4.58635e+07	2.21941e+08	1.24495e+07	9.65956e+07	2.46858e+07	9.66298e+07
Q00796	SORD	1.58416e+08	2.33724e+08	8.79635e+07	7.10563e+07	1.19032e+08	4.33693e+07	2.13698e+08	1.34559e+08	5.13533e+07	1.50519e+08	1.87538e+08	1.62382e+08
A0A024R6I7	SERPINA1											8818387
Q13885	TUBB2A	2.57766e+06	1.91075e+06	1.2176e+06	3.21759e+06	2.21255e+06	2.57018e+06	1.33134e+06	1.9913e+06	378244	1.24103e+06	1.02911e+06	974205
P27824	CANX	9.37299e+07	1.13315e+08	6.78987e+07	1.60816e+08	6.58667e+07	1.38128e+08	1.63262e+08	1.33809e+08	6.82105e+07	1.15271e+08	6.07985e+07	1.09701e+08
H0YBR7		1.6597e+06	1.95215e+06	653301		595788		1.37599e+06	125597	403811	360871	903319	166827
P05783	KRT18	1.95846e+08	4.49695e+08	1.38834e+08	2.61095e+08	2.0655e+08	6.12538e+08	5.10273e+08	8.80803e+08	3.73938e+08	7.17716e+08	1.64801e+08	8.49692e+08
P08603	CFH	3.50501e+07	2.94329e+07	2.64296e+07	4.27485e+07	6.05482e+07	9.3873e+07	2.12358e+07	3.4637e+07	1.75724e+07	5.99533e+07	2.92567e+07	2.83168e+07
P06733	ENO1	2.29739e+08	3.17562e+08	2.38077e+08	6.19579e+08	2.29846e+08	3.65553e+08	2.68871e+08	5.58854e+08	8.53772e+07	3.88073e+08	1.80958e+08	3.8744e+08
P60174	TPI1	2.8186e+08	3.85156e+08	2.67411e+08	4.73029e+08	2.19053e+08	1.70487e+08	3.04647e+08	6.29442e+08	1.1021e+08	2.96926e+08	2.44067e+08	3.25812e+08
P51888	PRELP	1.20413e+08	3.0609e+08	8.41973e+07	261245810	1.72716e+08	1.09285e+09	1.20054e+08	2.93085e+08	2.9152e+07	1.18442e+08	6.06315e+07	1.2184e+08
P07237	P4HB	6.89391e+07	1.14412e+08	7.8476e+07	3.11725e+08	6.0644e+07	190146846	1.01762e+08	1.32532e+08	3.95529e+07	1.47412e+08	5.39805e+07	1.22781e+08
H0YFD6		2.74128e+07	4.02539e+07	2.67971e+07	6.6255e+07	2.57325e+07	9.0455e+07	4.22185e+07	1.45089e+08	2.59906e+07	1.07502e+08	1.84884e+07	1.03531e+08
P00367	GLUD1	4.21689e+07	5.76375e+07	4.13295e+07	88815969	3.41212e+07	1.36006e+08	8.20124e+07	1.79181e+08	2.67165e+07	1.9441e+08	3.2483e+07	1.59205e+08
H0YBJ2		220614	252521	186941		97204.4		146776		105558		197833
P38646	HSPA9	2.89697e+07	3.6798e+07	3.1788e+07	8.01983e+07	3.06616e+07	1.41548e+08	5.36145e+07	1.46534e+08	2.63718e+07	1.14596e+08	2.48613e+07	1.05795e+08
P01857	IGHG1	8.53418e+08	7.44334e+08	8.17724e+08	1.4851e+09	8.32252e+08	1.05807e+09	5.42869e+08	7.04753e+08	6.00595e+08	1.30968e+09	5.96927e+08	4.48671e+08
Q15582	TGFBI	4.16301e+07	7.63018e+07	5.90231e+07	1.96372e+08	8.70185e+07	4.57276e+08	3.76873e+07	1.61881e+08	1.14286e+07	1.19921e+08	3.34187e+07	4.86586e+07
A0A087WTA8		1.20384e+09	3.6352e+09	9.8411e+08	2.85339e+09	2.63655e+09	7.79503e+09	2.03969e+09	3.24418e+09	7.68895e+08	1.88191e+09	7.05596e+08	1.98712e+09
B9A067	IMMT	1.98749e+07	2.47103e+07	1.79479e+07	3.6595e+07	1.70024e+07	4.14175e+07	3.51942e+07	9.14025e+07	1.76644e+07	6.98258e+07	1.32472e+07	7.75752e+07
P00450	CP	4.88958e+07	3.4107e+07	3.19183e+07	3.31444e+07	6.29105e+07	9.30549e+07	2.35694e+07	2.31994e+07	3.43916e+07	4.39994e+07	2.74768e+07	2.90486e+07
P68104	EEF1A1	9.59443e+07	1.84187e+08	1.4959e+08	4.8822e+08	1.0842e+08	2.50418e+08	1.45609e+08	2.40151e+08	7.40055e+07	2.09841e+08	9.31302e+07	1.93327e+08
Q03252	LMNB2	7.1876e+07	9.8132e+07	7.22659e+07	1.55819e+08	6.50179e+07	1.48758e+08	1.24239e+08	1.79726e+08	6.93713e+07	9.80192e+07	5.82752e+07	1.28245e+08
O75083	WDR1	4.9723e+07	8.53365e+07	4.91386e+07	1.23149e+08	3.78741e+07	6.15508e+07	4.0141e+07	8.76367e+07	1.18537e+07	7.1703e+07	2.83493e+07	5.18285e+07
P04843	RPN1	3.96173e+07	6.85227e+07	4.32871e+07	1.35648e+08	3.58332e+07	8.32687e+07	6.63122e+07	1.04721e+08	3.20075e+07	7.91664e+07	2.87702e+07	6.71695e+07
P17661	DES	1.35964e+08	1.08829e+08	4.72703e+07	9.18065e+07	1.53166e+08	4.69539e+07	2.20409e+07	2.87988e+07	4.73815e+07	3.07269e+07	3.44773e+07	3.19065e+07
P46939	UTRN	1.43686e+07	1.76332e+07	9.52295e+06	2.12704e+07	1.31557e+07	1.85269e+07	2.23326e+07	4.65774e+07	9.23816e+06	2.70756e+07	9.76968e+06	3.1249e+07
P49411	TUFM	3.59484e+07	5.11909e+07	3.96661e+07	9.44338e+07	3.69448e+07	1.04008e+08	6.11303e+07	204220570	1.81284e+07	1.32342e+08	3.04446e+07	1.46924e+08
P13796	LCP1	7.59097e+06	1.34171e+07	8.33608e+07	2.30044e+08	1.07314e+07	7.72816e+07	4.19247e+06	3.49035e+07	3.19857e+06	2.7199e+07	4.85791e+06	1.66231e+07
P22626	HNRNPA2B1	1.72708e+08	2.8011e+08	2.10745e+08	5.34437e+08	1.43603e+08	3.85877e+08	2.93249e+08	3.10219e+08	1.18596e+08	2.29152e+08	1.41943e+08	2.75764e+08
Q13423	NNT	1.36149e+07	2.0521e+07	1.32872e+07	3.04754e+07	1.74059e+07	4.7408e+07	2.56135e+07	72806715	1.296e+07	7.29585e+07	1.30415e+07	7.22276e+07
P00747	PLG	5.01784e+07	3.15105e+07	1.7908e+07	2.60512e+07	6.39723e+07	1.02854e+08	2.62912e+07	2.76538e+07	1.25799e+07	3.24889e+07	2.38142e+07	1.94066e+07
P04040	CAT	8.23943e+07	7.73612e+07	6.64191e+07	9.43175e+07	1.66284e+08	9.47457e+07	1.16268e+08	1.20857e+08	9.04355e+07	9.40062e+07	9.51062e+07	8.73501e+07
P04083	ANXA1	8.48619e+07	4.56612e+08	9.13726e+07	3.98648e+08	1.06876e+08	4.75528e+08	8.56668e+07	7.48418e+08	7.3482e+07	5.70495e+08	6.53147e+07	6.532e+08
Q9Y6N5	SQRDL; SQOR	1.0158e+07	1.56663e+07	1.39544e+07	5.40221e+07	1.07048e+07	2.88172e+07	1.59341e+07	1.4727e+08	6.58748e+06	8.52568e+07	5.3727e+06	9.02281e+07
P35609	ACTN2	1.43814e+06	1.22091e+06	288100	502057	5.87709e+07	176543	969802	1.17149e+06	284406	1.26921e+06	614167	2.38617e+06
P02792	FTL	5.4001e+06	5.13361e+06	4.50529e+06	2.73008e+07	4.87109e+07	3.75006e+09	1.0743e+07	2.22461e+07	4.34407e+06	7.08739e+07	2.18536e+07	1.47466e+07
P10909	CLU	1.45927e+08	3.11288e+08	3.89227e+08	2.51055e+08	2.0447e+08	4.70113e+08	1.93527e+08	4.33539e+08	6.05655e+08	1.36304e+09	1.38798e+08	7.29385e+08
Q00839	HNRNPU	4.5805e+07	8.92576e+07	6.53143e+07	1.54366e+08	4.02627e+07	9.47847e+07	8.87345e+07	1.12749e+08	3.19635e+07	7.7136e+07	3.79231e+07	8.51913e+07
P62805	HIST1H4A; HIST1H4F; HIST1H4D; HIST1H4J; HIST2H4A; HIST2H4B; HIST1H4H; HIST1H4C; HIST4H4; HIST1H4E; HIST1H4I; HIST1H4B; HIST1H4K; HIST1H4L	1.55755e+09	2.35625e+09	2.22794e+09	4.25453e+09	1.56945e+09	3.20275e+09	2.48045e+09	3.18076e+09	1.28765e+09	2.26577e+09	1.15516e+09	2.66513e+09
P28838	LAP3	1.95044e+07	3.00857e+07	5.56312e+07	2.13367e+08	1.92774e+07	4.70194e+07	2.32629e+07	4.58792e+07	1.02868e+07	3.74223e+07	1.6695e+07	3.38442e+07
P02647	APOA1	4.80085e+08	2.9293e+08	3.5824e+08	3.83127e+08	7.53651e+08	1.81191e+09	6.64175e+08	3.92428e+08	1.00564e+09	3.40225e+08	4.10339e+08	7.44425e+08
F5H5D3	TUBA1C	1.77653e+08	3.07787e+08	2.15573e+08	5.60636e+08	1.4609e+08	2.76635e+08	1.86765e+08	3.54256e+08	5.9909e+07	2.56003e+08	1.36742e+08	2.66404e+08
P09429	HMGB1	4.97374e+07	9.36234e+07	8.15249e+07	1.70276e+08	4.56706e+07	6.89016e+07	9.53946e+07	1.16743e+08	2.46887e+07	8.11681e+07	4.44543e+07	8.7341e+07
P02679	FGG	4.0078e+08	2.44501e+08	1.36679e+08	2.12403e+08	4.55069e+08	2.05638e+08	3.52348e+08	1.15344e+08	1.3283e+08	1.89175e+08	2.16512e+08	1.44714e+08
Q8WZ42	TTN	1.74349e+06	1.61802e+06	1.70766e+06	2.38165e+06	2.74285e+07	3.1332e+06	1.79338e+06	2.68298e+06	1.59797e+06	1.83519e+06	1.29574e+06	2.53767e+06
Q6ZN40	TPM1	7.62393e+08	5.02431e+08	1.80665e+08	5.92917e+08	5.86269e+08	9.86556e+08	1.98057e+08	2.98833e+08	3.80464e+08	1.99245e+08	1.19605e+08	3.2082e+08
P68366	TUBA4A	1.3357e+07	2.03542e+07	1.70227e+07	5.78758e+07	1.45393e+07	3.42874e+07	1.49407e+07	5.18772e+07	1.87319e+06	2.87202e+07	8.60584e+06	2.53683e+07
P14550	AKR1A1	3.0735e+07	4.50654e+07	2.89447e+07	8.44916e+07	2.74897e+07	3.57454e+07	4.15265e+07	5.66809e+07	8.01271e+06	5.35352e+07	2.60602e+07	3.60457e+07
P20700	LMNB1	1.6044e+07	4.63891e+07	5.88095e+07	1.53402e+08	1.69318e+07	1.09613e+08	2.85646e+07	7.16818e+07	2.06772e+07	8.81073e+07	1.18978e+07	9.50237e+07
P00915	CA1	4.00163e+08	1.67504e+08	213931260	2.10384e+08	6.48073e+08	3.45636e+08	5.0173e+08	2.37601e+08	8.16499e+08	1.59399e+08	3.26721e+08	6.06462e+08
Q14195	DPYSL3	3.62568e+07	5.4071e+07	3.40531e+07	1.52859e+08	3.49527e+07	8.59203e+07	1.72355e+07	6.56175e+07	8.40359e+06	6.27407e+07	2.43682e+07	4.11164e+07
Q14315	FLNC	1.97647e+07	1.34396e+07	6.32512e+06	2.06236e+07	1.9228e+07	1.71722e+07	8.02359e+06	1.16383e+07	5.07504e+06	6.24145e+06	4.65557e+06	7.73068e+06
Q13509	TUBB3	1.76215e+06	4.16502e+06	1.53104e+06	1.05619e+07	1.51588e+06	3.75372e+06	913257	4.89861e+06	539359	4.35399e+06	1.23154e+06	3.96399e+06
Q05682	CALD1	7.27172e+07	6.61156e+07	3.5059e+07	1.11976e+08	4.77458e+07	1.31198e+08	4.84582e+07	1.38377e+08	4.9679e+07	7.40931e+07	3.57473e+07	1.15709e+08
A0A0S2Z4G6	TPM1	3687456	4.12519e+06	1.01407e+06	8902532	2.28422e+07	34805248	1.96304e+06	3.44038e+06	2.90218e+06	3.74232e+06	1.37743e+06	4.47107e+06
P19367	HK1	3.20955e+07	3.38341e+07	2.44157e+07	5.41872e+07	1.80456e+07	5.21425e+07	46603783	9.9389e+07	1.79518e+07	5.95079e+07	2.15741e+07	6.93207e+07
Q16363	LAMA4	2.73097e+07	3.36518e+07	8.08603e+06	3.44017e+07	2.99826e+07	1.55943e+07	2.16987e+07	4.25458e+07	1.45626e+07	2.89241e+07	1.19884e+07	1.77729e+07
P40926	MDH2	5.43891e+07	9.66081e+07	6.43885e+07	1.45309e+08	6.21909e+07	1.28608e+08	7.21839e+07	3.93274e+08	3.18754e+07	2.66541e+08	4.10407e+07	2.12116e+08
E5RK69		1.40488e+06	1.29347e+06	1.70167e+06	3.01942e+06	910303	1.0088e+06	1.43907e+06	2.3629e+06	1.84407e+06	1.16648e+06	856448	1.29347e+06
P00734	F2	4.15693e+07	2.47172e+07	18092518	3.20884e+07	6.35275e+07	6.5148e+07	2.32456e+07	2.02296e+07	9.65819e+06	2.98598e+07	1.82588e+07	1.65136e+07
Q86VP6	CAND1	2.89387e+07	4.19846e+07	29045253	70114225	2.71161e+07	5.36954e+07	3.67008e+07	8.26168e+07	1.60701e+07	5.57312e+07	2.01445e+07	5.4694e+07
P15311	EZR	2.40048e+07	3.53594e+07	4.04363e+07	8.78561e+07	2.38144e+07	1.18365e+08	3.58169e+07	6.25623e+07	1.53414e+07	5.98819e+07	1.74562e+07	46938387
P00505	GOT2	4.20139e+07	4.37231e+07	2.31471e+07	5.1579e+07	4.47495e+07	6.91942e+07	4.42756e+07	1.93644e+08	1.79189e+07	1.13532e+08	3.69124e+07	1.04292e+08
Q02218	OGDH	1.70195e+07	2.28883e+07	1.41089e+07	3.00984e+07	1.17289e+07	3.78071e+07	2.50764e+07	9.26666e+07	7.7167e+06	6.77219e+07	1.20887e+07	5.72617e+07
P23246	SFPQ	7.58586e+07	1.06931e+08	8.1951e+07	2.09959e+08	6.32648e+07	1.24617e+08	1.01255e+08	1.59557e+08	3.00656e+07	1.10079e+08	5.55405e+07	1.06836e+08
P06727		2.26608e+07	1.8125e+07	2.40392e+07	2.90578e+07	5.24079e+07	2.12533e+08	3.75347e+07	4.18394e+07	1.11013e+08	6.22092e+07	4.89714e+07	4.84507e+07
Q86UP2	KTN1	1.39968e+07	2.47095e+07	1.27762e+07	3.25631e+07	1.10495e+07	2.8344e+07	2.05919e+07	3.65953e+07	1.28513e+07	2.88245e+07	9.81272e+06	3.19527e+07
P08294	SOD3	6.14347e+07	5.46349e+07	4.53769e+07	2.51939e+07	6.28639e+07	1.43235e+07	8.05186e+07	7.89382e+06	2.17236e+07	2.26932e+06	6.29317e+07	2.51884e+07
A0A1W2PQ51	DDX17	7.81726e+07	7.92421e+07	7.61807e+07	9.51055e+07	5.94885e+07	4.85944e+07	8.54493e+07	6.03999e+07	4.28975e+07	7.12956e+07	6.14086e+07	5.70002e+07
A7XZE4	TPM2	1.98551e+08	1.02387e+08	2.37047e+07	1.01667e+08	1.34012e+08	1.42944e+08	3.39645e+07	3.6535e+07	7.63908e+07	2.45051e+07	2.00795e+07	3.50708e+07
C9JNG9		1.74189e+07	2.00609e+07	1.62049e+07	54603271	2.80975e+07	5.3326e+07	1.70618e+07	4.41241e+07	8.37929e+06	1.75036e+07	1.58183e+07	1.49485e+07
P02730	SLC4A1	7.56277e+07	4.68096e+07	5.07908e+07	4.85862e+07	1.28098e+08	5.91698e+07	1.42608e+08	6.26842e+07	1.07126e+08	3.44731e+07	7.12405e+07	5.69654e+07
P07814	EPRS	9.7004e+06	1.77299e+07	1.24101e+07	3.00571e+07	8.13368e+06	1.72237e+07	1.51254e+07	2.25234e+07	7.09158e+06	2.20656e+07	6.54362e+06	1.62487e+07
O43852	CALU	1.10474e+07	2.35565e+07	1.09201e+07	5.57792e+07	1.21254e+07	6.57526e+07	2.13323e+07	4.26021e+07	8.13542e+06	4.29379e+07	1.03077e+07	3.27851e+07
Q08380	LGALS3BP	3.41458e+07	4.81089e+07	1.66368e+08	8.05194e+07	3.89733e+07	4.64736e+07	2.46835e+07	2.60158e+07	9.24196e+07	1.13665e+08	4.23128e+07	5.48007e+07
O94875	SORBS2	4.40264e+07	2.25996e+07	1.90921e+07	1.69028e+07	3.15763e+07	1.06348e+07	5.92129e+07	7.07707e+06	3.21028e+07	1.74329e+06	2.65556e+07	2.48113e+07
Q8NDA2	HMCN2	1.14959e+06	354492	443891	128941	1.64019e+06		874425	53461.8	57239.1	840028	1.00092e+06	34832.2
P21397	MAOA	5.11558e+07	7.37468e+07	2.38015e+07	3.62191e+07	4.00926e+07	6.81598e+07	9.63585e+07	4.48634e+08	3.08264e+07	2.45977e+08	2.73514e+07	2.60083e+08
P31943	HNRNPH1	2.89205e+07	5.86246e+07	4.29679e+07	1.04642e+08	2.94401e+07	6.80549e+07	5.25249e+07	8.46232e+07	2.12183e+07	5.89091e+07	2.27121e+07	5.88283e+07
P21810	BGN	1.41188e+08	2.6409e+08	9.42592e+07	2.24765e+08	1.43797e+08	7.69518e+08	1.42172e+08	3.35688e+08	3.42752e+07	1.36502e+08	4.39435e+07	1.36216e+08
Q16555	DPYSL2	2.7226e+07	3.39294e+07	2.55865e+07	6.165e+07	2.52385e+07	4.55683e+07	2.29966e+07	4.03753e+07	6.38501e+06	1.60545e+07	2.14275e+07	2.41661e+07
Q96I99	SUCLG2	1.76586e+07	2.15505e+07	1.5151e+07	2.67166e+07	1.88554e+07	3.91453e+07	3.03089e+07	1.44087e+08	1.52384e+07	9.54947e+07	1.58305e+07	1.10948e+08
Q5TCU3	TPM2	3.58408e+07	2.45717e+07	7.84861e+06	3.15068e+07	56742211	5.47759e+07	9.44969e+06	1.34718e+07	2.30859e+07	1.05165e+07	7.5287e+06	1.78664e+07
P30086	PEBP1	3.73339e+08	4.39435e+08	1.84709e+08	2.41349e+08	2.14403e+08	1.23228e+08	3.4406e+08	3.81018e+08	9.98434e+07	3.26003e+08	2.73097e+08	2.49978e+08
A0A087WXM8	BCAM	4.83873e+07	4.19561e+07	2.7816e+07	2.32271e+07	3.34365e+07	1.43309e+07	6.70199e+07	4.38646e+07	2.13845e+07	2.11672e+07	2.73052e+07	3.2071e+07
Q08211	DHX9	1.88334e+07	2.77708e+07	2.43203e+07	4.88602e+07	12933796	4.31747e+07	3.3635e+07	4.8157e+07	1.22715e+07	3.00853e+07	1.15607e+07	2.9874e+07
P98164	LRP2	5.74224e+06	8.62589e+06	2.82068e+07	2.9717e+06	7.26071e+06	1.7365e+06	1.41772e+07	2.09932e+06	3.87479e+06	3.50539e+07	1.76027e+07	5.00385e+06
P09211	GSTP1	1.74813e+08	2.29955e+08	1.20185e+08	2.35372e+08	1.5779e+08	9.97793e+07	2.72043e+08	2.91009e+08	5.12493e+07	1.6369e+08	1.56487e+08	1.57772e+08
P29401	TKT	6.56732e+07	1.09866e+08	6.77701e+07	2.2177e+08	5.78191e+07	1.1856e+08	7.48876e+07	2.17972e+08	4.54707e+07	1.7709e+08	6.49773e+07	1.72205e+08
P34932	HSPA4	1.47652e+07	2.4741e+07	1.8536e+07	4.64972e+07	1.59226e+07	2.6817e+07	2.15865e+07	3.76595e+07	9.39384e+06	3.08427e+07	1.29374e+07	2.51544e+07
Q15084	PDIA6	4.77726e+07	6.85592e+07	5.38455e+07	1.42672e+08	3.3409e+07	8.53793e+07	8.48232e+07	78035261	5.34405e+07	9.69933e+07	3.89704e+07	8.85559e+07
P00338	LDHA	1.03938e+08	1.72786e+08	1.3221e+08	4.41099e+08	1.07927e+08	1.94125e+08	1.18285e+08	2.08197e+08	5.20827e+07	2.25402e+08	8.13545e+07	1.33203e+08
P21980	TGM2	3.15583e+07	7.67764e+07	2.32799e+07	1.73442e+08	2.19553e+07	1.17098e+08	2.14073e+07	6.50261e+07	9.26405e+06	2.50229e+07	8.02213e+06	2.4258e+07
P23381	WARS	1.20436e+07	2.41948e+07	5.88044e+07	4.33028e+08	1.72406e+07	4.56095e+07	1.13011e+07	3.32166e+07	1.09672e+07	6.96072e+07	9.54908e+06	2.4763e+07
O43491	EPB41L2	12984343	1.12222e+07	1.33909e+07	2.35267e+07	1.97311e+07	1.76672e+07	1.76221e+07	1.19424e+07	9.23407e+06	4.10279e+06	1.49012e+07	1.1822e+07
J3KN67	TPM3	4.76295e+07	6.15882e+07	5.5407e+07	1.53758e+08	5.55202e+07	1.82768e+08	5.2253e+07	6.75068e+07	3.80895e+07	6.12588e+07	2.63948e+07	5.95751e+07
Q01995	TAGLN	7.59245e+08	4.45982e+08	7.07844e+07	3.88178e+08	2.86483e+08	4.26119e+08	8.68749e+07	1.67487e+08	1.89143e+08	1.05574e+08	7.84817e+07	1.47889e+08
P69892	HBG2	1771096	830742	2.93158e+06	4.10469e+06	3.95533e+07	34841860	12368664	6.23597e+06	483385431	56482023	4.67145e+06	3.46285e+06
Q12906	ILF3	2.72762e+07	4.81387e+07	3.71945e+07	9.3675e+07	2.42646e+07	6.99449e+07	5.35718e+07	6.56528e+07	2.12022e+07	4.90733e+07	2.17725e+07	6.01882e+07
P69891	HBG1	9.42148e+07	4.42744e+07	4.29563e+07	5.62696e+07	2.40513e+08	1.99383e+08	1.56148e+08	7.47148e+07	1.89768e+09	4.33867e+08	1.48017e+08	1.28262e+08
P08758	ANXA5	3.58705e+08	5.12679e+08	2.63727e+08	5.67679e+08	3.03496e+08	6.61571e+08	4.96994e+08	7.86718e+08	2.20949e+08	5.01515e+08	2.46145e+08	7.00897e+08
P01859	IGHG2	1.56113e+08	1.34047e+08	1.37415e+08	1.87751e+08	1.93331e+08	1.44459e+08	1.0087e+08	1.17623e+08	1.17601e+08	3.62255e+08	1.39893e+08	7.02009e+07
Q8IUX7	AEBP1	2.63584e+06	1.43874e+07	2.38017e+06	3.73478e+07	4.07183e+06	7.40032e+07	2794417	1.74399e+07	1.3786e+06	4.04926e+07	1.63155e+06	6.10755e+06
O95831	AIFM1	8.50476e+06	1.39987e+07	8.48324e+06	2.75629e+07	1.04707e+07	3.13567e+07	1.47962e+07	6.4336e+07	1.17806e+07	4.81125e+07	8.04555e+06	4.05974e+07
Q06830	PRDX1	3.07805e+08	3.2364e+08	2.03565e+08	5.01833e+08	3.57484e+08	4.00457e+08	3.69144e+08	3.36416e+08	2.06941e+08	3.40741e+08	2.59859e+08	3.00371e+08
Q9NZN4	EHD2	4.1355e+07	3.64556e+07	1.38651e+07	2.31088e+07	4.01132e+07	2.50364e+07	2.54096e+07	3.76353e+07	1.03125e+07	1.84076e+07	2.36397e+07	2.3916e+07
P24844	MYL9	3.54982e+07	18495243	6.103e+06	2.62686e+07	1.83904e+07	19425499	8.50617e+06	1.35124e+07	6.15583e+06	5.08508e+06	5.70573e+06	7.40898e+06
A0A4W9A917		104892728	7.52361e+07	9.43629e+07	215855629	1.81286e+08	2.05902e+08	6.96099e+07	8.62917e+07	9.15652e+07	1.87692e+08	6.60805e+07	4.8858e+07
Q8WUM4	PDCD6IP	3.09401e+07	4.73329e+07	3.3156e+07	6.32419e+07	2.9546e+07	4.46316e+07	38959066	8.29206e+07	1.85696e+07	7.25038e+07	2.60101e+07	5.00387e+07
Q99497	PARK7	9.97771e+07	1.35901e+08	8.17505e+07	1.66822e+08	9.55546e+07	8.66185e+07	1.14791e+08	1.96366e+08	7.09059e+07	1.07411e+08	1.0562e+08	1.3902e+08
P23284	PPIB	1.33019e+08	2.2301e+08	1.47992e+08	4.33271e+08	1.15529e+08	2.06075e+08	2.11128e+08	1.91037e+08	1.14306e+08	2.19773e+08	1.24348e+08	1.93213e+08
P62258	YWHAE	1.61793e+08	2.51852e+08	2.20949e+08	3.82739e+08	2.00812e+08	3.51699e+08	2.14094e+08	4.01113e+08	1.17038e+08	2.55395e+08	1.31776e+08	3.06038e+08
P51659	HSD17B4	6.91617e+06	1.59891e+07	1.19274e+07	3.19035e+07	6.37355e+06	3.06344e+07	1.92567e+07	2.53078e+07	7.23853e+06	2.9389e+07	1.09687e+07	2.09174e+07
P00441	SOD1	8.80281e+07	9.79703e+07	5.97015e+07	1.44436e+08	6.44213e+07	7.6351e+07	1.21308e+08	1.77687e+08	2.60775e+07	1.12686e+08	5.98188e+07	7.11255e+07
P23528	CFL1	7.56485e+07	1.28053e+08	1.31655e+08	3.73442e+08	8.16993e+07	2.25e+08	7.2394e+07	1.60804e+08	4.45772e+07	1.17595e+08	5.84761e+07	1.07652e+08
Q3ZCM7	TUBB8	580014	572889	769769	1.81648e+06	278409	650698	594601	582544		725050	401580	177784
P11216	PYGB	2.41978e+07	3.95499e+07	1.88698e+07	4.15376e+07	2.66731e+07	2.53529e+07	2.39486e+07	5.33104e+07	1.09326e+07	3.78466e+07	1.51971e+07	3.4715e+07
P43304	GPD2	6.28684e+06	1.21712e+07	5.65437e+06	1.63549e+07	7.84438e+06	28183035	1.04482e+07	6.36799e+07	4.99636e+06	4.05441e+07	5.49733e+06	4.98276e+07
P09960	LTA4H	3.50382e+07	4.75349e+07	31018532	7.77226e+07	2.84281e+07	2.71503e+07	2.91947e+07	6.40842e+07	1.04899e+07	4.40589e+07	2.42797e+07	3.27391e+07
Q9UHD8	SEPT9	9.32415e+06	1.54828e+07	1.39596e+07	3.88929e+07	9.14419e+06	2.14447e+07	1.3033e+07	2.75398e+07	7.35612e+06	1.54651e+07	8.32733e+06	1.94683e+07
P13489	RNH1	3.79765e+07	5.37607e+07	3.95909e+07	9.4037e+07	3.63457e+07	6.8842e+07	3.78235e+07	9.92452e+07	1.75447e+07	8.75654e+07	3.11252e+07	5.51328e+07
Q9HDC9	APMAP	3.48e+07	5.29532e+07	2.10317e+07	4.40412e+07	2.53769e+07	5.20038e+07	6.03219e+07	7.91761e+07	1.94716e+07	5.94703e+07	2.28211e+07	5.32971e+07
F8W6I7		4.40111e+07	7.59812e+07	6.22756e+07	1.62798e+08	4.23094e+07	7.43244e+07	7.73075e+07	1.034e+08	2.06036e+07	7.0542e+07	3.6851e+07	5.84009e+07
A0A2R8Y5V9		76006.8		167745	326455	2.24783e+06	376938			151111	49071.2	65553	700802
Q9NZM1	MYOF	6.55076e+06	1.26112e+07	8.4186e+06	3.06344e+07	5.13207e+06	2.34233e+07	8.87714e+06	3.18707e+07	7.00882e+06	3.24573e+07	4.84194e+06	1.82831e+07
Q07065	CKAP4	1.66173e+07	3.38982e+07	1.64083e+07	8.06026e+07	1.55691e+07	7.20199e+07	2.90504e+07	4.97586e+07	2.01838e+07	3.97271e+07	1.22704e+07	39129169
P12956	XRCC6	2.73205e+07	5.44386e+07	4.47895e+07	9.80882e+07	2.83811e+07	6.65957e+07	5.97531e+07	7.94687e+07	1.6514e+07	6.30142e+07	2.31903e+07	6.37548e+07
Q53Z42	HLA-A; LOC100507703	1.52747e+07	2.08118e+07	5.13448e+07	1.54503e+08	1.42148e+07	3.25114e+07	2.38169e+07	4.55823e+07	9.42201e+06	60542270	1.51772e+07	1.53043e+07
P67936	TPM4	3.35187e+07	6.42612e+07	3.55556e+07	1.36501e+08	2.29365e+07	2.29026e+08	3.5516e+07	6.13796e+07	2.36794e+07	4.7138e+07	2.33793e+07	5.64472e+07
P07996	THBS1	7.91141e+06	3.85217e+07	2.62021e+06	4.50199e+07	1.37325e+07	1.88739e+08	1.14838e+07	2.92918e+07	5.05968e+06	6.78088e+07	3.37931e+06	1.31434e+07
A0A140T8Y4	HLA-A	1.00269e+06	1.54638e+06	1.65051e+06	7.20503e+06	3.79216e+06	16792244	4.50149e+06	8.80221e+06	1.63591e+06	3.18294e+06	2.08486e+06	1.04207e+07
P19338	NCL	5.12254e+07	9.12638e+07	7.11074e+07	1.7127e+08	5.51022e+07	1.17972e+08	9.64753e+07	1.41209e+08	4.40039e+07	9.6673e+07	4.17058e+07	1.12553e+08
P05556	ITGB1	3.11354e+07	3.90707e+07	1.80012e+07	4.13133e+07	2.68872e+07	3.67398e+07	2.99491e+07	4.99518e+07	1.39519e+07	2.54336e+07	1.62068e+07	3.01917e+07
P61978	HNRNPK	5.51786e+07	9.63867e+07	6.18875e+07	1.37586e+08	4.50892e+07	115232434	8.84577e+07	1.32193e+08	3.41891e+07	9.47231e+07	4.24431e+07	1.15449e+08
P00918	CA2	5.56467e+07	3.01121e+07	4.31248e+07	5.09195e+07	8.08911e+07	5.47767e+07	7.4711e+07	3.81754e+07	1.09178e+08	3.02149e+07	5.43816e+07	6.49043e+07
O43390	HNRNPR	2.20543e+07	2.94462e+07	2.55738e+07	5.52475e+07	1.66783e+07	3.68184e+07	3.6181e+07	4.4192e+07	1.45135e+07	3.44741e+07	1.40207e+07	3.27631e+07
P50454	SERPINH1	6.10599e+06	2.48111e+07	9.1926e+06	9.16678e+07	8.66939e+06	5.90715e+07	1.16233e+07	2.91552e+07	2.30021e+06	3.098e+07	7.34506e+06	1.48306e+07
P30048	PRDX3	4.38653e+07	6.16952e+07	4.18395e+07	7.77456e+07	3.8114e+07	1.14348e+08	7.80749e+07	2.52835e+08	2.11218e+07	1.96159e+08	3.35139e+07	1.72464e+08
P13010	XRCC5	2.75327e+07	4.6925e+07	4.06088e+07	8.6185e+07	2.73755e+07	4.46883e+07	4.56496e+07	7.58566e+07	1.21674e+07	4.73938e+07	1.70448e+07	4.82435e+07
P12429	ANXA3	6.72455e+07	6.506e+07	4.29436e+07	4.1559e+07	4.84049e+07	5.82881e+07	1.08984e+08	9.67139e+07	4.891e+07	1.11159e+08	4.47023e+07	1.23193e+08
Q9Y4G6	TLN2	1.01113e+06	1.22218e+06	982045	1.33228e+06	1.4587e+06	942582	1.52896e+06	874422	639676	119047	911796	1.41956e+06
P13611	VCAN	5.14427e+06	8.02502e+07	4.52599e+06	141184538	7.20174e+06	7.46569e+07	2.01451e+06	5.33452e+07	1.12622e+06	45580145	5.17148e+06	2.00527e+07
P49748	ACADVL	1.80672e+07	2.94071e+07	2.01636e+07	4.55903e+07	1.80382e+07	5.57243e+07	3.15366e+07	1.37841e+08	1.01086e+07	7.08641e+07	1.1868e+07	8.64616e+07
H3BPE1		2.50223e+06	6.19526e+06	3.52294e+06	1.07694e+07	2.75166e+06	7.97767e+06	4.59733e+06	1.88223e+07	2.53904e+06	9.17853e+06	1.88594e+06	1.36257e+07
G8JLA2		249732	233356	107389	761687	44568	59821	114469			36056.5
P01876	IGHA1	2.01862e+08	1.2603e+08	1.26395e+08	1.14592e+08	1.57432e+08	1.78975e+08	1.06436e+08	1.01976e+08	6.16943e+07	1.02408e+08	1.22548e+08	4.94135e+07
P05091	ALDH2	2.73734e+07	2.18644e+07	23549096	6.10135e+07	3.40574e+07	3.70394e+07	1.48998e+07	1.18751e+07	5.37659e+06	8.15631e+06	6.81074e+06	9.59683e+06
O75367	H2AFY	2.68193e+07	6.1182e+07	3.14974e+07	7.53408e+07	2.97895e+07	9.28587e+07	5.72486e+07	1.06769e+08	1.83083e+07	7.40401e+07	2.13669e+07	8.85717e+07
P08572	COL4A2	1.47467e+08	1.55327e+08	4.73204e+07	8.24869e+07	1.29131e+08	5.77454e+07	1.54298e+08	9.17817e+07	3.49741e+07	4.19751e+07	7.14689e+07	5.489e+07
Q6UXI9	NPNT	5.10376e+07	5.78626e+07	2.13419e+07	2.55459e+07	5.08448e+07	1.15026e+07	5.56531e+07	8.00271e+07	7.63987e+06	3.52003e+07	1.84902e+07	2.38538e+07
P63104	YWHAZ	8.89667e+07	150672357	1.26157e+08	2.83998e+08	9.97581e+07	1.82671e+08	1.26723e+08	2.28523e+08	7.60598e+07	1.42093e+08	6.24005e+07	176173031
P07384	CAPN1	7.46349e+07	6.87558e+07	5.72917e+07	1.62204e+08	7.6621e+07	1.15177e+08	7.80289e+07	1.11101e+08	4.16946e+07	1.21687e+08	6.84112e+07	7.22719e+07
P37802	TAGLN2	7.02351e+07	1.0994e+08	7.09927e+07	2.24491e+08	7.22039e+07	2.05981e+08	5.16505e+07	1.62695e+08	2.91894e+07	1.07656e+08	5.39635e+07	1.3804e+08
P31930	UQCRC1	1.26023e+07	1.62091e+07	1.23069e+07	2.60029e+07	1.76824e+07	1.34221e+07	2.02998e+07	64534080	8.66078e+06	5.06509e+07	9.81609e+06	5.58653e+07
P07225	PROS1	4.34975e+06	1.39585e+07	2.80813e+06	5.13903e+06	9.34459e+06	2.29626e+07	2.95056e+06	7.63071e+07	5.8651e+06	3.05419e+08	3.28037e+06	1.40371e+08
A0A2R8Y5S7		2.47656e+06	4.56191e+06	2.68315e+06	7230794	2.72287e+06	5.9729e+06	6.54118e+06	6.79784e+06	3.45847e+06	5.3089e+06	2.79016e+06	7.02516e+06
A0A0B4J2D5	C21orf33; LOC102724023	1.03144e+07	1.21648e+07	8.77873e+06	1.94508e+07	8.75304e+06	1.78504e+07	1.19109e+07	5.88507e+07	5.27286e+06	2.91948e+07	7.90424e+06	3.16366e+07
Q01518	CAP1	4.30088e+07	7.12188e+07	7.2451e+07	171432479	3.43496e+07	1.11646e+08	4.13895e+07	7.1475e+07	2.20125e+07	6.82183e+07	3.16484e+07	5.70906e+07
P23526	AHCY	4.96627e+07	5.16715e+07	3.59602e+07	72326897	4.72653e+07	3.20306e+07	6.6744e+07	6.80601e+07	1.86323e+07	4.65811e+07	4.66311e+07	4.56013e+07
Q9Y3I0	C22orf28; RTCB	1.22302e+07	2.00752e+07	1.56121e+07	4.35589e+07	1.27001e+07	3.01924e+07	2.11877e+07	38026588	6.53531e+06	3.19179e+07	1.03306e+07	2.69963e+07
P12270	TPR	6.86646e+06	1.22305e+07	9.82704e+06	2.72782e+07	7.95743e+06	2.12686e+07	1.41139e+07	2.1525e+07	6.99717e+06	1.20291e+07	4.97324e+06	1.7726e+07
Q06323	PSME1	1.76558e+07	3.54999e+07	3.14189e+07	9.3309e+07	2.03637e+07	4.09483e+07	2.5155e+07	4.56024e+07	1.37911e+07	4.54088e+07	1.67991e+07	29399900
P01008	SERPINC1	7.29956e+07	6.57829e+07	3.59376e+07	5.33412e+07	9.85574e+07	1.22248e+08	5.59045e+07	6.80008e+07	2.94754e+07	7.41681e+07	5.30033e+07	4.45765e+07
P27348	YWHAQ	4.1315e+07	65715891	4.802e+07	1.10249e+08	4.30277e+07	6.96581e+07	5.49364e+07	8.91411e+07	3.39543e+07	6.53226e+07	3.16517e+07	7.24136e+07
H7BYY1	TPM1	1.36807e+07	2.56031e+07	9.42302e+06	3.81485e+07	1.06033e+07	1.06438e+08	2.60683e+07	3.35413e+07	2.41831e+07	2.90825e+07	9.1161e+06	3.65046e+07
Q9H223	EHD4	2.8959e+07	3.24406e+07	2.35302e+07	3.37212e+07	2.81655e+07	3.17073e+07	49350623	4.40792e+07	1.48384e+07	1.6643e+07	2.07967e+07	33277866
A0A087WWU8	TPM3	2.5549e+07	1.79094e+07	2.39173e+07	4.5576e+07	7.68553e+07	6.42858e+07	44610970	3.50947e+07	1.22428e+07	1.37577e+08	4.56756e+07	59182689
P06744	GPI	5.99871e+07	5.90909e+07	4.78508e+07	1.09549e+08	6.58205e+07	5.96511e+07	5.98206e+07	9.87104e+07	1.86002e+07	6.14963e+07	4.93797e+07	6.65534e+07
Q7KZF4	SND1	1.32246e+07	2.09903e+07	2.04335e+07	6.92772e+07	1.28343e+07	3.25432e+07	2.09293e+07	3.19659e+07	1.24502e+07	2.75323e+07	1.08914e+07	2.51803e+07
O94832	MYO1D	8.74556e+06	2.78114e+07	9.71825e+06	2.01534e+07	9.22081e+06	1.88833e+07	1.15936e+07	3.34349e+07	4.86135e+06	2.10232e+07	8.65364e+06	2.22156e+07
P30153	PPP2R1A	2.49322e+07	3.82581e+07	2.84868e+07	8.06941e+07	2.66165e+07	3.76222e+07	3.4383e+07	5.22594e+07	1.27059e+07	3.80919e+07	2.26239e+07	3.86777e+07
Q8WX93	PALLD	1.33897e+07	1.53104e+07	6.46647e+06	4.51798e+07	8.93662e+06	3.31251e+07	5.97787e+06	2.46042e+07	3.22552e+06	1.54451e+07	6.11006e+06	1.60487e+07
Q86WI1	PKHD1L1	2.04655e+06	3.7525e+06	1.05804e+07	2.3124e+06	4.80846e+06	853022	2.8559e+06	435451	2.57531e+07	201273	1.4279e+06	9.38924e+06
O00159	MYO1C	3.24036e+07	3.3148e+07	2.73736e+07	3.65834e+07	3.51461e+07	2.86516e+07	3.37209e+07	5.96412e+07	1.66012e+07	3.83378e+07	1.88627e+07	4.88338e+07
Q14764	MVP	7.16937e+06	3.38724e+07	2.0865e+07	1.03806e+08	9.06747e+06	5.31604e+07	9.31826e+06	6.80063e+07	6.40703e+06	6.47267e+07	7.16793e+06	5.86125e+07
P42704	LRPPRC	4.20311e+06	7.28974e+06	5.79474e+06	1.35437e+07	4.693e+06	2.35275e+07	1.06614e+07	3.39309e+07	5.03842e+06	25115080	3.65363e+06	2.58347e+07
P36578	RPL4	2.24053e+07	4.29303e+07	3.00647e+07	1.08256e+08	2.13361e+07	7.89906e+07	4.11908e+07	7.57697e+07	1.93613e+07	5.66334e+07	1.56301e+07	5.92946e+07
P60660	MYL6	1.45026e+08	1.90471e+08	9.29487e+07	2.98363e+08	1.3528e+08	2.48476e+08	1.01532e+08	2.23464e+08	6.5818e+07	1.23882e+08	6.1465e+07	1.53166e+08
H7BXR3		1.20784e+06	825814	1.41359e+06	1.11922e+06	1.47519e+06	473169	3.31754e+06	539506	1.2109e+06	136016	1.25346e+06	1.29747e+06
Q92896	GLG1	8.22605e+06	1.42903e+07	9.00967e+06	2.67686e+07	6.75659e+06	2.08424e+07	1.30655e+07	2.09283e+07	6.50261e+06	1.63259e+07	5.91945e+06	1.46961e+07
P10412	HIST1H1E	5.27407e+08	6.43885e+08	8.38758e+08	1.57458e+09	4.52358e+08	8.5435e+08	7.09012e+08	3.38992e+08	3.99021e+08	3.41888e+08	4.16939e+08	5.1235e+08
Q96KP4	CNDP2	4.49337e+07	6.59772e+07	3.54646e+07	6.93091e+07	2.93795e+07	3.60665e+07	5.15268e+07	7.78525e+07	1.79993e+07	6.41694e+07	4.31268e+07	5.36774e+07
E9PLK3	NPEPPS	1.12684e+07	1.98859e+07	1.41107e+07	3.34298e+07	1.18898e+07	1.94939e+07	1.24311e+07	3.57592e+07	3.59675e+06	3.05071e+07	8.73245e+06	2.76685e+07
P36871	PGM1	3.33059e+07	3.51028e+07	2.46984e+07	5.73686e+07	3.61501e+07	3.74312e+07	3.45345e+07	4.48403e+07	1.57591e+07	4.4468e+07	2.46914e+07	4.02713e+07
P53621	COPA	1.43369e+07	2.23086e+07	19580203	5.98994e+07	1.30445e+07	4.02397e+07	2.33199e+07	3.70574e+07	9.64451e+06	3.31405e+07	1.06958e+07	6.7218e+07
Q6NZI2	PTRF; CAVIN1	5.88965e+07	4.5621e+07	2.29174e+07	3.20435e+07	6.22016e+07	6.92451e+07	6.64486e+07	4.54142e+07	6.19615e+07	2.98598e+07	3.35074e+07	5.39045e+07
Q9GZM7	TINAGL1	4.70427e+07	5.23827e+07	1.79785e+07	1.89231e+07	34791968	2.10852e+07	4.90046e+07	5.77259e+07	1.08089e+07	2.07996e+07	2.01727e+07	2.60041e+07
K7ELL7	PRKCSH	5.01415e+07	7.16382e+07	6.19909e+07	1.40997e+08	5.52923e+07	9.77086e+07	6.525e+07	1.10114e+08	3.00728e+07	8.71208e+07	3.96055e+07	7.24752e+07
P18669	PGAM1; LOC643576	4.88727e+07	5.58257e+07	4.31362e+07	107403627	4.13398e+07	4.44343e+07	4.54254e+07	71754570	9.70277e+06	4.3923e+07	3.84506e+07	3.84048e+07
P62937	PPIA	2.51321e+08	3.53134e+08	2.5348e+08	5.78273e+08	2.3278e+08	3.31537e+08	2.9853e+08	4.93609e+08	6.15586e+07	3.56383e+08	1.84188e+08	2.96475e+08
Q14240	EIF4A2	2.10248e+07	3.72584e+07	2.83144e+07	7.80222e+07	1.94923e+07	4.55143e+07	3.67519e+07	56480180	1.43405e+07	4.10464e+07	1.53433e+07	3.76268e+07
P01871	IGHM	9.94071e+07	5.86662e+07	6.61307e+07	1.17684e+08	5.50341e+07	3.6744e+07	1.56638e+08	9.60192e+07	3.73984e+07	2.35551e+07	41812763	3.10522e+07
P00568	AK1	2.25627e+07	5.05007e+07	18898734	5.89025e+07	4.1904e+07	2.20869e+07	2.83366e+07	1.45535e+08	9.96153e+06	4.57683e+07	2.84582e+07	4.97007e+07
A0A0C4DGB5	CAST	4.22247e+06	5.05342e+06	7.29681e+06	1.79019e+07	5.02155e+06	1.81582e+07	7.41358e+06	1.35549e+07	8.28891e+06	9.55557e+06	5.90013e+06	1.41826e+07
P14866	HNRNPL	1.87338e+07	3.33751e+07	2.55844e+07	6.74185e+07	1.52249e+07	4.81816e+07	2.93148e+07	5.14184e+07	1.77028e+07	3.74531e+07	1.32644e+07	3.7258e+07
Q14767	LTBP2	2.40248e+07	2.86147e+07	1.8039e+07	4.53499e+07	3.74952e+07	8.10326e+07	2.17615e+07	4.58666e+07	1.98774e+07	3.86587e+07	1.37524e+07	2.74311e+07
C9JZR2	CTNND1	1.60924e+07	6.60009e+07	1.88187e+07	5.95447e+07	1.73427e+07	62591720	3.73319e+07	1.35058e+08	1.7348e+07	1.72118e+08	1.28543e+07	1.25556e+08
P09525	ANXA4	66632464	8.58593e+07	4.44214e+07	9.88628e+07	4.24284e+07	1.10641e+08	9.10781e+07	1.5052e+08	2.96322e+07	9.41755e+07	3.62401e+07	8.86268e+07
P19823	ITIH2	4.14414e+07	5.16843e+07	1.52805e+07	42798286	6.15239e+07	1.43675e+08	2.78319e+07	4.95384e+07	1.63032e+07	4.3519e+07	3.13181e+07	2.98785e+07
Q1KMD3	HNRNPUL2	1.07312e+07	2.00494e+07	1.51019e+07	4.0117e+07	9.07541e+06	3.43096e+07	1.35849e+07	3.64385e+07	8.27375e+06	2.45302e+07	6.30595e+06	2.5829e+07
P51991	HNRNPA3	3.91995e+07	6.72016e+07	4.24102e+07	1.2297e+08	3.38541e+07	7.15932e+07	6.62256e+07	9.37246e+07	1.79294e+07	6.15554e+07	2.98543e+07	5.36052e+07
O00151	PDLIM1	1.96789e+07	4.19844e+07	1.99489e+07	4.18037e+07	1.72645e+07	3.88557e+07	2.28627e+07	16236639	7.2681e+06	2.18238e+07	1.62102e+07	2.4773e+07
P04004	VTN	5.08823e+07	3.50087e+07	2.14853e+07	3.58418e+07	6.76684e+07	1.65266e+08	3.5143e+07	3.362e+07	2.29653e+07	4.60749e+07	2.54016e+07	2.92417e+07
P60842	EIF4A1	3.16669e+06	6.3046e+06	4.99547e+06	19153307	3.46524e+06	1.26192e+07	5.72814e+06	9.98776e+06	1.65723e+06	7.77109e+06	2.89315e+06	8.47364e+06
P35232	PHB	2.67408e+07	4.96009e+07	4.07069e+07	6.51307e+07	2.98165e+07	1.14305e+08	4.78707e+07	1.77097e+08	4.83504e+07	2.18108e+08	1.85885e+07	1.54103e+08
Q16698	DECR1	1.11641e+07	1.36988e+07	1.35903e+07	3.39828e+07	1.27016e+07	3.98025e+07	1.85337e+07	6.41127e+07	1.0473e+07	4.30365e+07	8.19029e+06	5.20468e+07
Q02952	AKAP12	1.20305e+07	1.11664e+07	8.55464e+06	1.49612e+07	1.07145e+07	1.38487e+07	1.11384e+07	5.71257e+06	1.42913e+07	3.62061e+06	1.08853e+07	1.08164e+07
P05976	MYL1	714486	587327	487807	1.68196e+06	2.20991e+08	1.28619e+06	2.1405e+06	1.38896e+06	3.27055e+06	1.14912e+07	9.76171e+06	8.8257e+06
P51884	LUM	3.0686e+08	4.5156e+08	1.7994e+08	4.15501e+08	4.59721e+08	2.62878e+09	2.81454e+08	3.91708e+08	1.21647e+08	2.99634e+08	1.30136e+08	2.46995e+08
P50990	CCT8	1.6443e+07	2.74083e+07	2.53497e+07	6.04685e+07	1.55187e+07	2.68387e+07	1.995e+07	4.19815e+07	1.04068e+07	3.35004e+07	1.37179e+07	2.84014e+07
P27487	DPP4	2.64634e+07	4.48261e+07	1.66793e+07	4.88871e+07	2.82307e+07	1.23401e+08	3.97121e+07	9.65765e+07	2.6444e+07	1.29067e+08	1.70434e+07	1.81831e+08
P14923	JUP	6.25106e+06	8.40272e+06	5.44979e+06	6.96524e+06	4.56953e+06	6.49014e+06	1.18724e+07	1.91128e+07	3.78686e+06	1.01458e+07	5.96018e+06	1.73324e+07
P63244	GNB2L1; RACK1	2.3467e+07	5.04531e+07	2.83554e+07	9.34043e+07	1.89725e+07	49484182	3.36113e+07	6.00099e+07	8.50432e+06	5.29376e+07	1.54046e+07	3.81024e+07
P12277	CKB	3.89216e+07	3.20899e+07	9.42689e+06	1.35514e+07	3.47014e+07	5.26605e+06	5.73819e+07	1.50714e+07	6.15606e+06	5.60293e+06	2.5172e+07	1.03988e+07
P16403	HIST1H1C	4.01695e+07	4.23638e+07	4.81795e+07	1.00099e+08	3.07954e+07	5.88357e+07	7.11307e+07	29699463	3.42875e+07	2.54733e+07	2.78547e+07	5.81816e+07
P29590	PML	6.69766e+06	1.69416e+07	1.19799e+07	5.17076e+07	7.66627e+06	1.45813e+07	1.33981e+07	2.66091e+07	3.15557e+06	1.64933e+07	5.8346e+06	1.17065e+07
A0A1B0GTG2		1.8047e+07	1.72903e+07	1.29857e+07	2.02509e+07	1.82454e+07	1.55641e+07	2.79801e+07	3.50402e+07	9.35866e+06	3.20026e+07	1.97037e+07	3.20519e+07
Q9UQE7	SMC3	6.02059e+06	1.19866e+07	8.61329e+06	2.23286e+07	6.58682e+06	1.46092e+07	1.3166e+07	1.67248e+07	5.56279e+06	1.39154e+07	6.4302e+06	1.32593e+07
Q92499	DDX1	7.49363e+06	1.27298e+07	1.20709e+07	3.08612e+07	6.87889e+06	1.62531e+07	1.14664e+07	2.28762e+07	6.78023e+06	1.70648e+07	5.24187e+06	1.56636e+07
P55084	HADHB	2.28392e+07	3.08815e+07	2.06516e+07	5.1332e+07	2.23524e+07	7.08844e+07	3.20015e+07	1.02295e+08	1.56346e+07	6.8597e+07	1.40664e+07	6.69005e+07
B4DY08	HNRNPC	3.20904e+07	5.48991e+07	3.90068e+07	9.37171e+07	2.49269e+07	6.23697e+07	5.28449e+07	7.74558e+07	3.05848e+07	5.98361e+07	2.26215e+07	6.24241e+07
P22695	UQCRC2	1.5208e+07	2.11473e+07	1.45001e+07	3.56083e+07	1.92461e+07	2.00726e+07	2.62045e+07	7.72817e+07	1.668e+07	6.0313e+07	1.20629e+07	7.75997e+07
P49257	LMAN1	1.34442e+07	2.7125e+07	1.70158e+07	5.64392e+07	1.30658e+07	2.77578e+07	2.35466e+07	3.92282e+07	8.58418e+06	4.64034e+07	1.04748e+07	2.82952e+07
P61158	ACTR3	1.86297e+07	3.50344e+07	4.34707e+07	1.06214e+08	1.57176e+07	6.01318e+07	1.43418e+07	3.70593e+07	6.58358e+06	3.67067e+07	1.1892e+07	2.33801e+07
Q5T6W2	HNRNPK	2110039	3805049	2.64584e+06	6751239	1.97842e+06	5.28863e+06	3.32218e+06	5.24692e+06	682006	3.58919e+06	1.90542e+06	4.01675e+06
O14950	MYL12B; MYL12A	6.33064e+07	7.06373e+07	4.64744e+07	1.43983e+08	4.46111e+07	1.80274e+08	4.6325e+07	1.006e+08	4.97519e+07	6.58557e+07	2.74814e+07	8.05758e+07
P23396	RPS3	2.97879e+07	4.33879e+07	3.37506e+07	8.72693e+07	2.07582e+07	6.6565e+07	4.88708e+07	6.3752e+07	2.3331e+07	5.60395e+07	1.81536e+07	7.16745e+07
A0A2R8Y6Y7		1.31525e+07	2.12398e+07	2.53704e+07	2.96652e+07	1.35626e+07	1.52897e+07	1.57989e+07	5.10691e+07	1.11898e+07	3.76214e+07	9.38552e+06	4.60105e+07
D6RF35		5.37761e+07	4.9373e+07	3.60497e+07	4.26575e+07	8.42136e+07	9.9315e+07	2.20358e+07	4.07349e+07	2.52242e+07	6.53706e+07	4.59329e+07	3.40044e+07
P26641	EEF1G	5.10854e+07	8.42679e+07	6.2506e+07	1.5419e+08	5.58745e+07	8.68346e+07	8.49667e+07	1.25097e+08	3.87079e+07	9.3248e+07	4.09831e+07	8.47584e+07
P62873	GNB1	3.52241e+07	5.58735e+07	3.76313e+07	6.35262e+07	2.52889e+07	4.5115e+07	3.89487e+07	5.32498e+07	1.60772e+07	3.54951e+07	2.37121e+07	3.07902e+07
Q8WXH0	SYNE2	2.379e+06	3.35228e+06	2.18863e+06	4.3054e+06	1.60407e+06	3.58957e+06	4.64027e+06	8.25597e+06	1.73096e+06	5.47304e+06	1.44228e+06	7.43827e+06
Q15233	NONO	2.96694e+07	5.43161e+07	3.61792e+07	9.1214e+07	2.5863e+07	6.67435e+07	5.4139e+07	6.7406e+07	1.79366e+07	5.29647e+07	2.2927e+07	5.03364e+07
P39060	COL18A1	2.69096e+07	2.59328e+07	1.04994e+07	2.2594e+07	2.23293e+07	3.84889e+07	3.30583e+07	3.64008e+07	1.34311e+07	2.3126e+07	1.22571e+07	2.24436e+07
P30041	PRDX6	9.4446e+07	1.22588e+08	7.06231e+07	1.33421e+08	1.08704e+08	9.43829e+07	1.29351e+08	2.10673e+08	5.88634e+07	1.46411e+08	9.27921e+07	1.45881e+08
P05455	SSB	1.18413e+07	1.89442e+07	1.45525e+07	3.99516e+07	1.08177e+07	2.83439e+07	1.81019e+07	4.09225e+07	1.05746e+07	2.3977e+07	9.26152e+06	2.67197e+07
P02790	HPX	9.75288e+07	8.38978e+07	5.9444e+07	8.99407e+07	1.63109e+08	2.19469e+08	4.68049e+07	6.71492e+07	4.33237e+07	1.00262e+08	8.45345e+07	6.49502e+07
P40121	CAPG	4.38405e+07	7.04522e+07	6.34921e+07	1.59528e+08	3.84592e+07	2.50274e+08	8.49921e+07	1.40174e+08	2.3912e+07	1.14851e+08	4.87298e+07	113596893
Q86XX4	FRAS1	1.623e+07	1.75368e+07	3.92395e+06	1.55165e+06	9.58228e+06	2.26804e+06	2.80636e+07	3.66548e+06	2.80854e+06	3.26219e+06	6.99498e+06	3.59942e+06
P21291	CSRP1	1.02449e+08	7.34874e+07	2.48425e+07	6.8459e+07	3.68721e+07	4.16444e+07	3.16528e+07	2.88101e+07	1.56835e+07	1.76471e+07	2.94299e+07	3.51175e+07
A0A087WTT1		1.20523e+07	2.22514e+07	19442433	63866612	1.26091e+07	3.20142e+07	1.95147e+07	3.00872e+07	7.62867e+06	2.79333e+07	1.04137e+07	2.56542e+07
Q5SRN7		2.55906e+06	3087982	4.83969e+06	1.52568e+07	4.00736e+06	1.24792e+07						1.06359e+06
A0A5F9ZHM4		7.94259e+07	8.46328e+07	7.59912e+07	1.45483e+08	7.25053e+07	6.79677e+07	9.80368e+07	1.13052e+08	3.25605e+07	9.22209e+07	6.98209e+07	8.60076e+07
P11413	G6PD	17466677	2.19757e+07	1.50234e+07	3.1278e+07	1.49774e+07	2.70118e+07	1.89813e+07	2.73189e+07	5.44377e+06	2.39945e+07	1.55348e+07	1.90344e+07
A8MXP9		1.52204e+07	2.56538e+07	2.07153e+07	42445545	1.41594e+07	2.79365e+07	3.0634e+07	3.91104e+07	1.17028e+07	2.65304e+07	1.20712e+07	2.84097e+07
P02649	APOE	3.94961e+07	5.94524e+07	2.15837e+07	3.19965e+07	4.65256e+07	3.59304e+08	2.90333e+07	2.89111e+07	5.79707e+07	5.55627e+07	2.24636e+07	6.1218e+07
P33176	KIF5B	6.87573e+06	1.05261e+07	6.12311e+06	1.8856e+07	8.05199e+06	1.4163e+07	6.66122e+06	1.80191e+07	5.57104e+06	1.28005e+07	5.95212e+06	1.48363e+07
O60664	PLIN3	2.16006e+07	29776284	1.92608e+07	4.38042e+07	1.98102e+07	5.47751e+07	2.57374e+07	3.64623e+07	1.16713e+07	3.84583e+07	1.85202e+07	3.32183e+07
P21796	VDAC1	2.19072e+07	3.74328e+07	2.29114e+07	6.68086e+07	2.56406e+07	9.77117e+07	4.01946e+07	2.25953e+08	2.14312e+07	1.22783e+08	1.87229e+07	1.57903e+08
Q14103	HNRNPD	2.73248e+07	4.56486e+07	3.68008e+07	9.254e+07	2.09881e+07	4.29493e+07	3.0145e+07	5.37089e+07	1.64027e+07	4.12198e+07	2.05479e+07	3.84241e+07
P00751	CFB	2.68377e+07	29462882	1.6863e+07	3.0473e+07	4.32561e+07	5.2033e+07	1.01247e+07	2.08179e+07	1.48372e+07	3.49965e+07	2.35892e+07	1.81458e+07
P51858	HDGF	2.95727e+07	2.71985e+07	2.09306e+07	4.7561e+07	1.09442e+07	1.89592e+07	22853527	3.51006e+07	8.8113e+06	2.48728e+07	1.85907e+07	2.25969e+07
H0Y8C6		3.14831e+06	7.23705e+06	4.99569e+06	1.66562e+07	2.9298e+06	9.09531e+06	4.3971e+06	2.69242e+07	2.09899e+06	1.60422e+07	1.93523e+06	1.88832e+07
P49189	ALDH9A1	8.0936e+07	7.57895e+07	6.28273e+07	9.3724e+07	6.73854e+07	4.01555e+07	98519783	1.48624e+08	2.40726e+07	7.70417e+07	6.18435e+07	8.0544e+07
P32119	PRDX2	1.69473e+08	1.3187e+08	1.10795e+08	1.49587e+08	2.4136e+08	1.20247e+08	1.93101e+08	1.35323e+08	2.36713e+08	1.20988e+08	2.05831e+08	1.57935e+08
P29762	CRABP1	8.57713e+07	4.62507e+07	1.6459e+07	8.4337e+06	3.41431e+07	4.02774e+06	8.1775e+07	1.34e+07	3.47036e+07	2.54101e+07	5.109e+07	2.5632e+07
P04792	HSPB1	1.5586e+08	1.58523e+08	8.86406e+07	1.93757e+08	6.41186e+07	9.13401e+07	1.5993e+08	2.40675e+08	5.82817e+07	1.55587e+08	9.82826e+07	1.37364e+08
P37837	TALDO1	7.62811e+07	1.04057e+08	7.19916e+07	1.36743e+08	6.48592e+07	1.29889e+08	9.34808e+07	1.5062e+08	3.23157e+07	1.03488e+08	5.8966e+07	1.12828e+08
Q9Y3Z3	SAMHD1	9.54583e+06	1.75177e+07	3.1443e+07	1.05572e+08	1.60345e+07	5.59588e+07	1.09252e+07	2.28133e+07	7.05403e+06	2.22664e+07	7.96722e+06	1.61191e+07
P20073	ANXA7	2.29229e+07	3.11575e+07	2.35919e+07	5.37246e+07	1.79867e+07	4.30842e+07	3.34281e+07	5.63824e+07	2.01658e+07	3.90827e+07	1.51142e+07	4.51426e+07
P16152	CBR1; SETD4	2.38645e+07	3.69738e+07	3.15557e+07	3.76442e+07	2.8052e+07	2.09983e+07	3.57903e+07	5.9938e+07	1.02423e+07	3.60728e+07	3.56978e+07	4.13472e+07
P30043	BLVRB	7.35724e+07	5.00299e+07	5.72643e+07	6.65376e+07	1.02265e+08	6.10679e+07	9.98661e+07	8.12539e+07	62888193	4.63914e+07	6.78327e+07	5.17229e+07
A0A024R571	EHD1	2.01499e+07	2.16511e+07	1.85936e+07	3.15766e+07	2.75231e+07	2.39023e+07	3.04021e+07	3.00944e+07	7.84852e+06	2.20168e+07	1.36071e+07	2.91726e+07
P16615	ATP2A2	1.61658e+07	2.24797e+07	1.4357e+07	4.1358e+07	3.68197e+07	3.34957e+07	2.08049e+07	3.26496e+07	1.40305e+07	2.72715e+07	9.64448e+06	2.93799e+07
P06748	NPM1	5.46608e+07	9.11053e+07	7.64131e+07	1.62506e+08	5.9605e+07	1.33863e+08	9.9095e+07	1.38695e+08	5.70654e+07	1.11714e+08	4.06101e+07	1.23534e+08
P00488	F13A1	1.27195e+07	1.93659e+07	2.54861e+07	6.60068e+07	1.75052e+07	5.33497e+07	8.81069e+06	2.97847e+07	5.40222e+06	1.34679e+07	1.40429e+07	1.00006e+07
P42224	STAT1	1.75866e+06	8.68581e+06	1.8098e+07	1.07657e+08	3.2978e+06	1.53041e+07	1.87765e+06	1.87906e+07	2.52519e+06	2.29554e+07	1.75218e+06	1.15118e+07
Q8N6C5	IGSF1	1.17839e+06	9.93893e+06	1.43021e+06	2.3011e+06	1.46216e+06	2.91659e+07	2.19897e+06	1.9032e+07	949433	7.44733e+07	995004	9.1518e+07
O00299	CLIC1	2.14892e+07	4.94356e+07	2.86212e+07	1.03005e+08	1.90885e+07	6.43501e+07	2.52069e+07	8.59667e+07	1.16132e+07	65954881	2.08015e+07	6.46056e+07
P09874	PARP1	1.42129e+07	1.40692e+07	1.62195e+07	3.99934e+07	8.1142e+06	1.88164e+07	1.32716e+07	1.71147e+07	7.04214e+06	1.07909e+07	5.39003e+06	1.40076e+07
P53618	COPB1	4.46878e+06	7.37162e+06	6.77159e+06	1.90234e+07	4.70155e+06	9.16917e+06	8.59914e+06	1.06306e+07	3.49768e+06	9.71599e+06	4.27835e+06	9.91351e+06
P98095	FBLN2	1.1582e+07	1.77411e+07	3.72056e+06	2.61625e+07	9.27987e+06	3.07719e+07	3.906e+06	1.57577e+07	1.86857e+06	8.45078e+06	7.02657e+06	4.81444e+06
P49368	CCT3	1.76311e+07	2.57012e+07	2.68826e+07	5.90085e+07	2.00831e+07	3.68392e+07	2.65941e+07	4.63599e+07	1.38769e+07	3.94008e+07	1.29792e+07	3.71528e+07
P0DP25	CALM3; CALM2; CALM1	4.93643e+07	7.09254e+07	5.11745e+07	1.29819e+08	5.05077e+07	2.09822e+08	7.87749e+07	1.21866e+08	4.76681e+07	9.46254e+07	3.45255e+07	1.35684e+08
P04275	VWF	1.67035e+07	9.47058e+06	5.45372e+06	1.36374e+07	1.52917e+07	6.74452e+06	8.66693e+06	2.27126e+07	5.49783e+06	2.9062e+06	6.80497e+06	7.00745e+06
Q9BUF5	TUBB6	943220	1.50633e+06	796292	2.90075e+06	481739	1.71266e+06	338908	1.53083e+06	134531	1.64687e+06	828885	1.26714e+06
P80404	ABAT	1.08471e+07	1.84569e+07	6.52547e+06	8.44492e+06	5.55974e+06	1.18844e+07	1.48726e+07	3.43082e+07	4.91238e+06	4.32938e+07	7.02971e+06	2.93278e+07
P51149	RAB7A	22330562	3.34146e+07	2.13262e+07	5.17097e+07	2.03963e+07	6.76271e+07	3.17987e+07	6.51535e+07	1.07547e+07	5.10052e+07	1.73207e+07	5.26638e+07
P55795	HNRNPH2	3.93052e+06	7.24085e+06	5.25498e+06	1.20832e+07	3.78542e+06	10567676	8.31171e+06	1.23508e+07	5.39099e+06	8.19373e+06	2.94181e+06	1.00728e+07
Q9BTV4	TMEM43	1.4476e+07	2.53086e+07	9.22242e+06	3.20088e+07	1.01753e+07	2.99098e+07	1.533e+07	5.37955e+07	3.67651e+06	3.34551e+07	6.97549e+06	3.33514e+07
P29692	EEF1D	1.86139e+07	3.06881e+07	2.76543e+07	8.31789e+07	2.2871e+07	6.15408e+07	3.5893e+07	5.05024e+07	2.06674e+07	4.07241e+07	1.8338e+07	5.29088e+07
Q9Y6C2	EMILIN1	1.33137e+07	3.15038e+07	1.22148e+07	5.05427e+07	1.59219e+07	3.87721e+07	9.80778e+06	1.78272e+07	3.87977e+06	9.31235e+06	6.64546e+06	9.78034e+06
P42765	ACAA2	1.00024e+07	1.74991e+07	1.15648e+07	2.19673e+07	1.43488e+07	3.81857e+07	2.50657e+07	1.41666e+08	7.65204e+06	5.14436e+07	6.33831e+06	9.88038e+07
Q96QK1	VPS35	8.25698e+06	1.37437e+07	7.92323e+06	2.08191e+07	7.27481e+06	2.01127e+07	1.14286e+07	1.98768e+07	6.11819e+06	1.93083e+07	5.6051e+06	1.92411e+07
P02461	COL3A1	1.33855e+08	5.18409e+08	1.04366e+08	3.8904e+08	3.85482e+08	4.69329e+08	2.31232e+08	4.14565e+08	4.56347e+07	2.27201e+08	5.91577e+07	2.07985e+08
P00387	CYB5R3	2.43615e+07	2.90875e+07	15914755	4.61852e+07	2.11073e+07	5.50828e+07	2.76912e+07	4.70035e+07	9.77485e+06	3.44687e+07	1.69095e+07	3.30546e+07
Q01813	PFKP	2.48092e+07	3.23429e+07	1.60405e+07	41590302	1.96891e+07	1.79704e+07	2.3009e+07	3.5927e+07	1.12161e+07	3.45625e+07	1.78831e+07	2.93715e+07
P21399	ACO1	7.44623e+06	8.72417e+06	6.86255e+06	1.50557e+07	7.22573e+06	7.73989e+06	8.74174e+06	3.48336e+07	2.29927e+06	3.63318e+07	6.73157e+06	2.22577e+07
O75746	SLC25A12	5.4805e+06	7.93105e+06	5.94346e+06	1.22605e+07	4.75983e+06	1.64802e+07	1.014e+07	4.3251e+07	5.38269e+06	3.19804e+07	3.70395e+06	37300196
A0A5K1VW95		4.58995e+07	6.06164e+07	4.58687e+07	9.04952e+07	4.42815e+07	3.6039e+07	5.38234e+07	1.09201e+08	1.70903e+07	6.84167e+07	3.87357e+07	5.52957e+07
A0A0A0MT83		1.28417e+07	1.85316e+07	9.59643e+06	1.68103e+07	1.09182e+07	2.64221e+07	2.77554e+07	1.23261e+08	9.46267e+06	6.12003e+07	1.14958e+07	6.92069e+07
P62424	RPL7A	1.941e+07	3.96474e+07	3.16591e+07	9.01372e+07	2.34211e+07	6.35976e+07	3.88303e+07	5.67758e+07	1.53163e+07	5.04315e+07	1.58365e+07	5.46335e+07
O00571	DDX3X	7.54879e+06	1.14875e+07	8.2784e+06	2.27186e+07	5.26432e+06	1.23858e+07	9.44566e+06	1.67398e+07	3.04012e+06	1.08435e+07	3.52773e+06	1.11164e+07
Q9BXN1	ASPN	3.66193e+07	9.5353e+07	2.32417e+07	83520402	9.98449e+07	2.22598e+08	3.09118e+07	1.01946e+08	7.38635e+06	8.34908e+07	2.38313e+07	3.80699e+07
P02794	FTH1	1.02855e+07	1.48972e+07	6.43658e+06	3.16103e+07	5.81029e+07	1.53973e+09	7.15511e+06	3.56885e+07	9.01369e+06	1.0346e+08	2.67882e+07	6.05012e+07
O00339	MATN2	1.51335e+07	1.27452e+07	1.15302e+07	1.0974e+07	9.31043e+06	3.31631e+06	1.98514e+07	7587035	4.22478e+06	9.94564e+06	1.15891e+07	8.07165e+06
P48735	IDH2	1.75606e+07	3.12381e+07	2.98672e+07	9.84888e+07	3.45219e+07	5.56193e+07	2.04994e+07	6.70565e+07	5.15628e+06	54938991	1.09876e+07	5.7007e+07
P61160	ACTR2	1.39108e+07	24180653	3.23497e+07	8.55438e+07	1.21364e+07	4.63664e+07	1.25824e+07	3.05823e+07	6.60925e+06	2.39669e+07	8.78084e+06	1.77585e+07
P50995	ANXA11	1.45299e+07	1.82613e+07	1.36149e+07	3.50157e+07	1.29089e+07	3.35001e+07	1.98942e+07	3.26838e+07	8.59111e+06	2.21864e+07	9.4686e+06	2.26765e+07
P19827	ITIH1	1.76405e+07	4.49346e+07	8.12838e+06	3.59916e+07	3.21984e+07	5.81926e+07	1.25015e+07	30382122	5.92457e+06	3.24923e+07	1.6273e+07	2.00879e+07
P17655	CAPN2	1.74516e+07	2.34339e+07	1.63856e+07	3.34784e+07	1.45955e+07	3.09303e+07	1.68459e+07	3.05174e+07	6.67128e+06	2.58616e+07	1.30794e+07	2.69255e+07
O60506	SYNCRIP	1.20809e+07	1.82143e+07	1.39644e+07	3.64782e+07	1.35799e+07	3.21473e+07	2.62095e+07	31520465	1.01671e+07	2.52848e+07	9.9711e+06	2.54724e+07
P35237	SERPINB6	1.52942e+07	2.45122e+07	1.40691e+07	2.77745e+07	1.19797e+07	2.49043e+07	1.55357e+07	2.57193e+07	4.11352e+06	1.69765e+07	1.12482e+07	2.24582e+07
D9J307	HLA-B	1.03866e+07	1.41198e+07	4.29129e+07	9.20359e+07	1.57166e+07	4.95284e+07	9.45538e+06	1.93322e+07	5.03738e+06	2.01976e+07	5.76167e+06	1.22438e+07
P07737	PFN1	6.30046e+07	1.05665e+08	1.24861e+08	3.73084e+08	5.41774e+07	1.87923e+08	5.09356e+07	1.29397e+08	2.20911e+07	1.01236e+08	3.76095e+07	8.17316e+07
P17858	PFKL	7.08326e+06	1.17847e+07	1.04694e+07	23699112	9.33301e+06	1.82148e+07	1.34275e+07	1.90028e+07	5.03877e+06	1.31097e+07	6.37091e+06	1.07849e+07
Q562R1	ACTBL2
A0A0A0MR02	VDAC2	3.42998e+07	4.76873e+07	2.76944e+07	5.48193e+07	3.22933e+07	7.47261e+07	5.17881e+07	1.74354e+08	2.88876e+07	1.30583e+08	2.30124e+07	1.3893e+08
Q53EL6	PDCD4	8.61134e+06	1.80174e+07	1.31511e+07	2.22206e+07	9.6029e+06	1.49874e+07	1.53433e+07	2.75028e+07	5.02261e+06	2.10996e+07	9.67417e+06	2.40315e+07
Q99623	PHB2	4.02446e+07	5.05655e+07	3.36534e+07	7.76164e+07	5.02749e+07	1.75318e+08	8.90216e+07	2.28635e+08	7.44574e+07	1.40424e+08	3.41549e+07	1.55985e+08
Q9Y265	RUVBL1	5.62082e+06	8682928	7.94831e+06	1.83458e+07	6.13642e+06	1.04117e+07	1.09007e+07	1.07567e+07	6.00699e+06	9.0459e+06	5.06777e+06	1.46889e+07
P26640	VARS; VARS2	4.14909e+06	1.04549e+07	6.42117e+06	2.16971e+07	5.18132e+06	1.46498e+07	8.88052e+06	2.05134e+07	3.26067e+06	1.34505e+07	3.65867e+06	1.35915e+07
Q99714	HSD17B10	1.3548e+07	1.62242e+07	1.16599e+07	2.59394e+07	9.14463e+06	2.08491e+07	1.88399e+07	4.40389e+07	8.67821e+06	3.5696e+07	9.81634e+06	3.90778e+07
P78371	CCT2	9.8594e+06	1.61078e+07	1.64507e+07	3.55096e+07	1.18282e+07	2.08992e+07	1.46502e+07	2.7469e+07	8.74574e+06	2.07046e+07	8.03505e+06	2.12399e+07
Q12907	LMAN2	9.78451e+06	1.4933e+07	1.01585e+07	3.67194e+07	6983205	2.09878e+07	1.59463e+07	1.74875e+07	5.54245e+06	2.2862e+07	5.02554e+06	15157406
Q9BX97	PLVAP	1.10132e+07	1.07904e+07	9.28845e+06	7.27978e+06	9.80765e+06	6.80152e+06	1.95946e+07	1.51749e+07	9.43908e+06	4.06926e+06	9.27559e+06	1.01817e+07
Q15293	RCN1	8.65355e+06	1.31076e+07	1.09476e+07	2.87013e+07	9.51959e+06	2.44319e+07	2.01696e+07	2.55406e+07	8.29402e+06	2.2251e+07	8.42672e+06	2.20918e+07
P31946	YWHAB	1.63562e+07	2.88619e+07	2.15299e+07	5.45284e+07	2.1079e+07	3.12264e+07	2.23531e+07	3.86911e+07	1.7417e+07	2.79782e+07	1.32173e+07	3.21385e+07
P62701	RPS4X	2.94288e+07	4.71243e+07	3.49129e+07	1.04763e+08	2.53163e+07	6.99607e+07	4.65335e+07	7.79257e+07	1.98621e+07	6.08178e+07	2.05989e+07	5.35281e+07
P16402	HIST1H1D	2.60429e+06	4.59388e+06	25554450	44057696	2.96004e+06	13138490	3.12923e+06	4502912	3.3652e+06	3036485	1.89633e+06	4288498
A0A087WV45		3.26883e+07	2.82613e+07	2.08571e+07	2.94146e+07	5.42405e+07	2.14544e+08	2.8709e+07	2.62816e+07	6.08686e+07	4.45281e+07	33842042	3.86276e+07
O75643	SNRNP200	3.56552e+06	6.10982e+06	4.5187e+06	1.44719e+07	3.33953e+06	9.34058e+06	7.3236e+06	1.1381e+07	3.379e+06	6.93162e+06	2.70392e+06	8671990
Q16181	SEPT7	2.19825e+07	4.09022e+07	2.74027e+07	6.32142e+07	2.06418e+07	3.51196e+07	2.36442e+07	4.17879e+07	1.23786e+07	2.43216e+07	1.62431e+07	3.10264e+07
A0A1W2PRX1		1.47519e+06	4.14571e+06	6.14194e+06	6.60775e+06	856651	3794236	2.34985e+06	3.36588e+06		4.18761e+06	1.06083e+06	512421
A0A140T9H5		134517	201511	480946	3.01697e+06	119241	434752			121879	333650
Q14847	LASP1	1.6666e+07	1.85476e+07	1.9185e+07	4.15982e+07	9.94608e+06	3.127e+07	1.21825e+07	1.47706e+07	9.60702e+06	1.06947e+07	9.56973e+06	1.96129e+07
F6TLX2		2.65218e+07	4.12568e+07	2.59052e+07	4.59028e+07	2.51303e+07	1.99139e+07	3.18104e+07	7.53797e+07	1.31371e+07	4.83163e+07	2.21457e+07	5.57031e+07
P49773	HINT1	1.93697e+07	2.81544e+07	1.69286e+07	4.20356e+07	1.46676e+07	1.36759e+07	2.21032e+07	35905308	4.82694e+06	2.25822e+07	2.03422e+07	1.49678e+07
P78347	GTF2I	9.04703e+06	1.7425e+07	1.01477e+07	1.94073e+07	7.34817e+06	1.39687e+07	1.95247e+07	2.9226e+07	9.12416e+06	2.41867e+07	6.99487e+06	2.46351e+07
P30740	SERPINB1	1.55247e+07	2.45723e+07	2.03231e+07	5.62325e+07	1.44142e+07	4.31714e+07	1.87564e+07	4.19212e+07	8.97318e+06	4.79942e+07	1.1536e+07	4.2751e+07
P52907	CAPZA1	6.15457e+06	8.88008e+06	1.44546e+07	4.10885e+07	7.66429e+06	2.61339e+07	7185473	1.68418e+07	2.24185e+06	1.0748e+07	5.33913e+06	1.02379e+07
Q08043	ACTN3
O95782	AP2A1	4.47699e+06	7157735	6.77984e+06	1.78882e+07	4.12503e+06	9.37256e+06	5.02784e+06	1.39387e+07	2.22583e+06	8.59322e+06	3.01464e+06	9.38556e+06
Q16822		3.37656e+06	8.45703e+06	6.68718e+06	1.85026e+07	3.30561e+06	2.19015e+07	8.05057e+06	3.98434e+07	2.10622e+06	1.95807e+07	3.50656e+06	2.82101e+07
P49588	AARS	8.362e+06	1.22603e+07	1.11031e+07	3.09815e+07	8.72815e+06	1.56984e+07	1.06003e+07	1.83599e+07	4.76126e+06	1.35174e+07	7.2391e+06	1.53444e+07
P50502	ST13	2.07678e+07	2.80243e+07	2.07271e+07	4.50218e+07	2.06742e+07	3.05349e+07	33925640	3.89748e+07	1.618e+07	4.53741e+07	19121929	4.07052e+07
Q9UHG3	PCYOX1	2.42032e+07	2.77407e+07	1.46982e+07	1.98096e+07	1.84734e+07	3.14842e+07	4.44124e+07	3.1541e+07	1.62418e+07	3.69867e+07	1.3308e+07	3.19751e+07
Q6P2Q9	PRPF8	4.87008e+06	7.16807e+06	6.34215e+06	1.638e+07	3.43661e+06	1.06674e+07	8.93842e+06	1.51331e+07	3.41495e+06	9.07529e+06	3.01189e+06	1.08617e+07
P08559	PDHA1	1.0073e+08	6.38807e+07	5.06841e+07	185856036	6.12852e+07	1.18151e+08	6.37221e+07	155158450	4.67267e+07	1.11107e+08	5.3551e+07	1.73291e+08
P07585	DCN	2.46745e+08	3.43517e+08	2.17053e+08	3.33545e+08	5.86877e+08	1.18723e+09	2.90021e+08	2.12653e+08	1.35804e+08	1.47403e+08	1.32948e+08	1.90536e+08
Q13011	ECH1	1.46897e+07	1.93513e+07	1.62917e+07	2.85681e+07	1.64908e+07	2.709e+07	2.66022e+07	8.26418e+07	4.56164e+06	2.35919e+07	1.00523e+07	5.80395e+07
P01011	SERPINA3	4.20872e+07	3.36632e+07	1.9706e+07	2.51199e+07	5.88694e+07	1.64241e+08	2.78255e+07	2.89966e+07	5.21376e+07	4.77283e+07	3.79832e+07	5.31076e+07
Q16836	HADH	1.71852e+07	2.3401e+07	1.29963e+07	2.08303e+07	1.86987e+07	4.55875e+07	2.03537e+07	1.26063e+08	1.067e+07	8.2802e+07	1.32461e+07	7.94839e+07
O94760	DDAH1	1.47227e+07	2.25464e+07	1.09929e+07	1.52516e+07	1.2492e+07	8.58141e+06	1.62578e+07	3.6054e+07	5.28094e+06	2.18089e+07	1.39161e+07	2.67821e+07
P31040	SDHA	7.64488e+06	1.02531e+07	7.59419e+06	1.91961e+07	1.03356e+07	1.54818e+07	1.44929e+07	4.81886e+07	6.53227e+06	3.1884e+07	4.48169e+06	3.41993e+07
Q15181	PPA1	9.37141e+06	1.53837e+07	1.22371e+07	4.60551e+07	1.05882e+07	1.58534e+07	1.18934e+07	2.39767e+07	4.0856e+06	1.995e+07	8.56217e+06	1.50052e+07
P14868	DARS	1.66926e+07	2.54234e+07	1.61893e+07	4.00381e+07	1.33386e+07	2.79626e+07	3.2759e+07	3.35623e+07	1.48423e+07	27077588	1.34148e+07	2.31459e+07
P31939	ATIC	6.33045e+06	1.2539e+07	1.04e+07	2.68372e+07	7.63615e+06	1.25123e+07	4.96378e+06	2.45972e+07	2.13003e+06	2.18208e+07	5.32929e+06	1.67414e+07
A0A087X0K0		1.50138e+07	1.91451e+07	1.34318e+07	2.15304e+07	1.37834e+07	1.28305e+07	1.41194e+07	1.63738e+07	4.50599e+06	3.73444e+06	1.14172e+07	1.22281e+07
P54886	ALDH18A1	1.17009e+06	1.7397e+06	1.89466e+06	4.19429e+06	795804	9.00761e+06	2.3141e+06	6.64297e+06	1.39449e+06	7.14111e+06	721459	5.36755e+06
Q9Y5X3	SNX5	8.68247e+06	1.64575e+07	7.56088e+06	1.49759e+07	6.9733e+06	1.50707e+07	1.11669e+07	2.85603e+07	5.24107e+06	1.94456e+07	6.58235e+06	2.15805e+07
P11177	PDHB	4.81002e+06	5.79678e+06	4.22584e+06	1.1618e+07	6.60237e+06	1.48701e+07	9.33611e+06	3.20097e+07	5.02911e+06	2.05358e+07	3.7879e+06	3.08755e+07
Q13200	PSMD2	7.65467e+06	1.25065e+07	8.58726e+06	2.56036e+07	7.55052e+06	1.38086e+07	1.12425e+07	1.55967e+07	5.68797e+06	1.39884e+07	6.75639e+06	1.27218e+07
J3KTA4	DDX5	5.91438e+06	1.35899e+07	8.51528e+06	3.06771e+07	4.59629e+06	1.62204e+07	1.01078e+07	21081332	3.54253e+06	1.42175e+07	3.69701e+06	14471478
P05141	SLC25A5	5.84678e+07	7.77176e+07	6.10194e+07	1.7936e+08	6.52834e+07	205978104	9.74111e+07	330734044	3.88636e+07	2.393e+08	4.52837e+07	2.58604e+08
P08574	CYC1	4.84588e+06	5.85142e+06	4.41134e+06	8.27e+06	6.9784e+06	1.04882e+07	5.04396e+06	2.52408e+07	1.45923e+06	1.85723e+07	3.19214e+06	1.53884e+07
P51572	BCAP31	3.61244e+07	4.51556e+07	2.95535e+07	6.69973e+07	3.04042e+07	7.21344e+07	5.57556e+07	6.02317e+07	3.50696e+07	4.96132e+07	2.60347e+07	4.92902e+07
P27816	MAP4	9.59918e+06	1.49543e+07	1.34502e+07	4.45108e+07	1.26285e+07	46293057	1.4071e+07	2.23435e+07	1.26269e+07	2.17723e+07	9.13051e+06	2.22843e+07
P35606	COPB2	8.50034e+06	1.24898e+07	9.1686e+06	2.93884e+07	7.11293e+06	1.69089e+07	1.35551e+07	1.77577e+07	5.08483e+06	15951732	5.86548e+06	1.58231e+07
Q5JXI8	FHL1	9.76824e+07	7.55424e+07	4.44126e+07	5.63647e+07	1.17423e+08	1.24221e+07	6.88506e+07	2.05749e+07	1.7938e+07	15323357	5.47263e+07	3.28721e+07
P36955	SERPINF1	9.35562e+06	1.8286e+07	8.32687e+06	3.23156e+07	2.20975e+07	1.90815e+08	8.1538e+06	2.15583e+07	1.06179e+07	3.6319e+07	1.02228e+07	2.05469e+07
Q15365	PCBP1	2.7106e+07	4.42755e+07	3.27568e+07	8.90827e+07	2.76674e+07	5.25627e+07	4.15189e+07	7.50478e+07	1.91191e+07	4.59828e+07	2.17864e+07	5.34911e+07
P04844	RPN2	1.11598e+07	2.1178e+07	1.05354e+07	4.09108e+07	1.07979e+07	2.73317e+07	1.73125e+07	3.16729e+07	7.03785e+06	1.98311e+07	9151635	2.03743e+07
Q16658	FSCN1	1.27797e+07	2.01692e+07	1.2444e+07	3.25578e+07	1.46484e+07	1.57176e+07	1.42762e+07	2.01201e+07	4.21822e+06	1.57835e+07	1.33854e+07	5.54456e+06
P80723	BASP1	5.84254e+06	1.64174e+07	7.14049e+06	29101724	7.67815e+06	5.55992e+07	2.48835e+07	2.26793e+07	1.96224e+07	3.14596e+07	5.78037e+06	2.42479e+07
Q02878	RPL6	2.2359e+07	4.27106e+07	3.71822e+07	1.13451e+08	2.05763e+07	9.46892e+07	4.78737e+07	7.04311e+07	1.99217e+07	6.08793e+07	1.63901e+07	5.92646e+07
P02749	APOH	3.34419e+07	4.02344e+07	2.31349e+07	3.76544e+07	5.3755e+07	9.38575e+07	2.52879e+07	3.01086e+07	1.36282e+07	3.7808e+07	3.23914e+07	2.76974e+07
Q13263	TRIM28	12443290	2.29502e+07	1.53586e+07	3.79186e+07	1.11166e+07	2.50848e+07	2.6938e+07	3.94435e+07	8.04433e+06	2.55912e+07	1.06029e+07	2.32122e+07
P00739	HPR		23419.6	50238.3		135359	139154	57468.9		29741.7		147310	26106.7
A0A5F9ZHL1		1.78862e+07	1.84426e+07	1.54652e+07	2.34426e+07	1.7978e+07	2.39224e+07	2.83115e+07	7.55724e+07	1.27959e+07	5.29943e+07	1.46053e+07	6.69048e+07
P22352	GPX3	4.8766e+07	5.46487e+07	1.02455e+08	5.29846e+07	4.39499e+07	9.04388e+07	2.54751e+07	5.05378e+07	5.86552e+07	2.20468e+08	7.20221e+08	1.05646e+08
P11498	PC	1.35341e+06	4.73839e+06	926806	1.64525e+06	1.30736e+06	6.14544e+06	2.03496e+06	2.42266e+07	1.03818e+06	2.44312e+07	1.04638e+06	2.16153e+07
P23142	FBLN1	1.36123e+07	2.32507e+07	8.90257e+06	4.22724e+07	1.27604e+07	5.95578e+07	1.14846e+07	3.72918e+07	2.0665e+06	2.90977e+07	4210018	9.11396e+06
P07954	FH	7.55016e+06	9963311	9.31481e+06	2.35669e+07	1.135e+07	3.4748e+07	1.5494e+07	4.50518e+07	9.42053e+06	4.63846e+07	7.92629e+06	4.01536e+07
P78417	GSTO1	3.46164e+07	4.96055e+07	3.32038e+07	8.38556e+07	3.28351e+07	4.77126e+07	4.48934e+07	7.92214e+07	1.76999e+07	6.43456e+07	3.15625e+07	5.25824e+07
Q5SSJ5	HP1BP3	3.93196e+07	7.22221e+07	4.63182e+07	7.62338e+07	3.85408e+07	6.96226e+07	7.79247e+07	9.56473e+07	3.78082e+07	6.52304e+07	3.15415e+07	8.34382e+07
P09622	DLD	8.88404e+06	1.24214e+07	1.03785e+07	1.94165e+07	1.02524e+07	1.13589e+07	1.79185e+07	5.19319e+07	7.56899e+06	3.04769e+07	6.38133e+06	2.38181e+07
Q14974	KPNB1	1.05325e+07	1.81002e+07	1.76092e+07	3.90912e+07	1.03002e+07	2.21277e+07	1.52716e+07	2.29877e+07	6.03384e+06	1.8203e+07	8.22559e+06	1.70921e+07
P39023	RPL3	1.0396e+07	1.87738e+07	1.589e+07	42899108	8.68857e+06	2.80308e+07	1.86901e+07	3.48602e+07	5.67971e+06	2.65495e+07	7.03017e+06	2.31251e+07
P39656	DDOST	1.29877e+07	2.27717e+07	1.12579e+07	3.79418e+07	9.58022e+06	2.13075e+07	1.64515e+07	2.73653e+07	6.06235e+06	1.84966e+07	7.38946e+06	1.56007e+07
P50991	CCT4	1.30275e+07	2.21814e+07	2.60115e+07	5.34046e+07	1.33547e+07	2.66152e+07	1.89302e+07	3.64545e+07	8.68666e+06	2.97227e+07	1.01767e+07	2.52805e+07
A0A286YFJ8		5.23638e+06	2.91598e+06	338533	618716	2.0937e+06	2.82555e+06	3732603	7.60527e+06	1.47522e+06	3.25041e+06	8.26059e+06	5.00222e+06
Q9Y4L1	HYOU1	2.22472e+07	2.4205e+07	2.30371e+07	6.104e+07	1.36994e+07	2.73298e+07	3.76606e+07	1.88831e+07	2.10388e+07	2.1634e+07	1.91541e+07	2.37335e+07
P40763	STAT3	4.38208e+07	3.4491e+07	3.44722e+07	4.44273e+07	4.71918e+07	4.59071e+07	4.95981e+07	4.26284e+07	7.12994e+07	2.85583e+07	4.54937e+07	4.65794e+07
Q00341	HDLBP	6.169e+06	1.27503e+07	7.77606e+06	3.70277e+07	6.46516e+06	1.91018e+07	1.41065e+07	1.45021e+07	6.0293e+06	1.50787e+07	4.83611e+06	1.20025e+07
P11586	MTHFD1	8.80608e+06	1.14807e+07	1.13708e+07	2.76847e+07	9.02999e+06	1.34889e+07	1.09878e+07	1.80419e+07	6.36015e+06	1.76831e+07	6.80996e+06	1.54253e+07
B1AK88	CAPZB	2.15196e+07	3.42775e+07	3.50547e+07	9.18424e+07	2.15207e+07	5.3255e+07	2.55797e+07	5.2534e+07	1.46313e+07	3.66065e+07	1.66753e+07	3.60025e+07
B5MDF5	RAN	3.21729e+07	5.01238e+07	3.761e+07	9.13565e+07	2.46143e+07	4.77206e+07	4.05669e+07	7.25179e+07	2.09812e+07	5.47653e+07	2.91245e+07	5.11237e+07
Q9Y646	CPQ	1.73317e+07	1.63506e+07	2.07687e+07	1.39787e+07	2.30438e+07	1.26788e+07	7.08451e+07	1.24976e+07	1.66397e+07	1.89345e+07	3.13093e+07	2.75784e+07
P47755	CAPZA2	1.6718e+07	2.83833e+07	2.14105e+07	5.18011e+07	1.69536e+07	3.0735e+07	1.91594e+07	3.00694e+07	4.94261e+06	2.92406e+07	1.33479e+07	2.00163e+07
P51911	CNN1	1.06048e+08	2.97632e+07	8.39841e+06	3.23222e+07	4.67803e+07	1.22913e+07	1.05323e+07	5.08465e+06	1.82437e+07	3.19115e+06	6.88171e+06	6960770
K7EKE6		2.74962e+06	3.11649e+06	3.15286e+06	8.37852e+06	3.02877e+06	1.45716e+07	6.41605e+06	25178037	2.73659e+06	2.47265e+07	3.88341e+06	2.37165e+07
B7ZKJ8	ITIH4	2.1385e+07	1.42847e+07	7.88175e+06	1.13713e+07	2.808e+07	3.3744e+07	1.05556e+07	8.65977e+06	1.31626e+07	1.02994e+07	11661668	1.3357e+07
P21912	SDHB	5.18749e+06	6.32521e+06	5.51204e+06	1.33524e+07	6.81296e+06	1.30078e+07	8.99404e+06	3.40719e+07	3.77244e+06	2.33024e+07	3.78685e+06	2.60231e+07
P61019	RAB2A	8.9193e+06	1.41526e+07	8.14226e+06	1.9409e+07	7.61806e+06	2.19491e+07	1.55169e+07	2.53469e+07	5.75872e+06	1.81462e+07	6.66552e+06	1.65313e+07
P24534	EEF1B2	1.07156e+07	1.20147e+07	1.41457e+07	4.72484e+07	1.05418e+07	2.7728e+07	1.70939e+07	1.76894e+07	4.98649e+06	1.75977e+07	9.22879e+06	3.54535e+07
P21266	GSTM3	3.40853e+07	2.79998e+07	2.05254e+07	1.61688e+07	2.42189e+07	8.75796e+06	2.59166e+07	1.2905e+07	8.78393e+06	9.90265e+06	2.41411e+07	2.09068e+07
P05997	COL5A2	1.15534e+07	3.33022e+07	9.2417e+06	3.39541e+07	2.50877e+07	1.93431e+08	1.73227e+07	3.61411e+07	8.93131e+06	4.28156e+07	6.57867e+06	2.47069e+07
P00491	PNP	4.90182e+06	6.29612e+07	7.6824e+06	2.91251e+07	9.03982e+06	1.7109e+07	6.29562e+06	22213663	5.12788e+06	11400646	5.76044e+06	15754562
Q13838	DDX39B	1.74433e+07	3.66617e+07	2.73096e+07	6.46218e+07	1.42366e+07	4.20558e+07	3.30025e+07	5.5773e+07	9.17355e+06	3.72219e+07	1.43162e+07	3.31187e+07
P08865	RPSA	9.05167e+07	6.11154e+07	8.32945e+07	9.10649e+07	179359213	1.06871e+08	1.89026e+08	7.05645e+07	5.79286e+06	1.08796e+08	1.14312e+08	6.37281e+07
P54136	RARS	7.06977e+06	8.51116e+06	6.22983e+06	2.00519e+07	1.3748e+07	1.30674e+07	1.0764e+07	1.75197e+07	4.70663e+06	1.42618e+07	4.58514e+06	1.37899e+07
P45974	USP5	6.25125e+06	8.85977e+06	7.58907e+06	1.71171e+07	7.3081e+06	1.00945e+07	9.15923e+06	1.42794e+07	3.14822e+06	1.01507e+07	6.06168e+06	1.09861e+07
Q32Q12	NME1-NME2	4.08808e+07	5.98495e+07	4.62428e+07	1.32162e+08	3.95614e+07	1.03583e+08	5.70547e+07	1.27745e+08	1.59072e+07	9.9675e+07	3.53612e+07	7.81429e+07
P02144	MB	4.02758e+06	1.81814e+06	2.68785e+06	6.67318e+06	1.17146e+08	380582	1.03082e+07	7.80156e+06	6.23157e+06	3.49222e+07	4.84312e+07	2.94154e+07
P10301	RRAS	8.84868e+06	1.09776e+07	4.92704e+06	1.09563e+07	7.25449e+06	9.6134e+06	7.54683e+06	1.29815e+07	3.05571e+06	6.91001e+06	4.64284e+06	1.08945e+07
Q07960	ARHGAP1	1.50091e+07	2.56787e+07	1.73212e+07	4.48345e+07	1.15022e+07	5.11691e+07	1.58648e+07	3.47979e+07	1.56476e+07	2.47371e+07	9.84415e+06	2.83019e+07
P01911	HLA-DRB1	2.15803e+06	6.56915e+06	2.66413e+07	7.54673e+07	8.22491e+06	1.39372e+08	1.98491e+06	7.99689e+06	422294	1.34009e+07	2.3027e+06	8.57277e+06
P04080	CSTB	2.645e+07	2.62887e+07	2.92735e+07	5.81391e+07	2.51717e+07	1.62258e+08	3.67894e+07	7.28847e+07	1.11994e+07	8.29375e+07	2.47477e+07	6.64165e+07
P67809	YBX1	2.21867e+06	4.43255e+06	4.10922e+06	1.70189e+07	2.26114e+06	1.76544e+07	6.02532e+06	6.23694e+06	3.14308e+06	6.0303e+06	2.08919e+06	7.84134e+06
P26599	PTBP1	1.8157e+07	3.31949e+07	2.29402e+07	5.0954e+07	1.48019e+07	4.30103e+07	3.37447e+07	4.87929e+07	1.34824e+07	4.57941e+07	1.48302e+07	4.15129e+07
P01889	HLA-B	563866	758347	3140940	9331770	462085	1.58419e+06						159960
A0A140T9R1		5.46866e+06	9.51896e+06	5.81381e+06	1.20659e+07	5.01081e+06	9.31621e+06	8.21629e+06	1.23895e+07	4.46783e+06	8.69855e+06	4.54589e+06	8.10604e+06
P17931	LGALS3	2.10069e+07	4.26303e+07	2.16747e+07	7.88095e+07	2.49458e+07	2.55518e+08	1.37456e+07	1.67591e+08	5.17979e+06	1.45755e+08	1.35305e+07	1.0865e+08
P39019	RPS19	2.57063e+07	4.53382e+07	3.52873e+07	1.11742e+08	2.26134e+07	8.16848e+07	4.64059e+07	5.4194e+07	2.44111e+07	5.64742e+07	1.92855e+07	5.00507e+07
P55327	TPD52	495107	496507	952534	2.07521e+06	443867	619638	1.04653e+06	279431	824746	162548	1.01751e+06	1.02834e+06
P50395	GDI2	2.23033e+07	3.82281e+07	3.52016e+07	9.73809e+07	2.68139e+07	4.34574e+07	2.29077e+07	5.83758e+07	9.74819e+06	3.39564e+07	2.10937e+07	3.19177e+07
P60900	PSMA6	8.24413e+06	1.55427e+07	1.08985e+07	1.30067e+08	8.86292e+06	1.68943e+07	1.12839e+07	2.04477e+07	6.9119e+06	1.95596e+07	5.88657e+06	1.49417e+07
P10253	GAA	4.39855e+06	5.29618e+06	3.26427e+06	7.10416e+06	6.8836e+06	1.30752e+07	1.90502e+07	1.69898e+07	7.04966e+06	1.70725e+07	8.59359e+06	1.61846e+07
P28482	MAPK1	1.02421e+07	1.58424e+07	9.75949e+06	2.09472e+07	6.43078e+06	1.40107e+07	8.24768e+06	1.8053e+07	2.11076e+06	1.60851e+07	7.0537e+06	1.17958e+07
Q92945	KHSRP	1.21002e+07	1.68479e+07	1.60329e+07	3.67242e+07	9.34669e+06	2.19842e+07	1.94959e+07	1.91916e+07	8.48816e+06	1.59955e+07	9.27397e+06	1.63898e+07
P62191	PSMC1	4.709e+06	1.11946e+07	7.69434e+06	2.12244e+07	6.86745e+06	1.37265e+07	9.15508e+06	1.56453e+07	4.29325e+06	1.33874e+07	3.97568e+06	1.1975e+07
Q9UGI8	TES	9.39158e+06	1.19004e+07	9.8421e+06	2.77378e+07	8.84429e+06	1.86016e+07	9.19084e+06	1.36117e+07	4459224	1.0402e+07	5.6152e+06	1.42063e+07
O75390	CS	1.21749e+07	1.9944e+07	1.6239e+07	4.70933e+07	1.95274e+07	5.37608e+07	1.77972e+07	1.00178e+08	8.07595e+06	6.44728e+07	8.98044e+06	7.54772e+07
P06732	CKM	808536	62302.9	270653	1.11949e+06	1.20271e+08	163912	1.52543e+06	1.61156e+06	1.1671e+06	4.26807e+06	7.55897e+06	1.13434e+07
P07099	EPHX1	2.66528e+07	2.30919e+07	2.3816e+07	3.26322e+07	3.23345e+07	4.44392e+07	4.84791e+07	3.12044e+07	1.21158e+07	1.82556e+07	2.16137e+07	2.46935e+07
P50213	IDH3A	4.86183e+06	8.22684e+06	8.84285e+06	2.52129e+07	5.93338e+06	1.84129e+07	6.03892e+06	4.17043e+07	4.00482e+06	2.93036e+07	4.42848e+06	2.22072e+07
Q15046	KARS	5.17688e+06	8.56362e+06	7.52676e+06	20412640	4.83588e+06	8.20139e+06	8.47447e+06	1.45246e+07	3.43648e+06	1.10963e+07	4.52885e+06	9.53677e+06
P54652	HSPA2	309909	365320	263900		491789	383309	250079	453151	149228	254908	161566	280923
Q13596	SNX1	5.08395e+06	1.27468e+07	5.25994e+06	1.50725e+07	4.41802e+06	1.71377e+07	5.76531e+06	1.88251e+07	3.97283e+06	1.89946e+07	3.66388e+06	2.0358e+07
P63010	AP2B1	6.37813e+06	1.2177e+07	7.426e+06	2.36102e+07	6.66611e+06	1.94785e+07	9.00363e+06	3.05437e+07	4.33801e+06	1.22562e+07	5.28838e+06	1.16874e+07
H0YA96		50821.5	91760.3	163702	609891	33423.7	243951	53446	155788	62483.8	148872	55030.8	163918
O95810	SDPR; CAVIN2	4.84003e+07	3.86218e+07	2.3538e+07	2.06982e+07	4.60908e+07	2.47618e+07	6.52539e+07	4.32492e+07	3.61488e+07	2.17077e+07	3.12453e+07	4.48431e+07
A0A5F9ZHJ0		189040	256008		476035	216818	548132	594188	1762474	118160	1.11474e+06	179651	1.06785e+06
Q02252	ALDH6A1	1.39865e+07	1.41714e+07	1.00707e+07	1.36616e+07	1.23185e+07	1.21936e+07	2.35347e+07	3.09573e+07	9.61732e+06	2.81598e+07	1.0636e+07	2.81723e+07
Q5T5C7	SARS	4.53827e+06	9.72279e+06	8.95992e+06	1.79057e+07	4.46851e+06	9.66805e+06	6.36356e+06	1.13438e+07	1.73592e+06	1.2194e+07	3.77248e+06	8.18151e+06
E9PGN7		1.6377e+07	1.15741e+07	1.85358e+07	2.1769e+07	3.19019e+07	6.34629e+07	1.1159e+07	1.18805e+07	2.33583e+07	2.98645e+07	1.86821e+07	1.75624e+07
Q5JTV8	TOR1AIP1	6.26789e+06	1.05918e+07	7.33489e+06	1.51906e+07	6.54475e+06	1.36254e+07	1.21991e+07	1.58399e+07	6.57559e+06	1.18325e+07	5.50552e+06	1.65872e+07
P12236	SLC25A6	4.43636e+06	5.94476e+06	4.61993e+06	1.05926e+07	4.74611e+06	1.74505e+07	7.66528e+06	2.09023e+07	3.62775e+06	2.18347e+07	3.33764e+06	2.03869e+07
P62136	PPP1CA	1.52821e+07	2.49357e+07	17353666	4.22994e+07	11873864	2.6142e+07	1.75114e+07	3.47801e+07	3.57572e+06	2.56752e+07	9.33613e+06	20891370
Q5T5P2	KIAA1217	2.02428e+06	5.77183e+06	3.64248e+06	5.93989e+06	2.20209e+06	7.66548e+06	4.4307e+06	1.27141e+07	2.37783e+06	8.41717e+06	2.43104e+06	1.1373e+07
H0YJ34		1.23682e+07	1.31392e+07	5.6004e+06	1.3564e+07	9.19391e+06	8.4566e+06	8.1273e+06	1.35808e+07	3.90827e+06	6.93874e+06	5.67844e+06	9.71614e+06
Q15435	PPP1R7	8.37337e+06	10438189	8.20923e+06	1.8497e+07	7.45295e+06	1.14833e+07	1.17538e+07	1.68529e+07	2.7822e+06	1.40466e+07	8.15546e+06	1.37212e+07
Q16853	AOC3	4.08123e+07	2.25603e+07	1.08276e+07	1.12637e+07	46199440	8.88674e+06	2.01607e+07	7.59474e+06	1.60058e+07	1.72161e+06	7.62001e+06	1.25904e+07
O60749	SNX2	8.581e+06	1.30539e+07	9.59443e+06	2.23972e+07	9.46405e+06	2.40101e+07	1.23745e+07	2.15293e+07	6.0113e+06	1.78548e+07	6.75934e+06	1.89515e+07
P05156	CFI	2.68563e+06	4.13515e+06	4.45769e+06	5.39026e+06	3.89193e+06	1.13303e+07	232431	5.78968e+06	1.60097e+06	2.82866e+07	2.19239e+06	6.38656e+06
P38919	EIF4A3	2.60915e+06	6.99667e+06	4.57758e+06	7.13717e+06	2.71549e+06	7.17202e+06	5.896e+06	8.41776e+06	1.55136e+06	6.71875e+06	1.80539e+06	6.37173e+06
P16435	POR	1.30256e+07	1.67106e+07	9.69477e+06	1.50533e+07	8.52125e+06	1.68161e+07	2.53101e+07	2.05718e+07	1.11696e+07	1.50762e+07	1.08027e+07	1.98474e+07
P11766	ADH5	3.96614e+07	4.35179e+07	2.8612e+07	43149312	3.23071e+07	2.2097e+07	2.00028e+07	2.84733e+07	1.69288e+07	3.12773e+07	3.12929e+07	3.95226e+07
Q14914	PTGR1	6.51996e+06	7.08014e+06	5.33941e+06	8.18145e+06	5.57765e+06	5.49656e+06	6.96855e+06	1.11839e+07	3.34798e+06	1.12622e+07	1.71621e+06	9.62809e+06
Q99536	VAT1	1.45211e+07	2.13473e+07	1.34512e+07	3.08371e+07	1.82114e+07	64655190	1.40734e+07	3.86262e+07	6.42514e+06	3.63234e+07	1.00783e+07	3.01561e+07
Q9NSE4	IARS2	3984458	5.22195e+06	3.46987e+06	9.94546e+06	2.98323e+06	1.23536e+07	6.68929e+06	3.1766e+07	1.53542e+06	1.7598e+07	2.30092e+06	2.09691e+07
P00390	GSR	9.38318e+06	1.36994e+07	1.03926e+07	2.08195e+07	7.44759e+06	1.59318e+07	1.02689e+07	3.58623e+07	5.17015e+06	1.97203e+07	7.64953e+06	16352898
P35998	PSMC2	6.9072e+06	1.21377e+07	9.10259e+06	24960164	7.60918e+06	1.97864e+07	1.00469e+07	1.8522e+07	6.59762e+06	1.45065e+07	5.72511e+06	1.42926e+07
P13716	ALAD	7.6852e+06	6.99945e+06	6.48758e+06	9.77382e+06	1.01001e+07	5.4931e+06	7.15669e+06	8.67413e+06	3.27041e+06	8.01013e+06	6.50111e+06	6.08316e+06
P08575		137644	1.92014e+06	1.21748e+07	2.92232e+07	3.3265e+06	1.22526e+07	360642	1.44087e+06	441869	703526	544857	1.06594e+06
Q9UMS4	PRPF19	6.98948e+06	1.2176e+07	8.53335e+06	2.26735e+07	4.47804e+06	1.48343e+07	9.39475e+06	2.12185e+07	5.39963e+06	1.32057e+07	5.51832e+06	1.48989e+07
Q9UKV3	ACIN1	1.417e+06	1.63326e+06	1.96206e+06	1.72538e+06	1.81537e+06	1.50857e+06	2.22128e+06	2.02704e+06	1.23002e+06	1.56603e+06	1.13413e+06	2.00386e+06
P36222	CHI3L1	319469	529297	628313	1.53807e+06	825187	3.98353e+06	1.6637e+06	5.71486e+07	360443	2.48593e+07	172649	6.12537e+07
P27695	APEX1	2.23356e+07	2.32831e+07	1.58522e+07	4.206e+07	1.04054e+07	1.89987e+07	2.03983e+07	3.33425e+07	6.175e+06	2.23725e+07	9.82924e+06	2.45037e+07
P38117	ETFB	9.74286e+06	1.4227e+07	1.12794e+07	2.35246e+07	8.93963e+06	2.28929e+07	1.36937e+07	5.65835e+07	7.41128e+06	4.2117e+07	7.03726e+06	3.56839e+07
P16870	CPE	1.7409e+06	1.11534e+07	8.15173e+06	9.40388e+06	1.47507e+06	4.20733e+06	3.08509e+06	1.13036e+07	3.61136e+06	3.23175e+07	1.30022e+06	1.39044e+07
P17987	TCP1	1.37421e+07	1.87038e+07	1.725e+07	3.78649e+07	1.85844e+07	2.82789e+07	1.91157e+07	2.96251e+07	9.12874e+06	2.32209e+07	1.29493e+07	2.17687e+07
P00740	F9	2.31654e+07	2.11799e+07	6.83747e+06	6.46324e+06	1.26684e+07	1.21012e+07	2.01028e+07	1.28724e+07	4.45725e+06	1.49137e+07	1.00098e+07	8.92621e+06
P40227	CCT6A	1.19476e+07	1.9072e+07	1.87127e+07	4.58021e+07	1.28661e+07	2.20696e+07	1.77998e+07	2.66035e+07	7.50213e+06	2.73261e+07	9.55717e+06	2.31195e+07
Q9HCC0	MCCC2	2.31592e+06	3.10346e+06	979994	2.58735e+06	1.39617e+06	2.76906e+06	6.20283e+06	1.7875e+07	1.98001e+06	1.45084e+07	2.21372e+06	1.12539e+07
O43242	PSMD3	3.82093e+06	4.49484e+06	5.42247e+06	1.36065e+07	2.45455e+06	1.03256e+07	4.04575e+06	9.54198e+06	3.4641e+06	8.17053e+06	2.96437e+06	7.00413e+06
Q9UGT4	SUSD2	3.29596e+06	4.54367e+06	2.09195e+06	7.11419e+06	1.80125e+06	4.27582e+06	1.5435e+06	6.99048e+06	590955	398808	822174	1.53301e+06
Q9BUJ2	HNRNPUL1	6.40861e+06	1.01282e+07	8.29613e+06	2.1753e+07	7.29522e+06	1.50569e+07	1.17234e+07	1.96426e+07	5.32207e+06	1.06416e+07	6.22604e+06	1.45327e+07
O95336	PGLS	1.06887e+07	1.34941e+07	8.92072e+06	1.88729e+07	8.53418e+06	8.03994e+06	1.16222e+07	1.69806e+07	2.48134e+06	12343257	7.77617e+06	8.37899e+06
P43487	RANBP1	2.07918e+06	1.948e+06	2.75909e+06	4.64878e+06	1.2866e+06	2.82342e+06	1.57637e+06	2.49555e+06	755329	2.96034e+06	1.35573e+06	2.42105e+06
P61247	RPS3A	2.66666e+07	5.08564e+07	3.6758e+07	1.0727e+08	2.37121e+07	7.48425e+07	4.02484e+07	7.04358e+07	1.80592e+07	6.22432e+07	1.94055e+07	5.65458e+07
A0A087WUQ6		1.21186e+07	1.70526e+07	1.80264e+07	56911506	1.61144e+07	77766356	1.60015e+07	6.56253e+07	8.63946e+06	4.64227e+07	9.99626e+06	4.33162e+07
E7EUC7	UGP2	1.37169e+07	2.32498e+07	1.47235e+07	3.96647e+07	2.09161e+07	3.83321e+07	1.64882e+07	2.62972e+07	8.61028e+06	2.0794e+07	8.78943e+06	1.87193e+07
Q96C23	GALM	6.65773e+06	1.16342e+07	7.41019e+06	1.53786e+07	1.19502e+07	5.75834e+06	9.19045e+06	1.7358e+07	3.42108e+06	1.48017e+07	6.17938e+06	1.46253e+07
P36542	ATP5C1	1.48367e+07	1.91645e+07	1.0928e+07	2.41941e+07	1.53167e+07	3.22339e+07	2.8595e+07	7.76263e+07	1.01036e+07	5.52603e+07	9.56894e+06	5.29841e+07
H0YD13		9.57729e+06	1.67107e+07	2.14548e+07	3.77904e+07	1.71465e+07	4.91943e+07	1.7003e+07	2.06448e+07	3.91893e+06	1.23639e+07	6.51539e+06	6.38162e+06
P12235	SLC25A4	3.37962e+06	4.67364e+06	2.31675e+06	4.40354e+06	1.22851e+07	6.45827e+06	4.94781e+06	1.98136e+07	1.66767e+06	1.51404e+07	2.17346e+06	1.87826e+07
E9PBG7	CAMK2D	6.11885e+06	9.28989e+06	6.85678e+06	1.71373e+07	5.01895e+06	1.16392e+07	6.34351e+06	2.08114e+07	4.09004e+06	1.25949e+07	3.73358e+06	1.40757e+07
P42126	ECI1	9.49767e+06	1.35545e+07	8.13748e+06	1.26015e+07	9.92253e+06	2.32037e+07	1.75467e+07	8.02179e+07	5.17868e+06	5.24239e+07	8.19095e+06	47549537
Q9NZN3	EHD3	129251		91537.6	297730	110747	221380	301858	223153	29723.9		74749.7	110767
P35556	FBN2	1.1383e+07	1.50052e+07	4.569e+06	1.38598e+07	1.01237e+07	5.13881e+06	5.7945e+06	1.16117e+07	133212	4.00733e+06	2701139	2.57095e+06
Q5JXI2	FHL1	1.84416e+06	1.21537e+06	75978.9	140763	11211390				709579	1.35098e+06	1.2393e+06	1.65494e+06
P09382	LGALS1	7.01008e+07	1.08142e+08	4.89942e+07	2.3933e+08	6.57818e+07	2.36003e+08	3.46903e+07	1.50356e+08	2.05847e+07	9.80774e+07	4.61527e+07	8.60254e+07
A0A0A0MSX9		2.72246e+06	6.40181e+06	3.74401e+06	1.02072e+07	2.85643e+06	7.33176e+06	5.54647e+06	1.11453e+07	2.04538e+06	1.00258e+07	2.77594e+06	6.37994e+06
O43396	TXNL1	1.46499e+07	2.07272e+07	9.87549e+06	1.93326e+07	11163782	9.54782e+06	2.3232e+07	2.08896e+07	7.4624e+06	1.5146e+07	1.16548e+07	1.63581e+07
Q96G03	PGM2	1.43875e+07	2.14817e+07	1.47246e+07	3.36454e+07	1.48552e+07	18750991	1.75978e+07	2.36692e+07	6.63116e+06	1.59636e+07	1.30389e+07	1.5617e+07
A0A087X2I1	PSMC6	3.43878e+06	8.5354e+06	5.91194e+06	1.67448e+07	6.93925e+06	1.22495e+07	4.51987e+06	1.12582e+07	3.24734e+06	1.06371e+07	3.89317e+06	9.83382e+06
P63151	PPP2R2A	3.53223e+06	5.53498e+06	2.6239e+06	7.35728e+06	3.52418e+06	2.37005e+06	3.24382e+06	6.28706e+06	1.20446e+06	4.05457e+06	3.52487e+06	4.32585e+06
P61106	RAB14	6.84643e+06	1.18749e+07	6.29715e+06	1.78611e+07	7.56872e+06	1.79647e+07	1.00025e+07	2.48921e+07	5.05371e+06	1.63547e+07	3.83011e+06	1.51011e+07
Q14152	EIF3A	9.30469e+06	1.26224e+07	1.1562e+07	3.13571e+07	7.86037e+06	1.95839e+07	1.36374e+07	2.40091e+07	6.50487e+06	2.06701e+07	7.543e+06	2.34064e+07
P02763	ORM1	4.89816e+07	4.37675e+07	2.54466e+07	3.20383e+07	7.81736e+07	3.02618e+08	3.63043e+07	2.51394e+07	9.9104e+07	6.49008e+07	6.7304e+07	4.18571e+07
P52209	PGD	3.57931e+07	3.59187e+07	3.45269e+07	7.3237e+07	3.69812e+07	48491808	5.46429e+07	42665653	1.26506e+07	3.61515e+07	36908030	3.05884e+07
Q9Y277	VDAC3	1.29883e+07	1.59177e+07	1.09003e+07	2.84847e+07	1.2457e+07	2.80708e+07	2.02154e+07	5.23452e+07	1.2361e+07	4.29372e+07	9.64498e+06	4.64271e+07
P54289	CACNA2D1	3.15967e+06	4.84254e+06	7.97553e+06	5.50788e+06	3.84909e+06	3.40308e+06	3.31152e+06	3.94163e+06	4.57861e+06	2.74599e+06	4.93045e+06	4.86424e+06
O14498	ISLR	4.79328e+07	3.7947e+07	5.1581e+07	2.84332e+07	2.76288e+07	2.42817e+07	1.49945e+07	1.69594e+07	2.52605e+07	4.38973e+07	5.08464e+07	7.21155e+07
Q9BS26	ERP44	6.60269e+06	1.45506e+07	9.47257e+06	3.39421e+07	6.17404e+06	1.91453e+07	1.01744e+07	2.25991e+07	7.89413e+06	1.86188e+07	6.26689e+06	1.65102e+07
P36957	DLST	1.23506e+07	1.73723e+07	1.19056e+07	2.72531e+07	1.23036e+07	4.53424e+07	2.04323e+07	8.44772e+07	1.10428e+07	63236418	8.19952e+06	6.80385e+07
P25786	PSMA1	1.26257e+07	2.19646e+07	1.75301e+07	5.4197e+07	1.1261e+07	2.8084e+07	1.61128e+07	3.14261e+07	7.43853e+06	2.85909e+07	1.16055e+07	2.25578e+07
C9JKG1		2.31744e+06	3.64357e+06	977960	3.27264e+06	1.24016e+06	5.03105e+06	3.46999e+06	2.7086e+06	104858	2.12892e+06	559861	639526
Q969G5	PRKCDBP; CAVIN3	1.51587e+07	1.4356e+07	4.43324e+06	9.05284e+06	1.48664e+07	2.42433e+07	6.88666e+06	1.07624e+07	1.2079e+07	3.46767e+06	8.06871e+06	1.21234e+07
Q02818	NUCB1	7.83895e+06	1.17301e+07	7.63914e+06	1.78115e+07	1.03043e+07	3.30132e+07	1.26484e+07	19766036	7.99711e+06	2.21316e+07	7.87198e+06	1.98332e+07
Q16531	DDB1	8.95589e+06	1.37394e+07	9.35253e+06	2.20825e+07	6.22373e+06	1.72595e+07	9.61256e+06	2.78251e+07	5.22062e+06	1.86223e+07	6.49209e+06	2.2945e+07
Q07954	LRP1	3.30139e+06	4.33367e+06	2.48008e+06	6.85616e+06	7.53819e+06	1.13295e+07	3.0927e+06	4.35769e+06	987372	3.30949e+06	2.73561e+06	5.69097e+06
Q9H4A4	RNPEP	9.849e+06	1.54876e+07	1.27078e+07	2.90024e+07	9.51663e+06	1.3414e+07	1.23955e+07	28102300	2.46552e+06	16449531	9.68654e+06	1.6113e+07
P08590	MYL3	423931	487511	449994	2.27823e+06	3.52337e+07	1.31354e+06	1.46401e+06	1.46084e+06	714668	2.3945e+06	921268	5.03512e+06
O43488	AKR7A2	1.58386e+07	1.98228e+07	1.59001e+07	1.95474e+07	1.56377e+07	1.11148e+07	2.00885e+07	3.09656e+07	4.3601e+06	2.34904e+07	1.67435e+07	1.33274e+07
P0DOY2	IGLC2	3.58309e+07	25350869	2.05679e+07	90130310	4.94861e+07	66594767	2.77574e+07	4.63231e+07	2.30948e+07	6.75287e+07	4.19884e+07	20046038
P62753	RPS6	1.47818e+07	2.86038e+07	2.13525e+07	6.7149e+07	1.46384e+07	4.21377e+07	2.74387e+07	4.58026e+07	1.45822e+07	2.69444e+07	9.17938e+06	4.33066e+07
Q709C8	VPS13C	1.68276e+06	3.85662e+06	2.43126e+06	9.67374e+06	2.12299e+06	6.34365e+06	3.01724e+06	9.31654e+06	1.16397e+06	7.82055e+06	1.44509e+06	7.35308e+06
P52565	ARHGDIA	2.10565e+07	3.13184e+07	2.21615e+07	6.13969e+07	1.9223e+07	4.42172e+07	2.39584e+07	3.54883e+07	7.27707e+06	2.94058e+07	1.42081e+07	3.0907e+07
P01031	C5	8.59037e+06	7.12402e+06	6.78918e+06	1.3218e+07	9.57541e+06	1.29099e+07	5.36341e+06	6.87789e+06	3.56768e+06	5.28945e+06	5.4789e+06	5.71706e+06
O14818	PSMA7	3.58789e+06	7.25688e+06	5.12974e+06	1.44791e+07	3.32294e+06	8.91813e+06	6.58069e+06	1.00448e+07	3.00446e+06	7.75332e+06	3.21316e+06	7.9765e+06
O60814	HIST1H2BK	5.59172e+08	9.05537e+08	8.51439e+08	1.33271e+09	4.49828e+08	1.15962e+09	9.23804e+08	1.01366e+09	4.2097e+08	7.29363e+08	3.69089e+08	8.85903e+08
P25788	PSMA3	5.2607e+06	9.34016e+06	7.88654e+06	2.50427e+07	5.48298e+06	9.62172e+06	8.81092e+06	1.57687e+07	3.79833e+06	1.41549e+07	4.74966e+06	6.66638e+06
O60832	DKC1	5.20258e+06	6.44647e+06	4.91438e+06	1.29299e+07	2.85387e+06	7.48869e+06	8.94905e+06	1.62104e+07	2.1977e+06	7.13542e+06	2.87346e+06	6.73887e+06
A0A0G2JMH6	HLA-DRA	2.9352e+06	8.58708e+06	2.48476e+07	6.30478e+07	5.48958e+06	1.20762e+08	4.33682e+06	1.52818e+07	3.54265e+06	1.82445e+07	3.50965e+06	1.42314e+07
H7C0L5		84505.1	63243.7	37665.1	41996.8	136694	124613	77612.6	18157.1	106871	25026.7	62389	76443.5
Q16778	HIST2H2BE	43114687	65392164	5.81585e+07	1.01418e+08	38209621	49789232	66270622	72066774	4.19587e+06	37965506	2.84421e+07	2.45014e+07
P62140	PPP1CB	1.08334e+06	1.27121e+06	825622	1.50639e+06	697395		790222	1.72985e+06	536570	847180	579785	1.50151e+06
Q9HC35	EML4	9.09115e+06	1.57117e+07	1.1085e+07	2.3199e+07	9.16082e+06	1.28647e+07	1.10779e+07	2.28696e+07	4.1625e+06	1.80746e+07	7.3024e+06	1.55647e+07
Q92522	H1FX	1.57267e+07	2.19434e+07	2.1662e+07	5.10754e+07	1.62521e+07	3.13988e+07	3.29245e+07	2.82784e+07	9.21582e+06	1.80881e+07	1.09189e+07	2.49819e+07
A0A0B4J231	IGLL5	1.59805e+08	1.06377e+08	1.38876e+08	2.9243e+08	1.57703e+08	2.44281e+08	9.66553e+07	1.37991e+08	1.54908e+08	2.28281e+08	1.00272e+08	1.03761e+08
K7ES25		5.11376e+06	7.66504e+06	6.46417e+06	1.603e+07	6.25285e+06	7.76389e+06	5.34132e+06	9.77636e+06	1.47153e+06	7.60684e+06	5.01937e+06	5.31255e+06
P49327	FASN	1.04214e+06	1.27086e+06	1.41062e+06	4.9226e+06	933514	1.34696e+06	1.24845e+06	2.52135e+06	484191	2.05823e+06	715862	1.006e+06
P43251	BTD	1.0628e+07	7.47742e+06	8.42451e+06	2.33622e+06	4344589	1.73629e+06	3.51348e+06	1.84319e+06	2.95499e+06	1.06583e+07	8.69901e+06	6.86472e+06
P10515	DLAT	6.28328e+06	7.08896e+06	6.01299e+06	1.42207e+07	6.00416e+06	1.94148e+07	9.53083e+06	6.00122e+07	7.38624e+06	4.41881e+07	3.9844e+06	4.54705e+07
P13861	PRKAR2A	1.14165e+07	1.62248e+07	1.04213e+07	1.9751e+07	1.12258e+07	9.87649e+06	1.50529e+07	2.57879e+07	5.47954e+06	1.49696e+07	9.43072e+06	1.42803e+07
P01042	KNG1	1.97152e+07	1.58696e+07	1.08099e+07	1.34332e+07	2.75399e+07	4.80485e+07	1.00924e+07	1.23559e+07	1.47414e+07	1.99318e+07	2.11049e+07	1.1977e+07
P31948	STIP1	1.26507e+07	1.72182e+07	1.66702e+07	44233353	1.14478e+07	2.32811e+07	17505474	27549832	9.06739e+06	1.8819e+07	1.05918e+07	1.88953e+07
P60903	S100A10	3.20369e+07	2.44314e+07	1.68142e+07	5.13638e+07	3.86606e+07	4.1041e+07	2.89703e+07	2.388e+07	5.03431e+06	2.65104e+07	2.03228e+07	1.37954e+07
Q9Y4W6	AFG3L2	7.29903e+06	7.83073e+06	5.46953e+06	1.26599e+07	6.38136e+06	1.38399e+07	1.24503e+07	3.56386e+07	6.10502e+06	1.9423e+07	5.58546e+06	2.55126e+07
P05166	PCCB	3.25951e+06	2.48959e+06	2.52492e+06	4.04037e+06	2.33322e+06	7.44993e+06	5.64854e+06	1.85274e+07	2.52717e+06	11954723	2.43512e+06	1.52884e+07
Q9H0U4	RAB1B	4.80388e+07	5.72742e+07	3.99581e+07	9.96082e+07	4.59589e+07	8.59176e+07	6.68074e+07	8.85169e+07	2.63999e+07	7.4374e+07	2.81922e+07	7.8891e+07
P02511	CRYAB	4.06849e+07	3.67097e+07	2.48627e+07	2.65617e+07	80553915	2.60633e+07	8.33933e+07	3.63589e+07	2.27546e+07	4.2065e+07	2.26361e+07	8.82446e+07
Q03135	CAV1	7.50412e+07	4.20579e+07	2.48416e+07	3.56088e+07	8.41423e+07	6.70194e+07	78521781	6.502e+07	5.37484e+07	2.7416e+07	4.30161e+07	6.06928e+07
P35442	THBS2	542858	6.95349e+06	649245	1.31649e+07	276415	6.0042e+07		6.90492e+06		7.62855e+06		1.71049e+06
A0A1B0GW68		2.98268e+07	37969775	1.66255e+07	2.85087e+07	1.46208e+07	5.80994e+07	6.32817e+07	5.67043e+07	1.71042e+07	3.48349e+07	1.83279e+07	2.80887e+07
P11717	IGF2R	1.97419e+06	4.81744e+06	2.02449e+06	6.84781e+06	1.69262e+06	1.14758e+07	1.87971e+06	6.42147e+06	1.34692e+06	8.94847e+06	1.94844e+06	6.68291e+06
O75874	IDH1	1.50814e+07	2.10653e+07	15538399	3.58773e+07	1.62294e+07	3.03891e+07	1.76333e+07	3.54176e+07	6.57691e+06	1.99118e+07	1.3398e+07	2.46181e+07
O15143	ARPC1B	1.70961e+06	3.14017e+06	5102254	14216586	1.91698e+06	6.83779e+06	1.8902e+06	3.17757e+06	1.3622e+06	2.99643e+06	1.2108e+06	2878566
Q9NYU2	UGGT1	6.04949e+06	1.00153e+07	8.28356e+06	2.50855e+07	5.89955e+06	1.8104e+07	1.02968e+07	1.66923e+07	5.52046e+06	15736011	4.88521e+06	1.37361e+07
P36269	GGT5	1.10499e+07	2.48991e+07	1.64251e+07	3.46657e+07	1.94661e+07	2.51461e+07	1.28989e+07	3.42588e+07	6.72769e+06	7.70149e+06	9.18508e+06	1.70944e+07
Q02790	FKBP4	8.8289e+06	9.38281e+06	8.81796e+06	1.64735e+07	6.26401e+06	5.67456e+06	15439434	1.06895e+07	3.93668e+06	8.63626e+06	7.3685e+06	6.90592e+06
P62714	PPP2CB	5.54061e+06	7.74914e+06	5.162e+06	1.38374e+07	4843360	5.23903e+06	6.16029e+06	1.08379e+07	884357	6.84365e+06	4.48813e+06	3.85859e+06
O00148	DDX39A	44938.8	103713	327814	843275		439173	147712	136938	68374	182565	55873.3	197146
P22413	ENPP1	3.87805e+06	2.56856e+06	5.08037e+06	3.55808e+06	5.02357e+06	1.75695e+06	7.53983e+06	3.93197e+06	2.04878e+06	6.36069e+06	4.30837e+06	3.89963e+06
Q8TAQ2	SMARCC2	3.80772e+06	6.07553e+06	4.32569e+06	1.02974e+07	2.87805e+06	7.17068e+06	5.68133e+06	8.31118e+06	1.86977e+06	6.20267e+06	3.27488e+06	6.59082e+06
Q5T4U5	ACADM	4.10431e+06	7.23906e+06	5.92365e+06	1.52351e+07	7.4165e+06	1.18944e+07	8.42417e+06	2.67601e+07	3.71544e+06	27062164	3.11767e+06	2.17333e+07
Q9Y678	COPG1	8.00078e+06	1.06446e+07	8.86408e+06	2.58984e+07	4.00938e+06	1.55237e+07	8.87509e+06	1.67486e+07	3.67386e+06	1.6257e+07	3.68009e+06	1.1612e+07
P61586	RHOA	3.11652e+07	4.34684e+07	3.20374e+07	97717819	2.78277e+07	6.98544e+07	4.02226e+07	7.73721e+07	8.83522e+06	5.79137e+07	2.29591e+07	5.00133e+07
Q96CM8	ACSF2	8.65855e+06	5.21473e+06	6.7967e+06	7.13519e+06	5.48372e+06	8.56231e+06	1.41569e+07	2.03026e+07	3.25344e+06	1.55215e+07	7.13563e+06	1.38952e+07
P15121	AKR1B1	1.83376e+07	1.93752e+07	1.32758e+07	3.04182e+07	1.34271e+07	1.92821e+07	1.27083e+07	1.49686e+07	4.37632e+06	9963713	1.42366e+07	6.43085e+06
P18124	RPL7	2.63652e+07	3.89355e+07	3.48563e+07	1.001e+08	3.32922e+07	8.72714e+07	4.52561e+07	7.82948e+07	1.70414e+07	5.35241e+07	2.23849e+07	6.55957e+07
P38159	RBMX	1.98942e+07	3.30552e+07	2.51624e+07	6.80821e+07	1.65384e+07	4.65455e+07	3.47871e+07	3.3423e+07	2.08461e+07	2.95513e+07	1.62386e+07	3.30132e+07
D7RIG5	HLA-DRB3; LOC100507709; LOC100507714; LOC105369230; HLA-DRB1		207903	810116	2.50385e+06	107408	3.00714e+06	249474	924950	466403	1.06268e+06	104847	481424
P51608	MECP2	9.50897e+06	1.00919e+07	1.19915e+07	1.55557e+07	8.22995e+06	1.15855e+07	1.75236e+07	14554909	7.51702e+06	8.08618e+06	8.13289e+06	1.41679e+07
P54819	AK2	7.71574e+06	1.45373e+07	8.24944e+06	2.65851e+07	5.70784e+06	2.63867e+07	1.35369e+07	8.72539e+07	4.93472e+06	3.82503e+07	6.00626e+06	4.40354e+07
Q6NVY1	HIBCH	4.50111e+06	7.38959e+06	4.25291e+06	8.91485e+06	5.28904e+06	1.66503e+07	7.10382e+06	4.10637e+07	2.08286e+06	2.56128e+07	3.69796e+06	2.68264e+07
Q14254	FLOT2	5.99425e+06	8.44242e+06	5.29908e+06	1.14429e+07	3.9662e+06	9.28499e+06	8.17168e+06	1.76188e+07	6.00754e+06	1.08712e+07	4.5705e+06	1.06929e+07
Q99832	CCT7	7.79261e+06	1.45808e+07	1.46748e+07	3.47181e+07	8.44216e+06	1.71284e+07	1.02648e+07	2.36439e+07	4.00272e+06	1.89971e+07	7.20833e+06	1.62623e+07
P01034	CST3	5.04062e+06	1.06014e+07	2.04187e+07	1.32205e+07	3.31327e+06	9.37389e+06	1.70841e+06	1.5566e+07	2.42277e+07	6.65938e+07	4.59494e+06	3.34018e+07
D6REX3	SEC31A	6.16402e+06	1.13973e+07	8.56371e+06	2.41386e+07	4.48733e+06	1.41869e+07	9.0473e+06	1.5992e+07	3.24473e+06	1.32906e+07	5.02325e+06	1.13913e+07
P02760	AMBP	1.26284e+07	1.16185e+07	5.96546e+06	7.7305e+06	1.25784e+07	15860392	7.76422e+06	8790828	7.48595e+06	6.72434e+06	9.58592e+06	8.41446e+06
P31150	GDI1	6.85096e+06	11813980	6451045	1.51918e+07	6.61038e+06	9585505	7.22015e+06	1.46717e+07	2.13393e+06	10907670	5.23747e+06	1.01888e+07
O43776	NARS	13245637	1.63251e+07	9.63448e+06	1.29013e+07	8.84459e+06	8.13069e+06	1.43182e+07	1.38958e+07	5.02247e+06	1.67955e+07	8.05509e+06	1.15165e+07
P36873	PPP1CC	452050	580805	504830	1.47088e+06	373716		505703	779344	359336	525798	313222	635935
P48047	ATP5O	1.81192e+07	2.77771e+07	1.72663e+07	4.06713e+07	1.94738e+07	5.48343e+07	3.51069e+07	1.22288e+08	2.36933e+07	8.63067e+07	1.40726e+07	1.12735e+08
Q9Y230	RUVBL2	5.83941e+06	9.0517e+06	6.99961e+06	1.54051e+07	5.50345e+06	1.10042e+07	10082241	1.62949e+07	4.56913e+06	1.36968e+07	4.82927e+06	1.16144e+07
Q6DD88	ATL3	5.27922e+06	6.04283e+06	4.21967e+06	1.0507e+07	4.25482e+06	1.07405e+07	5.83171e+06	8.50195e+06	1.42427e+06	6.60719e+06	2.67284e+06	7.0704e+06
P11217	PYGM	355752	168265	176377		1.65219e+07	267204	241369	402819	145702	275101	301761	821618
P15531	NME1	541789	913478	486602	1.97553e+06	951109	2927713	1.38936e+06	4.69159e+06	710526	2.18434e+06	594183	1.74337e+06
Q9UNZ2	NSFL1C	8.05657e+06	9.96518e+06	7.96518e+06	1.37536e+07	9.63617e+06	3.39961e+07	1.55045e+07	1.37588e+07	8.37008e+06	1.2159e+07	6332639	1.58735e+07
Q12805	EFEMP1	1.7297e+07	2.48232e+07	1.82073e+07	4.0858e+07	1.29356e+07	5.41999e+07	1.34315e+07	3.66264e+07	1.5396e+07	2.89823e+07	1.53748e+07	3.95023e+07
Q13435	SF3B2	4.68508e+06	6.96812e+06	6.8335e+06	1.49898e+07	4.32033e+06	1.05541e+07	1.00146e+07	1.04271e+07	5.42353e+06	8.5805e+06	3.44956e+06	1.0238e+07
P22090	RPS4Y1					352655	1070528		47859.9			511114
P25398	RPS12	1.44968e+07	3.29696e+07	2.17979e+07	7.19731e+07	1.57602e+07	3.86543e+07	2.28532e+07	3.913e+07	4.56585e+06	3.50683e+07	1.01561e+07	2.82189e+07
Q6NUK1	SLC25A24	9.24449e+06	1.58019e+07	8.8712e+06	2.33618e+07	6.02496e+06	4.00797e+07	1.40604e+07	7.45009e+07	6.20817e+06	5.0796e+07	5.62955e+06	5.38892e+07
P61204	ARF3	2.50746e+07	4.21112e+07	2.72368e+07	8.1537e+07	2.40925e+07	7.30364e+07	4.41887e+07	7.95796e+07	1.31369e+07	5.86227e+07	1.97903e+07	4.92721e+07
O94905	ERLIN2	1.54181e+07	1.87782e+07	1.16804e+07	2.11695e+07	1.39569e+07	1.5495e+07	2.50219e+07	3.12166e+07	1.2122e+07	18887800	1.32802e+07	2.17978e+07
A0A0G2JS82		687536	1.19863e+06	1.04917e+06	2.86328e+06	738634	1.8598e+06	900935	1.15667e+06	409168	1.02039e+06	654340	1.20667e+06
P19971	TYMP; SCO2	3.49345e+06	8.46148e+06	2.09191e+07	99324970	5.43885e+06	3.71272e+07	3.93135e+06	7.79456e+06	3.31188e+06	1.44856e+07	3.00781e+06	4.85447e+06
P61981	YWHAG	1.20637e+07	1.59633e+07	1.26604e+07	36298458	1.53549e+07	2.41741e+07	1.10954e+07	1.75036e+07	8.78968e+06	1.75135e+07	8.38151e+06	16665157
F5H365	SEC23A	783814	1.94693e+06	2.32171e+06	6.82868e+06	1.04188e+06	5.39723e+06	1.46582e+06	4.20661e+06	897473	5.62975e+06	966552	4.47195e+06
P62879	GNB2	7.51906e+06	1.03393e+07	8.59309e+06	1.53568e+07	7.37534e+06	1.13484e+07	7.60749e+06	1.37578e+07	5.49451e+06	7.56609e+06	6.13008e+06	8.64403e+06
Q14203	DCTN1	2.10598e+06	2.8161e+06	2.58367e+06	8.21991e+06	2.7266e+06	4.41035e+06	3.86831e+06	5.21245e+06	2.81398e+06	4.26839e+06	1.64513e+06	5.905e+06
E7ENZ3	CCT5	8.66729e+06	1.3391e+07	1.36882e+07	3.09406e+07	9.37007e+06	1.52881e+07	1.09966e+07	2.22473e+07	4.62522e+06	1.73466e+07	6.70643e+06	1.50593e+07
Q9UNS2	COPS3	2.41167e+06	5.01452e+06	2.88139e+06	6.49997e+06	1.53419e+06	3.09985e+06	2.94691e+06	3.5991e+06	967146	4.4014e+06	1.75302e+06	3.42334e+06
A0A0A0MTH3		1.54623e+07	1.74625e+07	8.64768e+06	2.13277e+07	1.19643e+07	1.23272e+07	1.21147e+07	1.89453e+07	5.2131e+06	1.0189e+07	7.90154e+06	1.02934e+07
Q2L6G2	HLA-B	749322	1.05167e+06			761008	1.40917e+06	2.1332e+06	6.02815e+06				1034952
P30050	RPL12	1.51421e+07	2.62919e+07	1.98743e+07	6.5458e+07	1.25303e+07	3.68776e+07	2.58789e+07	4.3013e+07	1.20086e+07	3.56164e+07	1.34797e+07	3.39973e+07
Q96HC4	PDLIM5	4.63506e+06	6.90073e+06	3.5903e+06	1.39606e+07	8.53622e+06	1.93718e+07	4.54282e+06	5.61264e+06	3.17734e+06	4.85001e+06	2.99555e+06	7.66294e+06
Q8N1G4	LRRC47	5769712	8385787	5.5115e+06	1.30615e+07	5.59988e+06	6.36152e+06	8.74967e+06	1.34076e+07	2.93586e+06	9.54413e+06	4.48456e+06	9.19122e+06
Q6PCB0	VWA1	1.08885e+07	2.65362e+07	8.93111e+06	1.86842e+07	1.11749e+07	1.31266e+07	1.4411e+07	4.3348e+07	5.17283e+06	2.83902e+07	8.81124e+06	1.62014e+07
P30044	PRDX5	4.82155e+07	61975196	3.68612e+07	6.43828e+07	4.85309e+07	4.29944e+07	6.7948e+07	8.83548e+07	16436475	7.82394e+07	5.08227e+07	84472498
P09104	ENO2				739170				3.40027e+06	253398		595017	2.21348e+06
P62241	RPS8	1.39233e+07	2.36404e+07	1.88411e+07	6.21088e+07	8.41335e+06	2.48176e+07	1.97566e+07	2.88736e+07	7.55862e+06	2.5218e+07	9.33514e+06	2.7431e+07
A0A1W2PS43		6.93229e+06	1.12809e+07	4.33012e+06	1.73268e+07	7.92934e+06	2.08876e+07	1.57906e+07	25706796	9.04223e+06	1.8246e+07	5.39632e+06	1.92462e+07
O43865	AHCYL1	1.17457e+07	1.73534e+07	1.2833e+07	2.82663e+07	8.38379e+06	1.73719e+07	1.3098e+07	1.81674e+07	6.95656e+06	1.63673e+07	8.27212e+06	1.81838e+07
O75396	SEC22B	7.67164e+06	1.0943e+07	1.15893e+07	2.3507e+07	7.20999e+06	2.56751e+07	1.23132e+07	2.65085e+07	8.3482e+06	1.33118e+07	6.86318e+06	1.68784e+07
Q9NZB2	FAM120A	3.01922e+06	4.32493e+06	3524449	7.47212e+06	2.61389e+06	4.93516e+06	4.31748e+06	5.70583e+06	2.53817e+06	5.62633e+06	2.15956e+06	5.40919e+06
P28066	PSMA5	9.66022e+06	1.33287e+07	1.26919e+07	3.76784e+07	8.42299e+06	1.8982e+07	1.25109e+07	2.0265e+07	5.86031e+06	2.27059e+07	6.61351e+06	1.5496e+07
Q92598	HSPH1	1.52898e+06	3.19447e+06	3.33333e+06	1.04238e+07	1.24165e+06	6.00196e+06	1.65166e+06	6.71739e+06	616942	5.65907e+06	1.11569e+06	5.91717e+06
Q10567	AP1B1	2.36971e+06	4.16274e+06	3.2538e+06	8.69803e+06	2.38948e+06	5.54787e+06	3.23419e+06	5.77216e+06	1.07909e+06	5.76354e+06	2.06746e+06	3.83727e+06
P29350	PTPN6	1.53217e+06	3.41684e+06	1.04633e+07	2.129e+07	1.4226e+06	7.70135e+06	2.51152e+06	5.50856e+06	522689	6.02601e+06	1.43561e+06	4.14489e+06
Q9Y266	NUDC	5.02507e+06	8.2529e+06	5.68943e+06	1.62545e+07	4.16902e+06	7.99428e+06	7.57142e+06	1.38376e+07	3.86379e+06	9.86187e+06	3.0699e+06	1.10466e+07
Q9Y2Q3	GSTK1	5.40813e+06	8.6358e+06	8.44655e+06	1.68621e+07	5.52211e+06	1.18396e+07	9.49233e+06	1.70947e+07	2.88382e+06	2.29752e+07	6.24997e+06	1.19899e+07
P58546	LUZP6; MTPN	6.28673e+06	7.79416e+06	6.03527e+06	2.02871e+07	6.53674e+06	1.02568e+07	8.14763e+06	1.31548e+07	4.41776e+06	7.98884e+06	5.47441e+06	8.62498e+06
E7EX73	EIF4G1	3.67236e+06	5.89291e+06	5.34752e+06	1.32423e+07	3.05159e+06	9.89965e+06	6.41398e+06	1.31176e+07	2.68729e+06	1.09007e+07	3.4969e+06	9.56256e+06
P48681	NES	2.70612e+06	4.54708e+06	2.64013e+06	5.81182e+06	3.22397e+06	4.43051e+06	3.98485e+06	6.21987e+06	2.71147e+06	1.95054e+06	1.85905e+06	6.53015e+06
G5E9X5	MCCC1	783361	915694	788099	1.75351e+06	704330	1.257e+06	1.90417e+06	7.05567e+06	675496	3.95947e+06	722605	2.96986e+06
Q13151	HNRNPA0	3.30779e+06	4.87226e+06	3.07309e+06	9.37621e+06	3.81605e+06	5.76137e+06	6886742	9.27057e+06	1.79912e+06	2.79883e+06	2.91817e+06	3.16376e+06
O15144	ARPC2	1.38147e+07	2.60328e+07	2.80342e+07	8.8785e+07	1.49217e+07	5.61277e+07	1.59266e+07	35026531	4.0638e+06	2.81292e+07	8.69933e+06	2.3248e+07
A0A3B3IRW2		2.69371e+06	7.00909e+06	3.5328e+06	9.11386e+06	2.60112e+06	6.63003e+06	6.87275e+06	9.83326e+06	1.69786e+06	1.01051e+07	3.17241e+06	4.82291e+06
Q16666	IFI16	1.27773e+06	3.46735e+06	5.14009e+06	1.76264e+07	1.61882e+06	6.78074e+06	2.09354e+06	6.56558e+06	860578	2.64319e+06	1.45619e+06	2.51189e+06
P46459	NSF	3.94468e+06	5.76355e+06	7.08298e+06	1.65563e+07	4.89708e+06	1.14395e+07	6.91298e+06	9.94545e+06	3.00459e+06	1.05805e+07	4.6462e+06	7.72584e+06
H7C2N1		2.91959e+07	4.87995e+07	4.0864e+07	1.08404e+08	2.1984e+07	5.85664e+07	47035122	9.12988e+07	3.0601e+07	6.05839e+07	2.84549e+07	5.70644e+07
P13798	APEH	7.16374e+06	9.05771e+06	7.80069e+06	1.51299e+07	8.40502e+06	7.92395e+06	1.07093e+07	1.31656e+07	6.56138e+06	1.00467e+07	7.31987e+06	1.12278e+07
O15511	ARPC5	5.62036e+06	9.27751e+06	1.0622e+07	3.76766e+07	6.08303e+06	3.8287e+07	4.45301e+06	1.20548e+07	4.12775e+06	8.7594e+06	3.40642e+06	1.1667e+07
O95834	EML2	5.39395e+06	8.57533e+06	5.54584e+06	8.08398e+06	3.67352e+06	4.88111e+06	6.03578e+06	1.4672e+07	2.27066e+06	10993602	3.66667e+06	9.92351e+06
P52597	HNRNPF	3.68381e+06	7.42255e+06	6.30903e+06	18663601	3.67237e+06	9.03158e+06	5.89218e+06	1.26347e+07	2.76714e+06	7.67953e+06	3.1489e+06	9.1668e+06
Q9Y3E1	HDGFRP3; HDGFL3	1.28239e+07	2.34186e+07	1.08114e+07	1.76848e+07	1.12558e+07	4.99878e+07	1.33748e+07	2.73689e+07	1.17233e+07	5.05401e+07	1.18757e+07	2.94926e+07
A0A1W2PNV4		5.58275e+06	1.10632e+07	1.41576e+07	3.98154e+07	5.28271e+06	2.62429e+07	4.93966e+06	1.84864e+07	1.87363e+06	1.14647e+07	3.52838e+06	8.70839e+06
V9HW50	ADH1B	4.85851e+07	1.61067e+07	2.17931e+07	9.81386e+06	7.44451e+07	8.27746e+06	1.8576e+07	5.25519e+06	1.10599e+07	1.25681e+06	2.29956e+07	1.56053e+07
A0A2R8Y4T1		9265880	9.29098e+06	5.15207e+06	8.50428e+06	9.54849e+06	4.99689e+06	8.15864e+06	8.44235e+06	2.39387e+06	2.99803e+06	4.79326e+06	5.3494e+06
O75368	SH3BGRL	1.32834e+07	1.64105e+07	1.00836e+07	4.04807e+07	1.13895e+07	6.42078e+07	1.80424e+07	2.27759e+07	1.63718e+07	1.4073e+07	9.47267e+06	2.12255e+07
O75347	TBCA	7.32599e+06	1.25174e+07	9.08264e+06	2.39006e+07	6.31305e+06	1.98181e+07	1.01712e+07	20628641	4.85525e+06	1.58973e+07	6.35008e+06	1.5885e+07
P51148	RAB5C	1.35022e+07	1.75614e+07	1.04396e+07	2.19457e+07	1.10243e+07	2.71495e+07	1.56099e+07	2.76174e+07	7.18499e+06	2.10975e+07	6.96401e+06	2.31665e+07
P16401	HIST1H1B	4.0887e+06	2.54749e+07	4.28771e+07	1.48056e+08	5.0908e+06	5.00835e+07	5.67677e+06	7.24816e+06	5.68055e+06	1.78305e+07	3.17047e+06	1.29993e+07
Q9Y394	DHRS7	6.78899e+06	9.40986e+06	5.03611e+06	9.96441e+06	6.38822e+06	1.1704e+07	1.08084e+07	1.14779e+07	5.26367e+06	8.77363e+06	6.2472e+06	1.33551e+07
Q9P0M6	H2AFY2	3.78615e+06	1.0078e+07	4.46096e+06	1.11011e+07	4.32358e+06	1.55911e+07	8.34779e+06	1.25519e+07	3.6092e+06	8.74647e+06	3.34916e+06	1.27027e+07
O60313	OPA1	2.27762e+06	2.59128e+06	1.9558e+06	5350256	1.91016e+06	6.86659e+06	2.85434e+06	1.28624e+07	2.01212e+06	7.37186e+06	1.53466e+06	8.64327e+06
P27105	STOM	1.5219e+07	1.65713e+07	1.04821e+07	2.2968e+07	2.47114e+07	2.76795e+07	2.78497e+07	2.31065e+07	2.9878e+07	1.29399e+07	1.18873e+07	2.87936e+07
Q9UIJ7	AK3	8.65483e+06	1.12833e+07	8.27996e+06	1.53305e+07	8.72524e+06	3.38472e+07	1.36221e+07	50365555	7.56479e+06	37803374	7.06948e+06	3.58692e+07
P30533	LRPAP1	8.68789e+06	1.11218e+07	6.05285e+06	1.36948e+07	7.86228e+06	1.83179e+07	1.5095e+07	1.24952e+07	5.94965e+06	1.29642e+07	8.95187e+06	1.10005e+07
P60981	DSTN	1.96986e+07	1.56243e+07	2.21664e+07	4.4743e+07	2.14402e+07	2.36307e+07	1.94033e+07	2.67452e+07	1.21425e+07	1.84259e+07	1.38008e+07	1.80295e+07
Q13740	ALCAM	4.28573e+06	6.10381e+06	4.50265e+06	4.75281e+06	4280594	6.08545e+06	6.03558e+06	8.51075e+06	3.5113e+06	9.11281e+06	3.60883e+06	7.15522e+06
Q9NUJ1	ABHD10	1.56439e+06	2.20036e+06	2.14382e+06	4.2941e+06	1.8655e+06	6.08588e+06	4.15018e+06	1.9409e+07	1.46328e+06	1.10784e+07	1.49518e+06	1.0178e+07
A0A087WXI5		9.4218e+06	1.05209e+07	7.3623e+06	6.20133e+06	8.19798e+06	1.02445e+07	1.70069e+07	1.242e+07	1.12624e+07	1.19774e+07	8.2507e+06	1.7563e+07
G5E972	TMPO	6.40229e+06	1.61063e+07	1.35982e+07	3.27608e+07	8.08282e+06	2.66757e+07	1.30293e+07	1.79929e+07	7.25605e+06	1.63075e+07	5.03651e+06	1.98032e+07
Q5W0H4	TPT1	3.95554e+06	6.59411e+06	5.55889e+06	2.01728e+07	3.46259e+06	1.24206e+07	3.36788e+06	1.00877e+07	926358	7.69702e+06	2.47988e+06	6.25605e+06
A0A1B0GVD5		2.05238e+07	2.51859e+07	1.31921e+07	4.95886e+07	1.71665e+07	1.29538e+08	2.36419e+07	3.75632e+07	1.55273e+07	2.82442e+07	1.54272e+07	3.39045e+07
A0A182DWH4	HLA-DRB3			2.45677e+06	6.01894e+06	334060	10270277					179077	558369
P62906	RPL10A	1.84201e+07	3.31854e+07	2.95535e+07	7.01642e+07	1.55269e+07	5.86501e+07	3.16759e+07	50951793	1.16568e+07	4.24162e+07	1.3651e+07	4.47709e+07
Q07021	C1QBP	5.55055e+06	7.74389e+06	6.07896e+06	1.75483e+07	5.20327e+06	2.2896e+07	1.07539e+07	3.09236e+07	2.13662e+06	2.93344e+07	3.74618e+06	1.76346e+07
B5ME19	EIF3CL	4.79751e+06	7.95215e+06	6.59896e+06	1.76232e+07	4.33265e+06	9.93005e+06	6.88239e+06	1.499e+07	1.979e+06	1.32069e+07	3.41373e+06	9.63357e+06
P21281	ATP6V1B2	4.54068e+06	8.66172e+06	5.78469e+06	2.05476e+07	4.16027e+06	21337845	5.48201e+06	16578656	2.80636e+06	15307200	3.59342e+06	1.18077e+07
Q6ZMP0	THSD4	745052	2.26248e+06	502223	2.7447e+06	699503	1.73512e+06	650221	4.90373e+06	112592	4.03796e+06	283986	1.27395e+06
Q13310	PABPC4
Q5QPL9	RALY	15666498	22386069	1.7452e+07	4.67849e+07	1.65088e+07	32367663	2.36424e+07	2.94851e+07	1.9466e+07	22983278	1.4654e+07	2.962e+07
O75533	SF3B1	4.00233e+06	6.61452e+06	5.32676e+06	1.2454e+07	2.93127e+06	8.8082e+06	6.45608e+06	1.11004e+07	2.58774e+06	8.02373e+06	2.74296e+06	8.62428e+06
J3KTL2	SRSF1	1.07755e+07	1.8329e+07	1.55192e+07	2.31775e+07	8.88592e+06	1.88554e+07	1.79214e+07	2.47186e+07	7.57161e+06	1.8979e+07	7.56351e+06	1.81433e+07
P04899	GNAI2	2.79141e+07	3.62297e+07	3.94642e+07	6.79679e+07	2.21642e+07	3.98297e+07	3.25511e+07	3.96557e+07	9.86536e+06	2.36435e+07	1.74731e+07	2.70074e+07
Q9UJS0	SLC25A13	426485	957677	291434	1.76e+06	402027	3.93225e+06	1.41018e+06	8.13471e+06	775145	6.57747e+06	403740	9.09288e+06
J3KR44		4.39133e+06	6.40941e+06	4.22779e+06	8.61913e+06	4.67986e+06	5.25202e+06	5.58363e+06	1.01195e+07	1.17634e+06	6.46547e+06	3.43422e+06	8.51749e+06
P51648	ALDH3A2	6.32701e+06	12799896	6.60759e+06	1.55816e+07	6.82854e+06	2.07501e+07	1.22877e+07	3.33476e+07	5.66483e+06	2.11249e+07	5.99396e+06	2.44222e+07
Q8NFV4	ABHD11	1.72974e+06	3.3365e+06	1.72881e+06	3.77555e+06	1.63366e+06	9.36646e+06	2.89206e+06	2.06192e+07	1.04541e+06	1.15571e+07	2.26025e+06	1.29973e+07
P54578	USP14	4.50688e+06	6.71136e+06	4.93913e+06	1.09786e+07	6.11106e+06	7.68709e+06	6.59935e+06	1.10624e+07	3.18733e+06	7.64726e+06	4.66804e+06	7.82151e+06
P02748	C9	2.31239e+07	1.82745e+07	8.43793e+06	1.40692e+07	1.95297e+07	2.77431e+07	8.74316e+06	8.35148e+06	7.72726e+06	1.27461e+07	1.10476e+07	2.36574e+06
Q96IU4	ABHD14B	2.42672e+07	2.84234e+07	1.7243e+07	2.55853e+07	1.56883e+07	1.28572e+07	25677888	3.1706e+07	6.89123e+06	2.15067e+07	1.93287e+07	2.60274e+07
O00170	AIP	1.37224e+06	2692823	2.89663e+06	8.14047e+06	2.25229e+06	3.84807e+06	3.10597e+06	6.6343e+06	1.49221e+06	3741225	971458	6.35262e+06
P30084	ECHS1	2.09413e+07	2.95884e+07	1.85678e+07	3.9265e+07	2.10539e+07	2.85181e+07	3.52465e+07	1.17107e+08	1.07722e+07	7.58676e+07	1.62647e+07	6.57952e+07
Q96D15	RCN3	1.72758e+06	4.7524e+06	1.39822e+06	1.16397e+07	1.83148e+06	2.02209e+07	1.55677e+06	4.97679e+06	678320	3.44747e+06	633001	2.64378e+06
A0A087X142		2.62074e+06	4.77177e+06	2.61355e+06	5.30721e+06	2.89825e+06	3.90103e+06	3.99705e+06	6.37328e+06	792773	3.33e+06	2.61294e+06	4.81599e+06
E7EQB2		2.31124e+07	2.02727e+07	1.18615e+07	1.92732e+07	1.06696e+07	1.12757e+07	1.39719e+07	2.30978e+07	4.91525e+06	8.21655e+06	4.75626e+06	1.22977e+07
Q12874	SF3A3	4.05695e+06	5.46341e+06	6.37539e+06	12884436	3.21661e+06	8.14696e+06	6.87357e+06	1.17032e+07	1.79133e+06	8.84274e+06	2.62194e+06	9072704
Q15424	SAFB	2.27791e+06	3.70583e+06	3.76047e+06	1.21025e+07	1.79951e+06	6.15976e+06	3.66795e+06	6.37348e+06	1.68552e+06	4.64752e+06	3.363e+06	4.86999e+06
B4DDF4	CNN2	5.36356e+06	1.08417e+07	8.07712e+06	2.65472e+07	4.57517e+06	2.06182e+07	8.43655e+06	14453462	2.57488e+06	1.43427e+07	3.88266e+06	7.75115e+06
Q96AE4	FUBP1	7.13879e+06	1.12194e+07	1.01472e+07	27910159	5.40682e+06	15407777	1.10846e+07	1.51108e+07	7.03891e+06	1.30946e+07	4.94891e+06	1.37766e+07
Q969X5	ERGIC1	9.519e+06	1.39682e+07	7.01066e+06	1.77691e+07	7.44125e+06	2.47838e+07	1.41648e+07	2.01399e+07	1.03803e+07	1.24919e+07	6.64116e+06	1.7409e+07
Q12955	ANK3	1.17801e+06	1.26499e+06	1.72173e+06	2.64895e+06	2.02743e+06	828720	2.62411e+06	2.69028e+06	1.72951e+06	1.69019e+06	2.41792e+06	3.0789e+06
Q9BXP5	SRRT	2.85432e+06	4.66906e+06	3.76929e+06	1.03823e+07	2.6792e+06	4.4301e+06	5.06767e+06	7.99564e+06	2.21532e+06	5.43515e+06	2.31234e+06	5.1732e+06
Q12931	TRAP1	1.76177e+06	2.31654e+06	2.3275e+06	4.54986e+06	899437	5.56128e+06	2.1161e+06	1.01185e+07	1.08991e+06	6.87054e+06	1.30079e+06	7.14054e+06
P47897	QARS	4.06534e+06	6.60989e+06	4.17465e+06	1.1025e+07	3.47057e+06	5.76948e+06	6413862	8.14183e+06	2.37304e+06	7.93225e+06	3.50336e+06	6.48291e+06
P15880	RPS2	2.25783e+07	3.44846e+07	3.12738e+07	83675021	2.13576e+07	5.37597e+07	3.28206e+07	4.5237e+07	1.6568e+07	5.00839e+07	1.67803e+07	4.85555e+07
P05165	PCCA	3.1229e+06	3.23857e+06	2.45588e+06	2.85859e+06	2.53148e+06	6.30348e+06	6460991	1.70202e+07	2.11818e+06	7.96229e+06	2.41059e+06	1.35667e+07
P22087	FBL	4.96625e+06	8.91732e+06	9.30974e+06	2.07759e+07	3.4031e+06	1.15166e+07	1.02663e+07	1.17317e+07	2.61949e+06	8.4066e+06	4.52922e+06	7.32906e+06
Q9Y512	SAMM50	2.60354e+06	3.40059e+06	1.84714e+06	4.74452e+06	2.19726e+06	5.1779e+06	4.05758e+06	1.30463e+07	1.16519e+06	8.29247e+06	1.74823e+06	8.5585e+06
Q04695	KRT17		195978		9.91594e+06	142241	1.16229e+07	87837.3	357596	478026	2.33433e+06		403183
Q00688	FKBP3	4.30187e+06	7643857	6.14584e+06	1.88324e+07	4.43302e+06	1.20293e+07	7.48724e+06	1.25717e+07	1.52794e+06	12443109	3.87058e+06	8.15717e+06
P24539	ATP5F1	1.30074e+07	1.54526e+07	1.17281e+07	2.69567e+07	1.37906e+07	3.28892e+07	2.78416e+07	9.40379e+07	1.13992e+07	5.56811e+07	8.43705e+06	6.26717e+07
H0YC42		5.31747e+06	9.79058e+06	8.76037e+06	1.64157e+07	3.97501e+06	1.06586e+07	1.32904e+07	9.60067e+06	9.45705e+06	1.281e+07	5.08377e+06	1.74927e+07
P48444	ARCN1	6.49183e+06	1.19995e+07	8.42376e+06	28630525	6.60463e+06	1.71896e+07	1.31601e+07	1.8497e+07	4.4082e+06	1.81069e+07	4.61406e+06	1.52826e+07
P27708	CAD	609442	930811	783084	3.4136e+06	396094	1.23734e+06	534539	2.36492e+06	7193.19	2.75534e+06	433226	948744
P25311	AZGP1	7.43682e+06	6.26457e+06	4.77755e+06	6.46471e+06	9.72543e+06	2.38271e+07	3.36639e+06	6.48106e+06	5.4664e+06	9.49717e+06	7.71484e+06	6.2909e+06
A0A087X0K9		4.77429e+06	6.87139e+06	3.70514e+06	6.87429e+06	3.80729e+06	4.70036e+06	6.93779e+06	9.91497e+06	2.91173e+06	7.58798e+06	3.39816e+06	8.04969e+06
P39687	ANP32A	8.05399e+06	1.31328e+07	1.16531e+07	2.66451e+07	5.16924e+06	1.27218e+07	1.14153e+07	1.76874e+07	4.73003e+06	1.23694e+07	5.84173e+06	1.46028e+07
Q3LXA3	DAK; TKFC	6.71759e+06	7782723	4.95356e+06	9.29921e+06	2.12843e+06	4.46513e+06	7.67217e+06	1.11948e+07	2.91808e+06	3.49759e+06	7.77653e+06	9.2358e+06
A0A2R8Y6J3		1.08259e+07	1.53344e+07	1.41932e+07	4.24205e+07	9.34352e+06	29328433	1.91531e+07	31338774	6.87977e+06	2.59077e+07	9.01107e+06	2.7524e+07
P02765		4.68998e+07	3.19583e+07	5.02261e+07	7.71144e+07	9.21713e+07	1.51558e+08	3.52625e+07	5.0298e+07	2.863e+07	4.05456e+07	5.71632e+07	4.41333e+07
O95571	ETHE1	986445	3.32898e+06	1.46028e+06	7.5013e+06	883841	5.45392e+06	1.0625e+06	21296594	919048	2.86015e+07	596084	1.38547e+07
A0A1B0GVU9		536588	1.88167e+06	5502849	12518604	396485	5680528	1.03349e+06	2949049	2093357	3010771	453661	2.03074e+06
A0A140T998	PSMB8	1.90721e+06	6.22089e+06	7.66116e+06	2.45723e+07	1.29394e+06	7.38064e+06	1.98673e+06	8.93342e+06	429612	1.07469e+07	1.19313e+06	4.72018e+06
P26373	RPL13	2.44407e+07	4.46393e+07	3.06577e+07	9.84645e+07	23908812	7.21513e+07	4.46364e+07	5.6774e+07	2.54799e+07	5.28767e+07	1.87302e+07	4.99467e+07
P83731	RPL24	1.12063e+07	2.38261e+07	1.80148e+07	5.29139e+07	7.31759e+06	3.48496e+07	2.44253e+07	3.06096e+07	8.76565e+06	3.23816e+07	1.00883e+07	2.8264e+07
P55010	EIF5	2.44137e+06	4.90022e+06	3.33967e+06	1.00271e+07	3.44328e+06	5.50371e+06	4.27207e+06	7.08879e+06	1.58011e+06	6.74706e+06	2.24923e+06	5.66956e+06
Q9Y6C9	MTCH2	4.07815e+06	6.29535e+06	4.75487e+06	1.31734e+07	3.94869e+06	1.8652e+07	7.35174e+06	3.27232e+07	2.38411e+06	2.63505e+07	3.38049e+06	2.73075e+07
P13747		245253	229374	413232	769525	303742	246275	153617	407045	333357	144649	205449	288794
O75947	ATP5H	3.9251e+07	8.62574e+07	2.21788e+07	6.87782e+07	6.47356e+07	9.65725e+07	5.96418e+07	1.41664e+08	2.16772e+07	6.70184e+07	2.6714e+07	9.05095e+07
Q16543	CDC37	5.67756e+06	8.35306e+06	7.82046e+06	19721905	5.3591e+06	9.2378e+06	8.3056e+06	1.26047e+07	4.88291e+06	1.0445e+07	5.84723e+06	9.19562e+06
P61254	RPL26	1.74206e+07	3.10305e+07	2.3545e+07	7.4147e+07	1.3577e+07	6.94995e+07	2.96709e+07	5.6149e+07	5.44797e+06	4.4112e+07	1.16119e+07	3.81801e+07
Q09028	RBBP4	5.85107e+06	1.18194e+07	1.04814e+07	24966739	5.65215e+06	13284563	8.90149e+06	1.77117e+07	3.01329e+06	1.1074e+07	5.17828e+06	1.30757e+07
B1AHL2	FBLN1	548807	1.15443e+06		1778267	272781		368791			1.18143e+06
C9J7B5		8.46807e+06	1.61449e+07	1.13262e+07	3.60762e+07	9.72194e+06	1.39969e+07	1.10768e+07	21333170	3.39922e+06	18620024	7.06728e+06	1.42321e+07
P25787	PSMA2	3.38396e+06	5.76977e+06	4.7385e+06	1.49313e+07	4.0683e+06	8.5936e+06	5.77687e+06	1.0001e+07	2.24068e+06	8.46174e+06	2.35349e+06	6.18978e+06
G5E9D8	ITIH5	1.43362e+07	8.85339e+06	4.53713e+06	3.20714e+06	8.81904e+06	2.59258e+06	8.31089e+06	7.13142e+06	3.61736e+06	1.37547e+06	7.86591e+06	4.67744e+06
Q96AG4	LRRC59	4.85782e+06	1.23504e+07	8.21812e+06	3.86725e+07	4.12942e+06	2.34452e+07	9.25941e+06	1.77204e+07	5.19622e+06	16071711	4.72011e+06	9.13926e+06
Q96TA1	FAM129B	3.90333e+06	8.57387e+06	4.99391e+06	1.47481e+07	3.05267e+06	5.57016e+06	4.05162e+06	1.6382e+07	1.48975e+06	1.24208e+07	3.3467e+06	8.82902e+06
Q9UQ80	PA2G4	9.02525e+06	1.51734e+07	1.20656e+07	3.67802e+07	8.35414e+06	1.81873e+07	1.18887e+07	2.56949e+07	7.30168e+06	1.9464e+07	7.48204e+06	1.82609e+07
P20774	OGN	1.52257e+08	1.90665e+08	8.53567e+07	1.3205e+08	2.06954e+08	1.2375e+08	1.05176e+08	8.01023e+07	3.49068e+07	6.1679e+07	4.44044e+07	9.18699e+07
Q9NYL9	TMOD3	1.96325e+06	5.44746e+06	5.14683e+06	9.57567e+06	3.44865e+06	9.00801e+06	3.76986e+06	6.57147e+06	2.6373e+06	6.51738e+06	2.41785e+06	6.86282e+06
O60240	PLIN1	2.66355e+06		151431	294865	1.78723e+07		533013	41932.2	2.18525e+06	17817.2	30919.3	812712
Q15366	PCBP2	8.26261e+06	1.63653e+07	1.16573e+07	2.97171e+07	8.76761e+06	1.50555e+07	1.52913e+07	1.98064e+07	6.09254e+06	1.66951e+07	6.39617e+06	1.76074e+07
P62829	RPL23	6.7317e+06	1.41018e+07	9.1259e+06	3.09627e+07	5.6323e+06	1.69656e+07	1.04579e+07	2.38849e+07	4.27785e+06	1.74213e+07	5.44421e+06	1.25793e+07
P61970	NUTF2	6.80303e+06	7.91482e+06	4.13481e+06	7.82749e+06	4.15015e+06	6.83484e+06	5.89196e+06	1.40935e+07	931101	5.20984e+06	4.32922e+06	2.84137e+06
Q92597	NDRG1	4.59763e+06	3.95704e+06	3.74891e+06	8.36974e+06	4.58523e+06	5.46707e+06	4.28759e+06	5.09818e+06	1.81341e+06	3.22581e+06	3.54589e+06	3.54187e+06
O14983	ATP2A1		528877		1.37627e+06	1.32371e+07	1.02823e+06		634329		312677		206334
P13929	ENO3	1.26766e+06	1.53306e+06	1.15136e+06	2.19664e+06	1.19511e+07	1.18934e+06	1.77417e+06	2653049	858178	1.98309e+06	2.4957e+06	4.16211e+06
P29966	MARCKS	2.91246e+06	4.64479e+06	6.27681e+06	2.3846e+07	2.99543e+06	2.69283e+07	4.91836e+06	4.1079e+06	5.94061e+06	3.80873e+06	3.02381e+06	7.69848e+06
P53396	ACLY	5.80255e+06	4.84112e+06	7.27591e+06	1.83361e+07	5.92295e+06	6.90373e+06	6.92087e+06	8.19088e+06	5.94438e+06	6105280	5.20918e+06	7.14024e+06
Q99460	PSMD1	4.22905e+06	6.60279e+06	6.50972e+06	1.65346e+07	3.98445e+06	8.87239e+06	5.10659e+06	9.21662e+06	4.14477e+06	9.75211e+06	3.60446e+06	8.64349e+06
Q9Y2A7	NCKAP1	2.64291e+06	3.70583e+06	2.17958e+06	4.13681e+06	2.44432e+06	3.24684e+06	3.65551e+06	6.02083e+06	1.24876e+06	4.13622e+06	1.91579e+06	3.64477e+06
H7BZJ3		1.45413e+07	2.22425e+07	1.23874e+07	3.32706e+07	1.07675e+07	2.13805e+07	2.44668e+07	1.95989e+07	9.4816e+06	2.1855e+07	1.18133e+07	2.31692e+07
P38606	ATP6V1A	5.7683e+06	1.03546e+07	9.06837e+06	3.08358e+07	7.04497e+06	3.14365e+07	8.73205e+06	2.53131e+07	4.2758e+06	2.42396e+07	4.69185e+06	1.81584e+07
Q9H845	ACAD9	1.3932e+06	2.40716e+06	1.6056e+06	4.04401e+06	1.30482e+06	5.0326e+06	2.71443e+06	1.41576e+07	1.44207e+06	1.14563e+07	1.31543e+06	12714562
P17980	PSMC3	3.7453e+06	6.30589e+06	5.31368e+06	1.45426e+07	3.85538e+06	1.00781e+07	4.67323e+06	8.68051e+06	3.12011e+06	9.6108e+06	2.86101e+06	8.73478e+06
Q08257	CRYZ	5.7004e+06	7.50646e+06	1.42063e+07	2.24368e+07	9.48977e+06	1.0547e+07	1.3986e+07	2.4799e+07	1.91016e+06	8166288	1.03002e+07	2.52568e+07
P62280	RPS11	1.74526e+07	2.74813e+07	2.31001e+07	6.11618e+07	1.42345e+07	4.61737e+07	2.51802e+07	3.45888e+07	1.20869e+07	3.61463e+07	1.21086e+07	3.1003e+07
Q14651	PLS1	105099		77383.7	147538	113303	177232	175152	350477	47015.9		108903	519451
Q13425	SNTB2	5.23202e+06	5.46269e+06	4.12555e+06	6.43509e+06	4.97545e+06	3.77615e+06	7.79985e+06	8.41693e+06	2.47157e+06	4.995e+06	3.50591e+06	5.67564e+06
Q8NCW5	APOA1BP; NAXE	5.92001e+06	8.03959e+06	4.97998e+06	8.98953e+06	4.13729e+06	4.59833e+06	5.74487e+06	15949142	2.29418e+06	8.37402e+06	4.23582e+06	1.1257e+07
P50402	EMD	8.0666e+06	9.08632e+06	6.01373e+06	1.236e+07	8.13138e+06	1.64614e+07	1.41304e+07	2.10542e+07	8.02741e+06	8.87268e+06	5.26223e+06	1.67898e+07
P31146	CORO1A	7.0657e+06	1.2287e+07	6.71537e+07	1.2467e+08	7.20568e+06	3.88604e+07	4.99791e+06	1.59976e+07	6.70656e+06	1.17245e+07	4.93916e+06	1.20733e+07
P17174	GOT1	7.78831e+06	7.85353e+06	5.58766e+06	1.14344e+07	1.02589e+07	7.50546e+06	9.52878e+06	1.03248e+07	5.75494e+06	7.08789e+06	7.02841e+06	9.38847e+06
Q14118	DAG1	1.7438e+06	1.91556e+06	969608	1.7574e+06	1.51311e+06	1.915e+06	2.77229e+06	3.30657e+06	1.32759e+06	2.85364e+06	1.05977e+06	1.90096e+06
P62249	RPS16	1.63343e+07	2.28631e+07	2.03174e+07	5.32263e+07	1.40982e+07	4.504e+07	2.94598e+07	4.13608e+07	1.1957e+07	3.97435e+07	1.00595e+07	4.15599e+07
D6RER5		1.20867e+07	2.74216e+07	1.63203e+07	3.77727e+07	1.21352e+07	22610402	1.04422e+07	2.35282e+07	5.11144e+06	1.47083e+07	8.14862e+06	2.19102e+07
P13073	COX4I1	2.15969e+07	2.59076e+07	1.85459e+07	4.27236e+07	2.68558e+07	3.67913e+07	3.59677e+07	9.92367e+07	1.87063e+07	9.93859e+07	1.57254e+07	8.69507e+07
J3KRX5		9.04144e+06	1.85171e+07	1.53873e+07	4.5151e+07	9.4236e+06	2.66725e+07	1.78023e+07	2.73633e+07	6.64805e+06	2.64392e+07	5.76266e+06	1.79132e+07
P16278	GLB1	1.59391e+07	1.53747e+07	1.2735e+07	5.76263e+06	9452025	1.73079e+06	1.26678e+07	4.12105e+06	668155	1.13585e+07	1.07963e+07	2.87706e+06
Q9UBT2	UBA2	2.66252e+06	3.95455e+06	3.2623e+06	8.75918e+06	1.9096e+06	3.75028e+06	3.19676e+06	9.41312e+06	1.16955e+06	5.13794e+06	1.80309e+06	5.33899e+06
P58107			439812		108642		2.07262e+06		2.97799e+06		3.2583e+06		1.37969e+06
P50570	DNM2	4.06763e+06	7.14847e+06	6.14943e+06	1.63947e+07	5.07586e+06	8.75227e+06	6.87951e+06	1.13189e+07	2.37229e+06	9.02576e+06	4.35998e+06	8.59155e+06
Q13576	IQGAP2	4.2958e+06	3.44796e+06	6.04086e+06	6.19576e+06	3.52533e+06	8.14851e+06	9.05992e+06	4.22879e+06	2.79873e+06	1.73194e+06	2.34184e+06	7.3809e+06
E5RIT6		4.28197e+06	1.18193e+07	3.96561e+06	1.52242e+07	7.58651e+06	3.30688e+06	6.22372e+06	4.94269e+06	1.99529e+06	5.30385e+06	2.18378e+06	5.44756e+06
Q9NVJ2	ARL8B	1.94747e+06	2.49569e+06	2.00502e+06	4086168	1.73443e+06	4489066	3.81949e+06	5719583	2.65482e+06	4809210	1.51829e+06	5.06053e+06
P04196	HRG	1.67094e+07	11460280	7.58042e+06	1.0744e+07	2.82852e+07	6.15238e+07	1.42577e+07	1.39121e+07	2.86421e+06	1.58476e+07	1.05429e+07	1.29211e+07
P11387	TOP1	1.8249e+06	3.26377e+06	3.30482e+06	8.78207e+06	1.58102e+06	2.8137e+06	3.58178e+06	6.64021e+06	1.35488e+06	4.45927e+06	1.42243e+06	5.42664e+06
P04003	C4BPA	1.53794e+07	6.06299e+06	6.38659e+06	1.2024e+07	2.00461e+07	2.08213e+07	7.20008e+06	5.78393e+06	4.51193e+06	6.94639e+06	7.95653e+06	4.33493e+06
P61224	RAP1B	2.62196e+07	3.16613e+07	2.50944e+07	6.32666e+07	2.05594e+07	4.88391e+07	3.1345e+07	4.63477e+07	2.06413e+07	2.83869e+07	1.96977e+07	4.1021e+07
J3QQ67		1.91488e+07	3.65696e+07	2.6074e+07	6.85713e+07	1.75637e+07	4.98242e+07	3.32503e+07	4.56634e+07	1.36171e+07	4.61449e+07	1.45526e+07	4.26456e+07
P30626	SRI	1.27019e+07	1.55663e+07	1.1093e+07	2.30223e+07	1.11486e+07	1.59103e+07	1.63884e+07	1.80707e+07	5.16236e+06	1.29377e+07	9.04398e+06	1.67007e+07
Q92734	TFG	7.17144e+06	1.13696e+07	4.89242e+06	1.43687e+07	6173993	1.16922e+07	8.99778e+06	9.24953e+06	5.91581e+06	8.39357e+06	5.34911e+06	1.24431e+07
O75131	CPNE3	1.08675e+07	1.05734e+07	9.41803e+06	1.80624e+07	8.92846e+06	1.24036e+07	1.28172e+07	1.74358e+07	3.58253e+06	1.04852e+07	6.51921e+06	9.97923e+06
Q15019	SEPT2	7.58997e+06	1.37335e+07	8.13656e+06	2.43542e+07	5.9286e+06	1.34269e+07	9.25212e+06	1.20861e+07	4.06377e+06	9.13607e+06	7.50397e+06	8.82291e+06
Q9NUQ9	FAM49B	616569	1.76463e+06	4.09055e+06	1.05972e+07	475053	6.55086e+06	1.22277e+06	2.29128e+06	12722.7	2.15592e+06	721147	768276
Q9H2U2	PPA2	5.10536e+06	7.5408e+06	5.9192e+06	1.04998e+07	4.53957e+06	2.05186e+07	8.71522e+06	5.01978e+07	4.71626e+06	2.83595e+07	5.17289e+06	3.34562e+07
C9JIZ6		4.41028e+07	5.35365e+07	3.09251e+07	1.13347e+08	2.91822e+07	268682221	68090943	1.02056e+08	3.02384e+07	8.30195e+07	2.43893e+07	8.255e+07
H0YM70		1.65172e+07	1.70177e+07	1.14144e+07	3.88642e+07	9.52165e+06	1.81807e+07	1.27476e+07	1.67435e+07	7.74607e+06	1.19686e+07	6.08977e+06	1.32673e+07
F5H5P2		2.31888e+06	3.0017e+06	1.84413e+06	3.61619e+06	2.37133e+06	4.97553e+06	5.27514e+06	1.54363e+07	1.561e+06	8616585	1.88685e+06	8779724
Q9NVI7	ATAD3A	2.19703e+06	3.76037e+06	3.48498e+06	8.02759e+06	1.54258e+06	1.27858e+07	3.67548e+06	1.87467e+07	3331374	1.35386e+07	1.86608e+06	1.84817e+07
Q96AQ6	PBXIP1	3.03063e+06	4.3335e+06	2.86341e+06	4.84634e+06	1.59234e+06	2.15422e+06	4.24404e+06	4.45637e+06	3.23947e+06	4.46148e+06	2.90961e+06	6.08522e+06
Q15257	PPP2R4; PTPA	3.69223e+06	5.17055e+06	5.11211e+06	9.52997e+06	4.42301e+06	4.25768e+06	4.68958e+06	6.47631e+06	1.67613e+06	5.44212e+06	4.31562e+06	4.35636e+06
P50552	VASP	4.14489e+06	7.12744e+06	7.31597e+06	1.43399e+07	3.81496e+06	1.05268e+07	4.15984e+06	9.67542e+06	2.10939e+06	5.18012e+06	2.68998e+06	6.09842e+06
O14980	XPO1	4.17158e+06	7.54017e+06	6.27124e+06	1.25582e+07	3.2909e+06	5.75487e+06	8.30345e+06	1.10329e+07	1.93853e+06	8.47599e+06	4.21351e+06	5773883
F8W7C6		6.50567e+06	1.25713e+07	8.55834e+06	2.57244e+07	4.44853e+06	1.50685e+07	1.00263e+07	1.54594e+07	3.89676e+06	1.46484e+07	4.18433e+06	1.0884e+07
P00966	ASS1	1.21621e+07	1.56448e+07	8.49666e+06	1.68137e+07	1.24561e+07	1.06379e+07	1.74678e+07	25881840	3.77944e+06	1.29349e+07	1.29376e+07	1.90476e+07
O75828	CBR3	1.06643e+06	1.69775e+06	712211	2217359	1.02281e+06	1.37994e+06	587530	2.11368e+06	351690	980439	763957	1.39565e+06
O00231	PSMD11	3.84578e+06	6.08866e+06	5.10361e+06	1.33206e+07	3.58001e+06	9.39401e+06	4.48779e+06	8.91707e+06	2.47084e+06	7.73134e+06	2.98499e+06	7.27928e+06
Q00325	SLC25A3	2.33363e+07	3.32966e+07	2.28295e+07	5.86495e+07	2.29456e+07	7.79284e+07	3.68523e+07	1.5084e+08	1.74836e+07	1.25442e+08	1.4969e+07	9.6836e+07
Q15029	EFTUD2	3.48229e+06	5.10611e+06	4.20514e+06	1.35241e+07	3.83493e+06	9.3942e+06	5.48627e+06	7.82733e+06	1.58899e+06	5.80816e+06	1.80443e+06	5.89734e+06
P35914	HMGCL	2.05712e+06	4.8246e+06	2.26864e+06	3.45428e+06	1.65798e+06	4.35645e+06	3.68246e+06	2.1429e+07	2.09669e+06	1.42926e+07	2.29725e+06	1.52879e+07
O15247	CLIC2	1.25443e+06	626046	1.11542e+06	1.73594e+06	1.25648e+06	1546528	1.59706e+06	6.68142e+06	521856	3.35743e+06	1.03971e+06	2.86475e+06
P09417	QDPR	5.17758e+06	5.35019e+06	3.86208e+06	4.00168e+06	3.64079e+06	2.8635e+06	5.28006e+06	6.35009e+06	1.65494e+06	4.28648e+06	4.39517e+06	3.83427e+06
Q14444	CAPRIN1	2.94922e+06	4.7521e+06	3.8401e+06	1.30551e+07	2568292	1.04501e+07	5.83064e+06	9.1461e+06	2.9028e+06	7.31693e+06	2.23308e+06	8.31967e+06
P28070	PSMB4	1.99209e+06	4.63679e+06	3.83177e+06	1.15183e+07	3.48656e+06	7.59842e+06	5.89388e+06	9.93529e+06	2.69202e+06	8.23938e+06	1.68906e+06	5.66184e+06
P10155	TROVE2	4.40327e+06	7.42261e+06	4.67786e+06	1.13793e+07	3.2704e+06	4.87379e+06	4.63381e+06	9.51128e+06	2.17113e+06	8.30887e+06	3.20034e+06	5.82444e+06
Q8NBS9	TXNDC5	5.51238e+06	1.00603e+07	1.47954e+07	5.87384e+07	5.5425e+06	1.81768e+07	7.09921e+06	1.20253e+07	4.33339e+06	1.25413e+07	3.92407e+06	7.23402e+06
A0A286YEY5		3.83223e+06	2.20899e+06	1.44559e+07	7.14617e+06	3.43406e+06	4.62096e+06	2.48901e+06	2.39188e+06	814268	3.17639e+06	2.09747e+06	957830
P02743	APCS	1.34236e+08	8.63379e+07	2.19982e+07	3.59124e+07	1.69254e+08	3.47549e+08	9.11421e+07	3.09151e+07	8.20267e+07	3.9715e+07	6.75237e+07	58620555
P05388	RPLP0	24622385	3.12979e+07	2.86727e+07	6.24059e+07	2.01573e+07	4.02821e+07	2.90467e+07	56400779	1.02669e+07	4.09473e+07	2.09113e+07	3.68136e+07
Q15717	ELAVL1	9.77442e+06	1.53843e+07	1.19263e+07	3.02222e+07	7.00986e+06	2.30035e+07	1.62983e+07	2.27365e+07	6.50979e+06	1.66539e+07	7.58703e+06	2.10483e+07
Q00577	PURA	6.74933e+06	1.31428e+07	5.36931e+06	9754507	7.5855e+06	1.22771e+07	1.47489e+07	1.98703e+07	5.57269e+06	1.05883e+07	6.09646e+06	1.38874e+07
B8ZWD1	DBI	1.20609e+07	1.17248e+07	1.1884e+07	3.53958e+07	8.77286e+06	51606296	1.87931e+07	46552683	8.56278e+06	4.01814e+07	5.77583e+06	4.83875e+07
P50238	CRIP1	4.67416e+07	3.60288e+07	2.41471e+07	5.26964e+07	1.95526e+07	7.57599e+06	1.87027e+07	1.14085e+07	3.44696e+06	7.97395e+06	2.03673e+07	1.24748e+07
Q93052	LPP	9.58008e+06	7.70928e+06	4.1658e+06	9.68104e+06	8.16826e+06	7.8686e+06	5.432e+06	3.04869e+06	3.00702e+06	2.86595e+06	3.95367e+06	3.40944e+06
Q9BVK6	TMED9	9.51615e+06	1.22709e+07	8.99357e+06	2.94522e+07	8.31041e+06	2.92999e+07	1.29443e+07	1.77149e+07	1.1938e+07	2.11816e+07	6.55247e+06	1.84462e+07
P52566	ARHGDIB	7.71786e+06	1.76538e+07	31437076	59763818	5.71426e+06	3.75305e+07	9.30901e+06	1.79301e+07	3.61885e+06	17498776	4.9414e+06	1.47878e+07
Q5JR08		1.26343e+06	2.16454e+06	1.1212e+06	3.00734e+06	1.07623e+06	3.12196e+06	1.27639e+06	2732152	358219	2.74955e+06	1.07102e+06	2290280
P31153	MAT2A	6.24877e+06	9.53224e+06	6.34247e+06	1.32629e+07	5.35134e+06	6.72904e+06	9.55682e+06	1.32616e+07	2.44966e+06	1.08497e+07	5.94226e+06	9.66544e+06
Q15075	EEA1	2.63392e+06	3.5017e+06	2.25765e+06	7.59831e+06	3.0122e+06	6.9703e+06	3.02612e+06	5.16013e+06	2.0337e+06	3.54319e+06	1.98651e+06	4.75051e+06
P62834	RAP1A	2.68002e+06	2.81741e+06	2.98439e+06	6.32786e+06	2.65253e+06	5.60462e+06	2.40446e+06	5.64878e+06	1.78585e+06	3.06817e+06	1.7382e+06	4.34726e+06
P46063	RECQL	1.63937e+06	3.58657e+06	3.77574e+06	9.42258e+06	1.98421e+06	4.92598e+06	2.02191e+06	4.3407e+06	1.15648e+06	3.42248e+06	1.49947e+06	3.91383e+06
Q96E39	RBMXL1	294302	436142	328729	813895	281259	646313	438346	392724	275012	363627	213181	486570
Q9UH62	ARMCX3	275455	1.13808e+07	280987	1.62027e+06	316948	1.76298e+06	277587	14584855	263887	8911868	204886	1.02115e+07
O14617	AP3D1	938944	1.83621e+06	1.43323e+06	3.49621e+06	834991	2.98052e+06	1.62953e+06	3.35528e+06	431240	3.21431e+06	570319	3.06117e+06
Q30154	HLA-DRB5	1.03171e+06	2.09491e+06	3.50917e+06	1.09142e+07	522424	17972277	1.35809e+06	4.35703e+06	1.20981e+06	5.01038e+06	598283	3.4975e+06
P05387	RPLP2	1.83621e+07	2.92158e+07	2.48948e+07	7.08735e+07	1.51253e+07	4.34639e+07	3.11703e+07	3.82281e+07	1.86391e+07	3.99299e+07	1.21663e+07	4.13335e+07
Q13185	CBX3; C15orf57; CCDC32	2.60827e+06	5.31758e+06	4.67626e+06	1.04163e+07	2.12036e+06	5.54126e+06	4.80673e+06	1.09527e+07	1.33582e+06	6.00408e+06	2.53898e+06	4.21905e+06
Q8NC56	LEMD2	2.72732e+06	5.68474e+06	1.32314e+06	3.1155e+06	1.50025e+06	5.81848e+06	4.10769e+06	4.8588e+06	1.68973e+06	3.74003e+06	1.3016e+06	4.5662e+06
P18085	ARF4	10081377	1.92313e+07	1.09454e+07	4.00396e+07	8.00999e+06	2.59114e+07	1.18588e+07	2.04071e+07	5.62673e+06	2.63654e+07	7.29512e+06	1.63584e+07
Q13162	PRDX4	3.13784e+06	4.44961e+06	6.13565e+06	2.54772e+07	3.2467e+06	9.71286e+06	4.20421e+06	9.58824e+06	2.10814e+06	7.52154e+06	3.4179e+06	6.15185e+06
Q04917	YWHAH	3.7877e+06	6.9862e+06	4.18061e+06	1.4992e+07	3.50816e+06	1.26152e+07	3.77991e+06	7.29649e+06	3.35424e+06	5.62038e+06	2.92963e+06	6.60536e+06
E9PHK0	CLEC3B	7.02994e+06	1.01599e+07	4.24643e+06	1.10377e+07	1.51421e+07	4.84247e+07	5.64248e+06	9.97191e+06	5.99352e+06	1.7044e+07	3.91843e+06	9.88225e+06
P62316	SNRPD2	9.14253e+06	1.72141e+07	1.23439e+07	3.34864e+07	6.66728e+06	2.81082e+07	1.40052e+07	2.5544e+07	7.97273e+06	1.83483e+07	6.65478e+06	2.1655e+07
H3BVG0		2.32652e+06	3.75199e+06	3.19612e+06	6.6642e+06	2.48168e+06	4.10593e+06	4.68623e+06	6.39988e+06	2.16296e+06	4.64606e+06	2.12489e+06	5.88951e+06
F8WJN3		1.88826e+06	4.37942e+06	2.55597e+06	6.62486e+06	692104	4.19278e+06	3.48719e+06	4.85606e+06	1.18121e+06	3.05454e+06	1.61286e+06	4.00322e+06
P55735	SEC13	5.62308e+06	9.39432e+06	6.29544e+06	2.04175e+07	3.83818e+06	9.82045e+06	6.25131e+06	1.27348e+07	2.09224e+06	1.18012e+07	3.55939e+06	8.26675e+06
Q9ULD0	OGDHL	115736	98268	118637		134780		259323	856309	55168.8	346844		640586
Q14683	SMC1A	2.41443e+06	3.70768e+06	3.16825e+06	7.73725e+06	2.0039e+06	9.74269e+06	4048024	6.73605e+06	2.04743e+06	4.0611e+06	1.92643e+06	4.91116e+06
P22061	PCMT1	1.33554e+07	1.4554e+07	9.81199e+06	2.43898e+07	1.04789e+07	1.16931e+07	1.07761e+07	2.74432e+07	1.80816e+06	1.44987e+07	1.01516e+07	1.33238e+07
Q13217	DNAJC3	1.98911e+06	2.81455e+06	1.73227e+06	4.79678e+06	1.46977e+06	2.1604e+06	3.53757e+06	2.37882e+06	1.09469e+06	2.38572e+06	1.59603e+06	2.32247e+06
P52943	CRIP2	1.61587e+07	2.07007e+07	8.83788e+06	2.13887e+07	1.03756e+07	8.93874e+06	1.10665e+07	4.6485e+06	1.56552e+06	4.08104e+06	9.51614e+06	8.08166e+06
Q96BM9	ARL8A	6.36831e+06	8.35603e+06	4.5897e+06	2.06449e+07	5.3832e+06	1.30893e+07	1.49058e+07	2.23795e+07	4.46663e+06	1.26661e+07	6.77985e+06	1.1551e+07
P62979	RPS27A	3.4119e+07	4.30526e+07	5.67129e+07	8.60114e+07	4.4843e+07	1.07023e+08	7.01357e+07	8.15199e+07	9.26727e+07	6.93809e+07	3.21191e+07	9.22424e+07
G3V3E8	NPC2	7.88348e+06	9.04386e+07	1.05255e+07	7.38494e+07	8.286e+06	9.29166e+07	1.06475e+07	2.14895e+08	1.91526e+07	2.87742e+08	6.67363e+06	1.92902e+08
Q9UEY8	ADD3	4.90686e+06	5.17362e+06	4.93923e+06	3.92327e+06	4.8036e+06	2491390	5.6407e+06	2.53381e+06	3.1953e+06	643337	3.90183e+06	4.91452e+06
P28331	NDUFS1	5.55045e+06	6.36941e+06	6.16283e+06	1.34249e+07	5.62817e+06	7.30653e+06	7.37017e+06	6323388	4.71301e+06	5.19623e+06	3.70505e+06	5.78437e+06
Q9UBG0	MRC2	662070	2.50564e+06	736500	4.71542e+06	1.03001e+06	2.61979e+06	610723	3.41345e+06	130825	3.06408e+06	399241	2.20136e+06
A0A2R8Y7Y3		2.60396e+06	1.9501e+06	3.12297e+06	3.21401e+06	5.30613e+06	4.84323e+06	6.21916e+06	1.53687e+06	7.23182e+06	1.78096e+06	3.49132e+06	3.75041e+06
P09758	TACSTD2		1.21976e+07	69169.2	2.79824e+06	99894.2	8.6431e+06	204968	2.65817e+07	179547	1.76206e+07	15258.5	1.08092e+07
Q96CW1	AP2M1	6.30246e+06	1.05477e+07	8.14728e+06	1.94986e+07	6.81402e+06	1.37005e+07	8.86445e+06	1.43561e+07	4.35215e+06	1.01051e+07	4.59163e+06	1.06092e+07
Q86UN3	RTN4RL2	9.90485e+06	9.07992e+06	19631542	5.09734e+06	1.05366e+07	1.97547e+06	9.45869e+06	4.14804e+06	7.38833e+06	6.05139e+06	9.69988e+06	7.43352e+06
Q9UKY7	CDV3	276541		1.89521e+06	3.43494e+06	560768	2.69398e+06	2.01115e+06	1.79599e+06	554462	1.15542e+06	1.01644e+06	1.08861e+06
E9PHN7		8.18044e+06	6.67272e+06	4.18672e+06	4866601	6.1069e+06	2.11286e+06	1.05887e+07	9.54202e+06	2.12952e+06	5.09508e+06	5.50493e+06	1.22171e+07
Q9BSJ8	ESYT1	2.45203e+06	3.40576e+06	3.68254e+06	7.63728e+06	2.73105e+06	1.55019e+07	3.32015e+06	5.22794e+06	1.24781e+06	4.68995e+06	1.81762e+06	5.1032e+06
Q8N163	CCAR2; KIAA1967	4.97895e+06	9.17169e+06	9.14705e+06	1.98502e+07	5.09983e+06	1.27695e+07	9.53103e+06	1.57067e+07	4.39787e+06	9.51611e+06	4.19366e+06	1.2555e+07
P00403	COX2	9.74308e+06	1.24796e+07	9.07202e+06	2.21035e+07	1.24712e+07	1.84298e+07	2.13878e+07	6.0763e+07	1.11203e+07	6.61367e+07	7.96728e+06	5.87982e+07
P30085	CMPK1	6.2302e+06	8.15336e+06	4.80724e+06	1.26208e+07	7.3411e+06	7894876	7.11695e+06	1.05068e+07	2.5346e+06	9.93554e+06	5.30426e+06	5.46669e+06
Q8WU39	MZB1		64535.5	1.06803e+07	3.72259e+07	223092	872451		107274				5418.25
H0Y8B3		411134	572741	270722	761953	143206		717383	416366		376454	296166	139004
Q15121	PEA15	4.74793e+06	6.29634e+06	3.06159e+06	1.2208e+07	3.38652e+06	8.27209e+06	3454116	1.35508e+07	2.4938e+06	6.37723e+06	3.588e+06	4.82983e+06
C9JME2	FARP1	2.17623e+06	4270178	1.80441e+06	4.2586e+06	1.87385e+06	2.84158e+06	3.75804e+06	4.3233e+06	892217	2.13973e+06	1.52653e+06	3.14538e+06
Q15437	SEC23B	3.3705e+06	4.73797e+06	4.67334e+06	1.30934e+07	3.2654e+06	4.86117e+06	6.12128e+06	8.20741e+06	2.12907e+06	4.91728e+06	2.45615e+06	6.02708e+06
P23634	ATP2B4	4.51665e+06	4.77421e+06	3.64915e+06	7.79267e+06	4.42401e+06	6.59072e+06	4.09638e+06	6.5615e+06	2.80725e+06	3.92648e+06	2.89907e+06	4.92432e+06
E9PGT1		5251828	8.29146e+06	5.68005e+06	9.38716e+06	5.294e+06	7.64802e+06	6.05335e+06	10871140	3.1591e+06	7.98146e+06	4.20188e+06	8.73877e+06
Q9UHQ9	CYB5R1	3.41538e+06	3.93177e+06	3.80359e+06	6.92272e+06	3.65575e+06	1.26295e+07	5.70169e+06	1.28403e+07	2.89287e+06	1.16265e+07	3.30962e+06	1.18274e+07
O14880	MGST3	1.59778e+07	1.47093e+07	8.51761e+06	15638532	1.09111e+07	2.92875e+07	1.71438e+07	5.44567e+07	1.02487e+07	3.68126e+07	1.01877e+07	3.84322e+07
Q9P2J5	LARS	2.43701e+06	4.28778e+06	2.84408e+06	8.38734e+06	2.47785e+06	4.19886e+06	3.74379e+06	7.50379e+06	2.38497e+06	4.53005e+06	2.01924e+06	5.03012e+06
A0A087WYT3	PTGES3	1.17209e+07	1.80417e+07	1.46022e+07	3.43923e+07	8.38825e+06	1.83937e+07	1.17558e+07	2.51041e+07	2.85086e+06	1.96666e+07	1.06299e+07	1.62371e+07
P62917	RPL8	1.1764e+07	2.63739e+07	1.84027e+07	6.22485e+07	1.0719e+07	3.83119e+07	1.85145e+07	3.63166e+07	1.08687e+07	25035022	1.03559e+07	2.62135e+07
P35637	FUS	4.00711e+06	5.12487e+06	4.55257e+06	1.75569e+07	6.40413e+06	9.24513e+06	7.5372e+06	1.44e+07	2.85619e+06	8.10861e+06	3.38063e+06	7.39745e+06
A0A087WUI4		6.80033e+06	9.06443e+06	1.60551e+06	4.60981e+06	5.75078e+06	5.94259e+06	490558	1.0694e+07	940459	592698	667215	4.93525e+06
E7EQV9		1.22267e+07	2.34659e+07	1.67873e+07	5.10527e+07	1.07348e+07	3.45163e+07	1.83074e+07	4.01544e+07	1.07234e+07	2.63269e+07	1.11657e+07	2.32798e+07
Q15746	MYLK	1.53292e+07	8.89488e+06	5.67552e+06	1.41591e+07	8.83642e+06	7.40303e+06	6.63184e+06	9.68239e+06	3.32694e+06	3.28543e+06	4.45376e+06	5.35737e+06
A0A088AWN3		257865	849393	576101	806656	448892	1.05164e+06	226754	4.60703e+06	376700	2.38448e+06	282070	2.53782e+06
A0A0A6YYA0	TMED7-TICAM2; TMED7	5.8981e+06	8.80615e+06	5.60571e+06	1.47829e+07	5.4821e+06	1.72072e+07	1.12121e+07	13935511	6.41963e+06	1.59002e+07	3.4698e+06	1.24441e+07
Q9BSH5	HDHD3	1.55922e+06	1.87767e+06	2.05391e+06	2.32308e+06	1.55185e+06	1.425e+06	2.26312e+06	8.93478e+06	487262	9.65886e+06	1.69283e+06	5.1072e+06
Q9HB40	SCPEP1	7.29658e+06	6.84272e+06	4.73172e+06	9.59629e+06	6.62813e+06	1.10431e+07	1.57958e+07	7.87487e+06	1.47995e+07	7.42227e+06	4.6596e+06	2.14133e+07
E7EW20		1.56006e+06	2.62381e+06	1.61523e+06	3.75454e+06	1.64265e+06	2.9488e+06	2.23259e+06	4.69264e+06	1.15295e+06	4.36774e+06	1.29928e+06	3.88593e+06
P62942	FKBP1A	2.08208e+07	1.98253e+07	1.82976e+07	4.4466e+07	1.41721e+07	2.80544e+07	1.95906e+07	1.73391e+07	8.2981e+06	1.92569e+07	1.29922e+07	1.92429e+07
Q9NR45	NANS	2.69222e+06	5.75558e+06	3.64118e+06	1.50304e+07	2.73237e+06	6.66433e+06	3.53362e+06	1.01479e+07	637354	7.61953e+06	2.2739e+06	5.00551e+06
O94925	GLS	1.11548e+06	1.24025e+06	1.36402e+06	4.36817e+06	1.30552e+06	9.95146e+06	1.7634e+06	7.42158e+06	716886	5.56689e+06	974694	5.43378e+06
Q7Z2K6	ERMP1	5.60818e+06	7.74698e+06	4.63635e+06	6.72518e+06	5.23417e+06	1.06124e+07	1.1685e+07	1.57501e+07	5.5525e+06	1.73061e+07	5.54748e+06	1.47154e+07
Q00765	REEP5	2.62938e+07	2.74169e+07	2.23914e+07	3.34263e+07	2.1528e+07	3.86975e+07	4.11144e+07	5.99638e+07	3.37545e+07	3.70751e+07	2.54885e+07	4.32665e+07
O75223	GGCT	4.00094e+06	2.90277e+07	2.88322e+06	1.13782e+07	4.38329e+06	8.69071e+06	4.4194e+06	5.5359e+07	3.18014e+06	4.00694e+07	3.1803e+06	3.93569e+07
P61006	RAB8A	2.13681e+06	4.79962e+06	4.37733e+06	9.21652e+06	2.24192e+06	6.07686e+06	3.11849e+06	4.77484e+06	2.32028e+06	4.82775e+06	1.71355e+06	4.4075e+06
P20618	PSMB1	7.40078e+06	1.05677e+07	9.21798e+06	2.70469e+07	6.7914e+06	13630714	9.31355e+06	1.56704e+07	4.27887e+06	1.64819e+07	6.1209e+06	1.4758e+07
H0Y4R1		2.20517e+06	4.18309e+06	4.66566e+06	1.08899e+07	2.40125e+06	5.62975e+06	2.86736e+06	7.42412e+06	1.84565e+06	7.17422e+06	2.10456e+06	6.34573e+06
D6RBQ9
P62491	RAB11A	1.45923e+07	2.07079e+07	1.52042e+07	2.64784e+07	1.32087e+07	3.99956e+07	2.13788e+07	2.66448e+07	1.46698e+07	2.074e+07	6756971	2.38942e+07
Q13451	FKBP5	2.8947e+06	4.56317e+06	4.19904e+06	1.16505e+07	2.2697e+06	5.97502e+06	3.60474e+06	7.36755e+06	1.75165e+06	5.16003e+06	2.12519e+06	6.20728e+06
P04217	A1BG	1.92362e+07	1.43761e+07	1.01841e+07	1.21646e+07	2.45394e+07	3.15299e+07	9.88733e+06	1.18111e+07	1.11715e+07	1.72896e+07	1.63077e+07	9.14671e+06
O15031	PLXNB2	591053	711504	749237	1.60878e+06	664620	1.86545e+06	594057	1.5872e+06	444471	1.08248e+06	440169	1.49721e+06
P23141	CES1	6.58078e+06	6.08619e+06	3.80716e+06	1.47362e+07	2.18631e+06	1.37406e+07	2.28552e+06	1.13376e+06	831665	1.11549e+06	623128	1.69112e+06
Q9H9B4	SFXN1	3.68742e+06	5.21181e+06	6378994	8.38389e+06	4.29645e+06	9.75683e+06	3.64467e+06	2.12252e+07	4.54514e+06	1.96248e+07	2.99012e+06	2.13298e+07
Q93009	USP7	1.75822e+06	2.69867e+06	2.00286e+06	4.74081e+06	1.56637e+06	2.51087e+06	2.75525e+06	4.57992e+06	640619	3.92963e+06	1.54658e+06	2779186
P68402	PAFAH1B2	7.25124e+06	9.6536e+06	5.81084e+06	1.17309e+07	5.58949e+06	3.51115e+06	7.59641e+06	1.54403e+07	1.2912e+06	1.29289e+07	5.58068e+06	3.0929e+06
B5MCB4		941890	1.08953e+06	942738	1.42015e+06	803584	1.1283e+06	1.9506e+06	1.33614e+06	1.26466e+06	971258	614209	1.20151e+06
O94826	TOMM70A; TOMM70	3.43198e+06	4.66221e+06	3.4679e+06	6.63182e+06	2.38256e+06	6.06358e+06	4.47763e+06	1.30739e+07	3.18516e+06	7.96887e+06	2.23098e+06	11504952
D6RBZ0		2.83881e+06	5.15531e+06	3.57993e+06	1.4742e+07	2.25314e+06	1.18255e+07	4.20441e+06	8.01368e+06	3.19174e+06	6.9816e+06	2.3355e+06	7.89404e+06
O75323	GBAS; NIPSNAP2	5.34207e+06	5.38829e+06	4.51137e+06	8.21276e+06	5.81829e+06	1.18165e+07	8.79194e+06	3.06879e+07	2.96009e+06	2.19933e+07	3.47181e+06	1.68734e+07
P80303	NUCB2	2.1993e+06	2.82356e+06	3.28741e+06	9.1844e+06	2.08293e+06	5.70014e+06	5.23768e+06	3.36798e+06	2.74373e+06	3.54756e+06	1.95628e+06	4.20998e+06
Q92520	FAM3C; WNT16	3.48363e+06	7.57386e+06	4.25734e+06	1.12756e+07	2.88863e+06	1.18176e+07	5.06144e+06	1.05153e+07	5.1122e+06	3.2977e+07	2.62271e+06	1.39879e+07
P62195	PSMC5	1.06904e+06	3.04062e+06	2.35627e+06	6.80828e+06	2.06663e+06	4566529	2.2104e+06	5.62839e+06	1.70869e+06	4.44292e+06	1.50327e+06	3.21514e+06
P61163	ACTR1A	3.01314e+06	3991274	3.55369e+06	9.72489e+06	3.27132e+06	7.35855e+06	4.17879e+06	6.24547e+06	1.35137e+06	4.6267e+06	2.66805e+06	5.9983e+06
A0A087X260		3.96444e+06	7.84598e+06	4.67873e+06	1.1743e+07	3.64401e+06	8999305	6.80487e+06	1.21771e+07	4.30521e+06	6.9068e+06	2.68164e+06	8.79515e+06
P07738	BPGM	6.93296e+06	4.21017e+06	5.04977e+06	8.08744e+06	1.57952e+07	6.43837e+06	9.82094e+06	5.59078e+06	1.28045e+07	3.3077e+06	9.64291e+06	8.20933e+06
Q9UH65	SWAP70	2.83138e+06	4.25426e+06	5.02278e+06	1.09762e+07	3.15489e+06	1.12778e+07	4.24767e+06	8.84712e+06	2.02939e+06	6.3414e+06	2.36947e+06	7.41207e+06
Q8WVM8	SCFD1	1.05938e+06	1.72862e+06	1.48993e+06	3.85518e+06	667914	1.68882e+06	1.81661e+06	3.61443e+06	724072	2.16209e+06	685248	2.92109e+06
Q9UJU6	DBNL	2.82952e+06	3.4216e+06	6.75815e+06	1.37233e+07	3.31514e+06	9.48376e+06	4.15849e+06	7.91566e+06	2.08173e+06	6.10848e+06	3.04539e+06	6.01754e+06
P62269	RPS18	2.12817e+07	3.62957e+07	2.69764e+07	7.87463e+07	2.2771e+07	8.23208e+07	3.98634e+07	6.23613e+07	2.12521e+07	5.15941e+07	1.43847e+07	50623729
Q9NSD9	FARSB	4.30887e+06	8.49874e+06	5.12024e+06	1.04223e+07	3.93479e+06	7.27517e+06	6.33374e+06	1.44272e+07	3.08358e+06	1.06572e+07	3.04611e+06	1.02361e+07
P33241	LSP1		185527	5.83919e+06	1.50462e+07		5.23902e+06		178686	439917	355075		2.50068e+06
Q96DC8	ECHDC3	2.06554e+06	1.61078e+06	1.589e+06	2.9585e+06	1.98649e+06	2.06792e+06	4.47508e+06	1.22419e+07	1.98656e+06	3.56825e+06	1.97828e+06	9.74146e+06
Q14247	CTTN	5.07605e+06	9.15103e+06	7.66981e+06	1.9504e+07	6.70118e+06	1.78871e+07	9.80254e+06	1.71956e+07	5.88869e+06	1.23619e+07	6.19854e+06	1.71867e+07
Q14789	GOLGB1	3.51649e+06	3.88633e+06	3.16709e+06	2.93228e+06	3.19357e+06	2.73947e+06	4.19049e+06	2.8508e+06	3.22813e+06	3.46244e+06	3.84966e+06	2.86661e+06
O43399	TPD52L2	4.58735e+06	5.89265e+06	5.09051e+06	1.38429e+07	3.83982e+06	1.53917e+07	6.25414e+06	8.70448e+06	3.15086e+06	7.37993e+06	3.38639e+06	9.46837e+06
P08237	PFKM	1.99444e+06	2.81965e+06	2.59261e+06	2.85453e+06	4.56634e+06	2.06978e+06	1.76909e+06	3.83307e+06	1.77663e+06	2.67551e+06	1.15894e+06	3.11816e+06
P62913	RPL11	1.42852e+07	2.7721e+07	1.87661e+07	4.90222e+07	1.12283e+07	3.62095e+07	21531653	3.72773e+07	1.57639e+07	3.1342e+07	1.13193e+07	3.38587e+07
P15090	FABP4	4.21065e+07	1.69551e+07	9.11612e+06	8.14709e+06	7.06839e+07	2.65211e+06	3.22689e+07	5.47061e+06	1.39888e+07	299018	1.5999e+07	1.09341e+07
A0A1P0AYU5	SFXN3	3.54354e+06	5.14502e+06	3.0739e+06	1.22835e+07	3.89564e+06	1.25608e+07	3.65916e+06	18408560	873770	6.3492e+06	2.53325e+06	1.25743e+07
Q9Y5Z4	HEBP2	6.91243e+06	9.53212e+06	5.51978e+06	1.26159e+07	7.23898e+06	1.72866e+07	8.84129e+06	1.35754e+07	5.5458e+06	1.23925e+07	5.27541e+06	1.32795e+07
D3YTG3	ABI3BP	4.39313e+06	5.65628e+06	3.88117e+06	8.37592e+06	7.31717e+06	6.9577e+06	2.81461e+06	2.30999e+06	1.91817e+06	1.4294e+06	2.13332e+06	3.48956e+06
H7BY55		1.49998e+06	5.72268e+06	1.43384e+06	5.64973e+06	2.39618e+06	1.04654e+07	889677	8.37175e+06	1.01961e+06	8.97227e+06	1.12405e+06	4.546e+06
P31937	HIBADH	1.39929e+06	1.82381e+06	1.05762e+06	3.31309e+06	1.62072e+06	4.89019e+06	5.28462e+06	2.45062e+07	1.58936e+06	1.68969e+07	1.28424e+06	8.16733e+06
Q9BQS8	FYCO1	1.39285e+06	2.21139e+06	998264	2.44581e+06	1.18223e+06	1.73675e+06	1.21661e+06	5566804	510313	3.3665e+06	880518	2.5509e+06
P47985	UQCRFS1	6.67046e+06	9.15085e+06	6.27173e+06	1.23404e+07	9.31599e+06	9.77164e+06	1.19105e+07	2.38723e+07	5.08153e+06	2.22481e+07	5.4633e+06	2.35237e+07
Q9NUB1	ACSS1	598709	1.38681e+06	651289	2.06702e+06	463811	1.90772e+06	1.17455e+06	4.77848e+06	253588	4.44941e+06	444983	2.83559e+06
P15144	ANPEP	2.38665e+06	3.40831e+06	3.29434e+06	7.65567e+06	4.23517e+06	8.31549e+06	2.68899e+06	5.1205e+06	1.80779e+06	1.41438e+06	1.95829e+06	2.87269e+06
Q7Z4V5	HDGFRP2; HDGFL2	1.05228e+06	1.36962e+06	1.3395e+06	2.6672e+06	993794	1.73801e+06	2.21744e+06	3.27544e+06	1.24937e+06	1.77117e+06	905579	1.43234e+06
P59998	ARPC4	1.33389e+07	2.72e+07	2.94656e+07	7.00885e+07	1.64823e+07	65563956	1.42877e+07	2.8715e+07	5.86039e+06	2.25171e+07	9.69098e+06	2.95867e+07
Q12904	AIMP1	1.79878e+06	2.54913e+06	1.68283e+06	4.56577e+06	1.28809e+06	2.13749e+06	2.53088e+06	3.431e+06	473237	2.81647e+06	1.45729e+06	2.666e+06
Q9UBQ7	GRHPR	4.76569e+06	7.27966e+06	5.93367e+06	1.13315e+07	5.82612e+06	5.64829e+06	8.13757e+06	1.59265e+07	2.07182e+06	1.0298e+07	5.72447e+06	5.73405e+06
H0Y993		8561413	1.58258e+07	1.37813e+07	2.40155e+07	6.21981e+06	1.11133e+07	1.53917e+07	1.68703e+07	5.09837e+06	1.11665e+07	7.37341e+06	1.42836e+07
P01834	IGKC	2.5671e+07	1.91943e+07	3.01543e+07	4.30072e+07	2.80747e+07	3.18005e+07	2.13205e+07	2.09683e+07	3.83598e+07	3.33367e+07	24673876	2.1218e+07
Q92973	TNPO1	1.56094e+06	2.08463e+06	2.08782e+06	5.2015e+06	1.34032e+06	3.98813e+06	3.19954e+06	6.97867e+06	1.36849e+06	4.18606e+06	886052	3.81981e+06
P03950	ANG	1.89811e+06	3.49623e+06	1.07194e+06	4.68647e+06	3.1634e+06	6.25415e+06	962598	2.41587e+06	576238	1.80097e+06	1.96012e+06	782313
Q9NZ08	ERAP1	2.96081e+06	4.18067e+06	4.40688e+06	1.5381e+07	335816	2.34991e+06	3.27471e+06	7.93388e+06	573060	5.02961e+06	1.73153e+06	3.28468e+06
P07305	H1F0	1.0695e+08	1.57683e+08	6.49697e+07	1.14133e+08	8.84912e+07	7.53191e+07	1.82548e+08	1.23641e+08	6.56053e+07	1.02282e+08	6.8457e+07	9.48183e+07
P53007	SLC25A1	5.78075e+06	6.54466e+06	2.70074e+06	9.38026e+06	4.29827e+06	1.38771e+07	8.96162e+06	2.49186e+07	4.18207e+06	2.70001e+07	3.64939e+06	2.39336e+07
P07919	UQCRH	2.19106e+06	4.69743e+06	2.91195e+06	7.12129e+06	2.81899e+06	3.34274e+06	5.96867e+06	1.86821e+07	599700	2.41707e+07	1.92741e+06	4.67739e+06
Q9NR28	DIABLO	3.44233e+06	5.62342e+06	3934422	7252314	2.64012e+06	1.53021e+07	6.65338e+06	3.63106e+07	2.46901e+06	2.32534e+07	2.52477e+06	2.59412e+07
Q8IZ83	ALDH16A1	2.67919e+06	3.2448e+06	4.52417e+06	6.68746e+06	3.02421e+06	3.63423e+06	4794566	5.66421e+06	2.69363e+06	2.92946e+06	2.89554e+06	4.31323e+06
Q3ZCQ8	TIMM50	1.4731e+06	2.53986e+06	1.58636e+06	2.80683e+06	1.41343e+06	5.65509e+06	3.86671e+06	8.80883e+06	1.77433e+06	8.24823e+06	1.58385e+06	7.26748e+06
Q9NR12	PDLIM7	9.38457e+06	8.9826e+06	2.37851e+06	9.44952e+06	5.598e+06	9.63556e+06	2.45733e+06	2.42641e+06	1.13968e+06	2.03932e+06	2.05031e+06	2.03363e+06
P09936	UCHL1	3.1941e+06	5.60152e+06	1.95157e+06	8.03459e+06	3.48194e+06	15514546	1.48342e+06	2.61833e+06	942791	1.39204e+06	1.44035e+06	1.80922e+06
A0A087WUC6		5.32627e+06	7.54675e+06	8.39797e+06	29076949	3.19568e+06	1.04061e+07	7.22177e+06	8.86601e+06	2.29988e+06	7.26415e+06	3.35117e+06	4.22981e+06
P31947	SFN	172687	1.15001e+06	169333	4.83897e+06	722933	2.00782e+06		1.70022e+06	104568	3.67715e+06	22528	1.21346e+06
Q14019	COTL1	5.40436e+06	1.31101e+07	2.80065e+07	6.51722e+07	7.63325e+06	2.92379e+07	6.97681e+06	1.13649e+07	3.57996e+06	1.14999e+07	5.07355e+06	9.35154e+06
Q8NC51	SERBP1	2.04108e+06	4.50818e+06	4.19663e+06	1.11862e+07	2.26275e+06	8.84108e+06	4.107e+06	6.19682e+06	2.19102e+06	5.95622e+06	2.20747e+06	5.3739e+06
P30040	ERP29	3.76064e+06	6.26598e+06	6.49383e+06	1.23935e+07	3.87087e+06	1.53262e+07	9.96946e+06	1.46159e+07	4.61846e+06	1.72217e+07	3.5138e+06	1.39533e+07
P32969	RPL9	4.2871e+06	9.45123e+06	6.41863e+06	1.83295e+07	4.23041e+06	1.10292e+07	8.4809e+06	1.08128e+07	1.89549e+06	1.03372e+07	3.50227e+06	7.25778e+06
A0A3B3IRN5		3.43116e+06	9.11128e+06	5.16023e+06	1.05256e+07	2.61685e+06	2.2164e+07	1.87196e+06	8.67686e+06	8.42601e+06	1.34536e+07	1.15345e+06	7.7095e+06
K7ERP4		4.57256e+06	7.93999e+06	4.98485e+06	12185363	3.77078e+06	1.26371e+07	7.07896e+06	1.98465e+07	2.3202e+06	1.61694e+07	4.14932e+06	15805660
P26447	S100A4	6.06626e+07	8.57756e+07	5.43278e+07	1.29481e+08	7.6756e+07	1.93092e+08	5.4063e+07	1.14031e+08	3.6071e+07	4.43578e+07	4.39959e+07	6.95986e+07
Q13057	COASY	3.19671e+06	4.05002e+06	3.08693e+06	4.37729e+06	2.10964e+06	2.9877e+06	4.52328e+06	1.54845e+07	1.31761e+06	8.82286e+06	2.50007e+06	7.11565e+06
P41250	GARS	1.57503e+06	3.65028e+06	3.05248e+06	1.20786e+07	1.40841e+06	8.80233e+06	2.16208e+06	8.07136e+06	1.00711e+06	7681340	1.49695e+06	5.52408e+06
Q9NVD7	PARVA	4.32535e+06	4.21856e+06	2.10771e+06	5.39431e+06	3.91934e+06	4.9615e+06	4.43018e+06	6.56911e+06	2.50242e+06	2.92062e+06	2.41169e+06	3.75083e+06
P84085	ARF5	1.39048e+06	3.2617e+06	1.71912e+06	7.04493e+06	1.76311e+06	5.89093e+06	2.90319e+06	6.8987e+06	1.22341e+06	4.26678e+06	1.19225e+06	4.24547e+06
Q15393	SF3B3	3.2012e+06	5.68737e+06	4.48842e+06	1.1155e+07	2.59763e+06	6.82404e+06	5.77859e+06	9379529	1.93616e+06	6.8315e+06	2.2535e+06	6.20576e+06
P04632	CAPNS1	2.06103e+07	2.69305e+07	2.17957e+07	3.97408e+07	1.62973e+07	3.50434e+07	2.32245e+07	3.42081e+07	1.21489e+07	3.82052e+07	1.46744e+07	3.16263e+07
Q14151	SAFB2	83869.5	271983		745923	144713		235006	200045	175105			179300
Q9Y383	LUC7L2	4.28261e+06	8.14474e+06	7.27529e+06	1.51083e+07	4.27148e+06	1.05097e+07	8.44341e+06	1.09145e+07	4.23151e+06	8.88373e+06	3.33977e+06	9.90106e+06
Q9UNH7	SNX6	4.41431e+06	6.73903e+06	6.07942e+06	1.64014e+07	4.5008e+06	9.95802e+06	4.46089e+06	8.75237e+06	1.66953e+06	7.32086e+06	3.56637e+06	4.69403e+06
Q7Z7H5	TMED4	7.81105e+06	9.8836e+06	6.47861e+06	21546096	7.3171e+06	2.41504e+07	14043985	1.80516e+07	1.0497e+07	1.77045e+07	5.01786e+06	1.92015e+07
H3BPK4						9.43157e+07		86326.8	59985.5	452100	1.4697e+06	1.14636e+06	2.73396e+06
P49755	TMED10	1.3288e+07	2.24703e+07	1.4223e+07	5.69365e+07	1.54456e+07	5.21025e+07	2.80023e+07	4.44108e+07	8.75898e+06	4.39735e+07	8.72161e+06	2.95469e+07
P05107	ITGB2	868992	1.29032e+06	4.97574e+06	1.13362e+07	316001	1.29671e+07	488810	1.53316e+06	305848	3.71447e+06	209948	765344
P53999	SUB1	8.58279e+06	1.14534e+07	1.67265e+07	3.48828e+07	8.04023e+06	1.25124e+07	1.53818e+07	1.47566e+07	8.69569e+06	1.0274e+07	6.29514e+06	1.51014e+07
Q6UWY5	OLFML1	6.53972e+06	6.61622e+06	5.0908e+06	8.12829e+06	6.22321e+06	4.95561e+06	5.8109e+06	3.48554e+06	1.1557e+06	1.3858e+06	3.20983e+06	3.14807e+06
Q16629	SRSF7	5.85984e+06	1.0917e+07	9.2102e+06	1.95442e+07	4.82872e+06	1.65844e+07	1.1232e+07	2.0096e+07	2.89901e+06	1.11262e+07	4.78289e+06	1.01439e+07
E7EM64		1.27333e+06	2.3897e+06	1.84801e+06	2.228e+06	1.40026e+06	2.16213e+06	1.74421e+06	3.67094e+06	327460	2.83644e+06	864624	3.10275e+06
Q07666	KHDRBS1	8.22518e+06	1.53592e+07	1.14035e+07	3.14841e+07	8.07937e+06	2.28385e+07	1.47028e+07	2.1638e+07	6.97997e+06	1.45538e+07	6.30173e+06	1.86101e+07
O43143	DHX15	3.13733e+06	5.85254e+06	4664054	1.07369e+07	2.67585e+06	7.70429e+06	5.97905e+06	1.12525e+07	2.81321e+06	6.83779e+06	2.6271e+06	7.4996e+06
Q9Y2X3	NOP58	1.62904e+06	3.48038e+06	1.9738e+06	3.92566e+06	1.46694e+06	4.1153e+06	4.33185e+06	4.76839e+06	1.41958e+06	4.71373e+06	631026	4.88134e+06
O15173	PGRMC2	9.84418e+06	1.37372e+07	7.89663e+06	1.46587e+07	7.6213e+06	1.45264e+07	1.51985e+07	1.7579e+07	4.39908e+06	1.6496e+07	7.59426e+06	1.25196e+07
P41091	EIF2S3	4.92376e+06	7.6688e+06	6.19595e+06	1.46178e+07	3.19144e+06	6.87012e+06	4.71216e+06	8.38192e+06	2.43748e+06	8.78807e+06	3.07806e+06	6.99599e+06
P16284		2.86941e+06	2.8641e+06	2.50365e+06	5.08831e+06	3.0779e+06	4.41082e+06	4.43518e+06	4.38516e+06	2.83525e+06	1.96014e+06	1.96385e+06	4.40238e+06
O95425	SVIL	1.01745e+06	1.12049e+06	699439	3.25715e+06	1.05341e+06	2.30486e+06	696692	2.52092e+06	917584	1.47333e+06	612758	1.36186e+06
Q969V3	NCLN	1.30087e+06	1.82108e+06	1.14783e+06	5.56505e+06	1.20452e+06	4.22424e+06	1.83877e+06	3.80814e+06	1.08225e+06	3.45805e+06	770515	2.69646e+06
Q9Y3A5	SBDS	5.48436e+06	8.92902e+06	4.14032e+06	1.18708e+07	4.92245e+06	1.04975e+07	7182637	1.55677e+07	2.43008e+06	1.02049e+07	3.83233e+06	9.82154e+06
Q14696	MESDC2; MESD	2.91446e+06	7.79104e+06	4.95347e+06	1.15574e+07	3.94048e+06	8.18425e+06	8.82092e+06	1.35081e+07	2.28364e+06	1.14173e+07	5.04722e+06	9.0989e+06
O75475	PSIP1	2.76417e+06	4.33977e+06	4.82293e+06	7.06551e+06	3.03709e+06	3.69635e+06	6.13055e+06	6.34332e+06	2.21811e+06	4.26257e+06	2.27342e+06	6.51321e+06
F8W038		1.25961e+06	5.09588e+06	2.1033e+06	9.34632e+06	1.63799e+06	4.42605e+06	3.25627e+06	6.98299e+06	488219	4.64781e+06	1.54947e+06	5.15813e+06
P48637	GSS	6.63646e+06	9.46004e+06	5.4877e+06	1.44122e+07	5.77369e+06	7.97768e+06	7.05125e+06	1.4424e+07	2.48687e+06	1.08853e+07	5.71831e+06	12178378
Q16777	HIST2H2AC	1.20198e+09	1.72434e+09	1.83578e+09	2.6661e+09	1.21264e+09	1.7692e+09	1.73577e+09	1.71947e+09	7.77531e+08	1.41782e+09	9.19587e+08	1.42008e+09
Q15124	PGM5	1.2235e+07	5.53957e+06	2.98374e+06	4.79322e+06	6.40166e+06	2.19919e+06	4.07515e+06	2.13859e+06	2.095e+06	177112	2.65273e+06	2.27832e+06
Q13177	PAK2	884796	2.28749e+06	1.88234e+06	5.90892e+06	808753	2.00246e+06	1.15305e+06	2.65043e+06	458113	2.10822e+06	633299	1.44237e+06
Q92616	GCN1L1; GCN1	1.46851e+06	2.03588e+06	1.85188e+06	3.60684e+06	558705	1.56946e+06	2.07556e+06	3.65895e+06	728374	2.48377e+06	890137	2.20682e+06
C9JRZ6		5.82243e+06	7.91537e+06	5.52083e+06	1.28713e+07	6.11037e+06	1.36725e+07	8.76534e+06	3.60461e+07	7.86508e+06	2.15299e+07	5.48191e+06	3.18403e+07
Q9NR31	SAR1A	9.48842e+06	1.45897e+07	9.33964e+06	2.88324e+07	5.44921e+06	1.72744e+07	1.23555e+07	2.25266e+07	2.3073e+06	1.60735e+07	6.4906e+06	1.22841e+07
P57737	CORO7	107929	201949	1.85702e+06	5.62959e+06	192186	2.58258e+06	135271	1.67464e+06	339071	858174	63802	750815
Q9GZP4	PITHD1	1.27213e+06	1.55443e+06	1.27783e+06	2.51341e+06	1.18653e+06	1.70749e+06	1.16225e+06	3.10438e+06	690361	1.37587e+06	1217111	1.17936e+06
Q9BWS9	CHID1	1.82363e+06	4.01313e+06	1.99482e+06	5454821	2.00147e+06	4.5947e+06	5.04226e+06	1.10939e+07	1.88774e+06	8.70268e+06	2.14422e+06	5.35056e+06
E9PNJ7		2.33033e+06	3.96196e+06	5.3761e+06	1.39063e+07	2.58494e+06	7.0279e+06	7.70885e+06	9.82639e+06	2.93812e+06	7.59997e+06	2.90175e+06	6.69314e+06
A0A0C4DG89	DDX46	832474	1.65083e+06	1.24256e+06	3.81406e+06	626807	2.60673e+06	1.77712e+06	2.77901e+06	710776	1.39147e+06	719210	2.4991e+06
P02462	COL4A1	7.17498e+07	8.88874e+07	2.19553e+07	3.94781e+07	5.42136e+07	24342106	6.44014e+07	5.25448e+07	1.55584e+07	2.19913e+07	3.42177e+07	2.71778e+07
P60228	EIF3E	3.1125e+06	5.97096e+06	3.86089e+06	1.05039e+07	3.23891e+06	5.83261e+06	4.29456e+06	9.79868e+06	1.70453e+06	8.38241e+06	2.11027e+06	7.79043e+06
O75340	PDCD6	6.84183e+06	1.19206e+07	7.35776e+06	1.38469e+07	7.0158e+06	1.36765e+07	1.10449e+07	1.85158e+07	668778	1.05756e+07	5.07692e+06	8.37361e+06
P01033	TIMP1	2.00816e+07	1.70178e+07	4.59336e+06	1.72247e+07	2.45892e+07	5.58645e+07	1.34517e+07	1.08176e+07	1.85734e+07	40331835	9.02517e+06	1.12683e+07
A0A3B3ITL1			956739	491170	1.16069e+06		795267	991013	1.92733e+06	92676.5	1.83978e+06	411009	218365
P06756	ITGAV	5.53631e+06	6.56933e+06	2.33466e+06	8.73754e+06	2.54345e+06	1.20536e+07	3.62713e+06	5.61716e+06	2.11571e+06	6.06831e+06	1.47016e+06	5.81172e+06
Q14498	RBM39	3.66398e+06	7.31878e+06	5.62967e+06	9.70201e+06	3.74785e+06	1.36185e+07	6.70236e+06	1.06638e+07	2.76515e+06	8.55329e+06	3.25666e+06	8.44647e+06
E7EPV7		3.95159e+06	1.03884e+06	3.02241e+06	2.4153e+06	6.6941e+06	5.76219e+06	1.1615e+07	622294	2.48798e+07	664053	5.42594e+06	6.01702e+06
P06702	S100A9	2.24726e+07	11096345	5.56588e+06	1.24339e+07	7.09718e+06	1.03913e+07	7.24898e+06	8.72738e+06	4.99499e+06	3.6629e+06	1.34342e+06	5.30231e+06
O94874	UFL1	5.51055e+06	6.2034e+06	3.26124e+06	9.38467e+06	2.38073e+06	6.01206e+06	4.33695e+06	1.10651e+07	2.97768e+06	4.94939e+06	4.79737e+06	7.10739e+06
P04264	KRT1	803216	2.74745e+06	773843	360168	2.05675e+06	1.20789e+06	2.60201e+06	989933	2.3266e+06	1.19929e+06	1.36425e+06	3.51765e+06
Q13347	EIF3I	3.2318e+06	6.10384e+06	4.56004e+06	1.37804e+07	4.13502e+06	8.24391e+06	5.90175e+06	1.2746e+07	1.92987e+06	9.52482e+06	2.20971e+06	8.123e+06
B4DY09	ILF2	1.02411e+07	1.64767e+07	1.35047e+07	2.6745e+07	7.44842e+06	2.47812e+07	2.2105e+07	2.52262e+07	7.81944e+06	1.84426e+07	7.53214e+06	2.2538e+07
P22748	CA4	6.06667e+06	4.09952e+06	3.6532e+06	441194	5.25754e+06	500516	1.77006e+07	836265	3.79206e+06		9.21751e+06	3.16095e+06
O95202	LETM1	1.84872e+06	2.74716e+06	1.85136e+06	5.24042e+06	2.32251e+06	1.31709e+07	3.6267e+06	7.43548e+06	2.19426e+06	1.22815e+07	692915	5.99524e+06
Q9UBR2	CTSZ	4.79587e+06	7.07946e+06	5.33786e+06	1.99395e+07	4.84737e+06	2.18432e+07	6.53107e+06	1.05458e+07	5.74957e+06	9.98027e+06	2.81732e+06	6.22875e+06
Q86U42	PABPN1	1.90234e+06	3.33764e+06	1.6997e+06	6.95062e+06	1.27204e+06	2.98963e+06	2.50397e+06	4.17869e+06	1.09474e+06	4220347	1.07105e+06	2.20922e+06
E9PGM4	GBE1	2.25823e+06	4.14375e+06	2.16676e+06	5.17447e+06	3.76068e+06	4.30048e+06	2.88439e+06	6.06569e+06	1.06164e+06	3.50676e+06	1.3201e+06	3.39367e+06
Q7L5N7	LPCAT2	3.40256e+06	6.55115e+06	1.89941e+06	5.62251e+06	3.09666e+06	3.54149e+06	6.09203e+06	4.22924e+06	1.24676e+06	7.43204e+06	3.31124e+06	3.95562e+06
P51580	TPMT	4.96056e+06	7.30843e+06	3.91155e+06	6.71534e+06	4.24692e+06	1.74072e+06	7.37e+06	9.57601e+06	1.1818e+06	6.04082e+06	3.99776e+06	5.98879e+06
P26583	HMGB2	5.98649e+06	9.93797e+06	1.18345e+07	2.98084e+07	4.88223e+06	7.53874e+06	1.19684e+07	1.25029e+07	3.63802e+06	1.16288e+07	3.97882e+06	9.75287e+06
O95865	DDAH2	1.32375e+07	1.56431e+07	9.65862e+06	1.90178e+07	1.35592e+07	1.12155e+07	1.20721e+07	1.60785e+07	6.55252e+06	1.13881e+07	1.07376e+07	1.42161e+07
I3L3P7		1.49187e+07	2.41426e+07	1.81173e+07	4.92629e+07	5.8786e+06	3.71378e+07	2.17658e+07	3.84244e+07	7.36398e+06	3.27089e+07	1.08554e+07	3.09826e+07
P49915	GMPS	1.02542e+06	1.74888e+06	1.29567e+06	5.11756e+06	1.0075e+06	1.40235e+06	1.88506e+06	3.67803e+06	290164	3.16636e+06	1.03748e+06	1.92208e+06
O14974	PPP1R12A	1.63383e+06	2.77222e+06	1.66423e+06	5.2933e+06	2.16516e+06	4.92598e+06	2.53461e+06	4.64028e+06	1.80387e+06	2.91028e+06	952817	3.0376e+06
P48506	GCLC	4.2907e+06	4.96743e+06	3.05149e+06	3.64848e+06	3.28294e+06	2.33095e+06	4.32998e+06	3.47006e+06	1.75449e+06	3.03729e+06	4.51424e+06	3.14897e+06
O95967	EFEMP2	3.31831e+06	6.07611e+06	1.59047e+06	5.29656e+06	2.03785e+06	4.15789e+06	1.74244e+06	3.39157e+06	1.67346e+06	3.94645e+06	3.46872e+06	2.74368e+06
O75306	NDUFS2	2.70467e+06	2.38849e+06	1.16314e+06	4.09205e+06	2.36942e+06	4225186	3.90352e+06	3.26913e+06	389005	4.40233e+06	1.46485e+06	2.20824e+06
H0YN88		6.98658e+06	1.3758e+07	1.06793e+07	3.5526e+07	7495702	2.89685e+07	1.27906e+07	2.63201e+07	2.8663e+06	2.32635e+07	5.58534e+06	1.94688e+07
H0YBZ2		847026	2.28337e+06	7.52785e+06	2.29112e+07	1.51276e+06	1.55647e+07	1.99493e+06	6.22389e+06	1.78652e+06	5.05274e+06	1.58668e+06	5.61466e+06
Q02539	HIST1H1A	441355	658216	278996	857068	341149	769068	591269	420604	35355.2	832813	350193	614674
Q9NR99	MXRA5	1.15746e+06	2.03752e+06	1.09567e+06	3.39145e+06	1.17208e+06	3.85983e+06	1.35634e+06	4.05112e+06	591130	3.26418e+06	719010	2.78817e+06
P12081	HARS	2.80351e+06	3.47919e+06	3.93752e+06	8.15205e+06	1.84437e+06	3.65873e+06	3.30045e+06	4.98445e+06	624280	4.02406e+06	1.61271e+06	3.56786e+06
A0A087WYB4	STOML2	2.74549e+06	4.071e+06	2.56545e+06	7.18211e+06	2.63784e+06	9.69198e+06	4.52544e+06	1.56422e+07	4.04829e+06	1.4498e+07	1.93433e+06	1.54031e+07
O95373	IPO7	1.27071e+06	2.14373e+06	1.66474e+06	3.70582e+06	1.26244e+06	3.21716e+06	1.58287e+06	3.40038e+06	504222	2.81011e+06	1.0649e+06	2.39834e+06
A0A0B4J1R2	ACSS3	718727	1.55385e+06	590539	1.12985e+06	633535	1.22862e+06	1.13466e+06	1.06962e+07	471080	3.25919e+06	1.03096e+06	8.30019e+06
Q03518	TAP1	67372.4	101846	2.57567e+06	9.22509e+06		445600	282409	732998	326673	1.44837e+06		233966
Q93084	ATP2A3				766139	1123704	235614		169576	138166	47929.1	92303.9	122970
O14745	SLC9A3R1	2.39603e+06	4.19124e+06	5.11688e+06	9.91905e+06	2.91722e+06	5.22461e+06	6.30609e+06	1.18302e+07	2.71532e+06	8.84463e+06	2.56224e+06	9.83578e+06
P51649	ALDH5A1	3.5362e+06	4.29466e+06	3501782	5.71184e+06	3.24294e+06	9.62501e+06	6.36217e+06	3.99126e+07	1.66197e+06	2.22716e+07	3.00103e+06	2.41118e+07
P36543	ATP6V1E1	2.184e+06	3.90366e+06	2.95664e+06	1.4643e+07	2.47961e+06	1.92792e+07	3.10696e+06	1.1513e+07	1.60084e+06	7.67515e+06	2.18196e+06	9.16939e+06
P30046	DDT	1.9342e+07	2.58937e+07	1.21402e+07	2.57439e+07	1.36857e+07	1.40147e+07	2.22493e+07	2.09621e+07	7.60413e+06	1.80269e+07	1.30198e+07	1.89134e+07
P62820	RAB1A	4.26364e+06	5.0505e+06	3.81029e+06	8.45633e+06	3.68828e+06	7.39998e+06	5026325	7.18023e+06	4.89291e+06	7.23509e+06	3.79659e+06	6.87514e+06
P54920	NAPA	5.56197e+06	5.64331e+06	4.69756e+06	1.23043e+07	5.16695e+06	9.27407e+06	7.79849e+06	8.92948e+06	4.00042e+06	6.99508e+06	3.66275e+06	6.88991e+06
Q9BW30	TPPP3	4.00976e+06	5.80347e+06	3.17611e+06	6.24687e+06	3.89247e+06	4.67972e+06	2.58074e+06	3.39646e+06	1.91486e+06	3.3054e+06	4.60975e+06	3.73978e+06
Q9UBS4	DNAJB11	3.02467e+06	3.40357e+06	4.37347e+06	1.50384e+07	1.85232e+06	7.63058e+06	4.27422e+06	5.46806e+06	4.24791e+06	6.33998e+06	2.91936e+06	6.29141e+06
P55809	OXCT1	4.23275e+06	4.55538e+06	3.96217e+06	8.20267e+06	3.76847e+06	9.73135e+06	6.63767e+06	13533013	3.24271e+06	1.29155e+07	3.48486e+06	1.60625e+07
Q9Y6Y8	SEC23IP	1.47813e+06	2.06873e+06	1.84082e+06	4.66836e+06	1.55684e+06	3.29149e+06	2.15588e+06	3088545	689782	3.1145e+06	844273	2.84251e+06
P54577	YARS	779202	3.06899e+06	2.84112e+06	8.17722e+06	1.1093e+06	5.55429e+06	2.19644e+06	4.85553e+06	1.23018e+06	4.18531e+06	1.29375e+06	3.49785e+06
E7EPM6	ACSL1	3.977e+06	4.77797e+06	3.20397e+06	6.67625e+06	4.92636e+06	1.08699e+07	4.46165e+06	9829815	2.02283e+06	1.13022e+07	3.14381e+06	7.14819e+06
O15371	EIF3D	320703	1.53815e+06	1.20393e+06	3.20822e+06	609293	1.52664e+06	962227	3110824		1.45275e+06	246006	1.4121e+06
O14579	COPE	3.82084e+06	6.70347e+06	4.13942e+06	1.66584e+07	3.97439e+06	8.51827e+06	6.15668e+06	9.42211e+06	578173	1.00435e+07	3.22811e+06	4.63417e+06
P26006	ITGA3	3.74045e+06	5.8907e+06	2.61133e+06	3.73606e+06	3487197	3.0292e+06	5.60551e+06	9771545	2.33482e+06	4.63867e+06	2.17718e+06	4.99997e+06
F8W031		3.36464e+06	4.76139e+06	3.80478e+06	9.18593e+06	2.54867e+06	4661337	5.06054e+06	7.77943e+06	1.66811e+06	1.2037e+07	2.221e+06	4.50555e+06
K7EJV9		1.0744e+07	19264532	1.48645e+07	4.97091e+07	1.00886e+07	4.23734e+07	2.41195e+07	2.99291e+07	1.12981e+07	28142014	9455261	3.02648e+07
Q7L775	EPM2AIP1	893676	1.23938e+06	788497	1.05991e+06	328209	1.2833e+06	2.10192e+06	3.32609e+06	673456	2.30373e+06	1.40817e+06	2.68033e+06
F8W1I5		41320.4	197169	49318	221610	474548	202304	158249	302353	5575.34	491745	88100.1	167535
Q9H7Z7	PTGES2	1.67538e+06	1.28348e+06	1.23286e+06	3.66571e+06	71830.3	2.32571e+06	2.69707e+06	1.19988e+07	1.84979e+06	7.2784e+06	933207	7.95568e+06
Q9Y2W1	THRAP3	2.44386e+06	3.85035e+06	3.35433e+06	7.18707e+06	1.85034e+06	4.62465e+06	5.28235e+06	3.43381e+06	1.62393e+06	2.98342e+06	2.11011e+06	2.14955e+06
Q15417	CNN3	1.07062e+07	1.28043e+07	8.5391e+06	2.63209e+07	9056481	4.14101e+07	1.03921e+07	2.15936e+07	6.26623e+06	18190435	9.13311e+06	1.62631e+07
P10599	TXN	2.99885e+07	3.32636e+07	2.55168e+07	6.69017e+07	2.36213e+07	69172288	28283282	6.50421e+07	1.51158e+07	35827788	2.24952e+07	4.50351e+07
Q00059	TFAM	3.40952e+06	5.02567e+06	3.94689e+06	7.25921e+06	3.803e+06	14139714	6.25033e+06	2.15253e+07	1.51963e+06	19126534	2.69392e+06	1.91162e+07
A0A3B3IUC4		2.32139e+06	2.23335e+06	1.2393e+06	2.53303e+06	884456	1.26865e+06	2.84492e+06	1.54342e+06	1.11841e+06	1.14532e+06	1.35612e+06	2.71759e+06
P31942	HNRNPH3	9.32656e+06	1.49495e+07	9.47336e+06	2.25011e+07	9.016e+06	18097052	1.80755e+07	1.97514e+07	8.70106e+06	1.28158e+07	7.17927e+06	1.90317e+07
O60701	UGDH	2.26403e+06	3.79155e+06	1.97012e+06	6.64095e+06	2026729	3.93869e+06	2.14082e+06	4.20367e+06	1.15907e+06	3.25242e+06	1.86686e+06	2.76509e+06
P61026	RAB10	8.53273e+06	1.06805e+07	9.05674e+06	2.00048e+07	6.79663e+06	1.49698e+07	9.71274e+06	1.43187e+07	7378390	1.33849e+07	7.28896e+06	1.4882e+07
P25391	LAMA1	1.39913e+06	2.21396e+06	253496	136120	126435	317063	1.66159e+06	599532	422574	1.20137e+07	830146	2.43164e+06
P61769	B2M	6.70351e+06	1.48666e+07	3.75694e+07	6.36217e+07	6.66254e+06	2.78597e+07	5.19858e+06	4.19316e+07	6.42008e+07	258623572	5.6389e+06	4.80374e+07
P13284	IFI30	544892	2399627	2.36627e+06	1.91751e+07	796355	7.58028e+06	2.95627e+06	7.65306e+06	981917	5.47557e+06	933507	5.99025e+06
F8WD26	LMO7	1.1024e+06	1.93816e+06	952713	2.19185e+06	513630	3.62248e+06	3.01385e+06	5.00983e+06	1.4873e+06	3.49278e+06	845628	4.28292e+06
P05362	ICAM1	1.24063e+06	4.03165e+06	3.50756e+06	1.31691e+07	1.32712e+06	1.40013e+07	950631	1.97074e+07	2.68539e+06	1.13812e+07	1.0468e+06	1.00417e+07
P46060	RANGAP1	1.14801e+06	1.76556e+06	2.32661e+06	4.65544e+06	1.06653e+06	2.60824e+06	1.72713e+06	3.19009e+06	752580	2.67451e+06	1.11852e+06	2.48914e+06
Q9H3G5	CPVL	1.33501e+07	1.69572e+07	9.74364e+06	1.43322e+07	1.05254e+07	2.51113e+07	20676288	2.65153e+07	9.3002e+06	2.18387e+07	9.28132e+06	2.19661e+07
Q08170	SRSF4	506468	923216	1.29583e+06	2.21475e+06	740784	2401520	1.65824e+06	2.8415e+06	850068	1.6473e+06	716310	1.95189e+06
Q86Y82	STX12	2014022	4.39374e+06	1.69482e+06	5.98051e+06	1.45454e+06	8.6756e+06	3.52784e+06	7.69152e+06	2.18051e+06	6.66382e+06	1.73046e+06	5843540
Q15363	TMED2	8.57178e+06	12807069	7.61155e+06	23758331	6.93041e+06	2.85122e+07	1.68189e+07	2.37355e+07	1.23698e+07	1.4655e+07	5.16061e+06	2.12756e+07
P46779	RPL28	1.28141e+07	2.49757e+07	19960219	6.19961e+07	1.33623e+07	4.72409e+07	2.63996e+07	4.4125e+07	1.40017e+07	3.75619e+07	1.2472e+07	3.53498e+07
O00391	QSOX1	1.62215e+06	1.71829e+06	643313	376186	1.67915e+06	2.44894e+06	872234	601230	2.72991e+06	3.58936e+06	1.75342e+06	9.39791e+06
A0AVT1	UBA6	1.40477e+06	2.58577e+06	2.78197e+06	7.213e+06	1.60467e+06	2.86359e+06	2.37002e+06	4.62447e+06	748085	3.47954e+06	1.49735e+06	2.1096e+06
Q13938		8.64885e+06	5.55189e+06	4.40579e+06	5.08442e+06	8876186	1.43979e+06	1.38363e+07	26109839	2.34267e+06	5.4097e+06	7.76158e+06	1.60333e+07
Q14508	WFDC2	1.27973e+07	1.01339e+07	2.21249e+07	8.30362e+06	7737193	3.77954e+06	2.16056e+07	1.42632e+06	3.60871e+07	7.20346e+06	6.79254e+06	1.67609e+07
O60826	CCDC22	486230	980949	531622	1.15629e+06	716589	1.04392e+06	694600	1468990	173192	939464	511259	1.18855e+06
Q5T123	SH3BGRL3	7.90169e+06	1.54032e+07	2.05004e+07	4.27367e+07	7.01896e+06	3.88488e+07	7.93499e+06	1.79821e+07	1.03599e+07	1.64782e+07	7.09951e+06	1.76662e+07
P46821	MAP1B	847097	1.2146e+06	242122	2.09947e+06	799718	1.63974e+06	646753	1.61396e+06	330598	367525	200216	1.05452e+06
O14773	TPP1	1.59572e+07	1.69563e+07	1.16077e+07	3.26174e+07	1.11219e+07	19930865	1.66557e+07	17031139	8.57698e+06	1.60922e+07	1.00601e+07	1.43585e+07
P05198	EIF2S1	2.67212e+06	4.6488e+06	4.63902e+06	1.28348e+07	3.12949e+06	7.27721e+06	4.3645e+06	7.53815e+06	2.61662e+06	7.65632e+06	2.32527e+06	6.32803e+06
P30049	ATP5D	7.58507e+06	9.46312e+06	7.08421e+06	1.48211e+07	1.02685e+07	2.9391e+07	1.69287e+07	5.30504e+07	1.59267e+07	3.1529e+07	5.56079e+06	4.68844e+07
P84243	H3F3A; H3F3AP4; H3F3B	7.27383e+07	1.1094e+08	1.1642e+08	1.87826e+08	8.39096e+07	1.02314e+08	1.16873e+08	1.16271e+08	4.32673e+07	7.09858e+07	6.22699e+07	1.11427e+08
Q9H008	LHPP	7.8173e+06	1.16713e+07	6.2591e+06	7.58804e+06	6.2206e+06	3.12828e+06	1.26163e+07	1.68078e+07	3.22881e+06	1.17116e+07	8.07225e+06	1.43291e+07
Q14554	PDIA5	2.68877e+06	3.57725e+06	2.70816e+06	9.60814e+06	1.41407e+06	3.83451e+06	4.68187e+06	3.6004e+06	2.8515e+06	3.08642e+06	2.43561e+06	3.41576e+06
O96019	ACTL6A	1.01518e+06	1.4876e+06	843488	2.79672e+06	533668	1.62931e+06	1.53398e+06	2.86474e+06	412990	1.25024e+06	506404	2.30052e+06
Q07507	DPT	1.86396e+07	2.2388e+07	8.48053e+06	1.338e+07	2.9724e+07	26371760	1.54501e+07	1.56914e+07	3.4147e+06	7.32587e+06	7.9375e+06	7.13985e+06
P60953	CDC42	2.11136e+07	3.54936e+07	2.78061e+07	63137693	2.05967e+07	4.70608e+07	2.30126e+07	4.40752e+07	1.40531e+07	3.52841e+07	1.66198e+07	3.30969e+07
Q6IBS0	TWF2	842545	2190660	2.47939e+06	7.6205e+06	1.82197e+06	4.17206e+06	1.72731e+06	2.47652e+06	300603	2365128	951780	1.4325e+06
Q9P0L0	VAPA	6234620	1.05463e+07	7.02675e+06	16547743	5.28128e+06	1.11727e+07	8278146	1.51383e+07	4.61216e+06	1.32565e+07	4.80702e+06	1.15494e+07
P34896	SHMT1	3.01216e+06	4.2583e+06	2.17535e+06	2.81142e+06	2.14656e+06	1.14064e+06	3.97242e+06	6.43033e+06	1.36457e+06	5.70505e+06	1.95363e+06	6.0234e+06
Q06210	GFPT1	5.55881e+06	8.5626e+06	3.92301e+06	7.40524e+06	4.16011e+06	3.49415e+06	3.11962e+06	1.15073e+07	1.76414e+06	9.49166e+06	2.77025e+06	5.75823e+06
Q9Y2P4	SLC27A6	567981	2.20873e+06	792134	1.45848e+06	1.39552e+06	6.29076e+06	1.17753e+06	5306979	1.12829e+06	5.95714e+06	605095	5.29543e+06
P21964	COMT	9.92485e+06	2.01475e+07	7.99552e+06	1.21343e+07	1.04265e+07	1.9938e+07	1.25508e+07	2.48326e+07	9971248	1.12679e+07	8.08861e+06	2.08685e+07
F8W809		2.03855e+06	2.61326e+06	2.60022e+06	6.00142e+06	2.12655e+06	6.35564e+06	1.80725e+06	2.97412e+06	1.18796e+06	3.02255e+06	1.87962e+06	2.44599e+06
P05546	SERPIND1	9.52189e+06	7.82096e+06	5.38621e+06	6.67331e+06	1.93932e+07	2.61097e+07	9.3831e+06	6463564	5.9997e+06	8.28567e+06	9.04914e+06	7.38337e+06
Q6XQN6	NAPRT1; NAPRT	1.71147e+06	2.53324e+06	2.10347e+06	3.81088e+06	1.53773e+06	1.61123e+06	2.68857e+06	5.55773e+06	475698	485679	864274	4.06722e+06
P50453	SERPINB9	1.96414e+06	2.76282e+06	4.1015e+06	8.62588e+06	2.76871e+06	3.12316e+06	2.40251e+06	3.83333e+06	931296	2925520	975750	2.47325e+06
P19652	ORM2	1.61044e+07	1.29635e+07	9.3895e+06	9.74085e+06	1.37312e+07	1.83706e+07	7826943	7.51333e+06	5.63238e+06	1.61299e+07	1.62319e+07	3.18317e+06
P61604	HSPE1	1.33829e+07	1.84489e+07	1.82893e+07	5.43402e+07	1.43101e+07	6.70381e+07	3.46552e+07	1.30207e+08	1.47036e+07	8.66119e+07	1.14137e+07	6.34899e+07
Q15819	UBE2V2	750574	1.08235e+06	754650	1.59944e+06	713013	1.52766e+06	1.15071e+06	1.42599e+06	719316	980314	540554	1.29141e+06
P62987	UBA52
K7ES72		671867	536241	327087	631774	511693	292532	864346	1.9472e+06	291957	477276	442766	1.21032e+06
P34897	SHMT2	1.10433e+06	3.12982e+06	3.57501e+06	9.96636e+06	1.73683e+06	1.94008e+07	2.28927e+06	1.3252e+07	890914	1.35325e+07	934645	1.42997e+07
P63000	RAC1	3.23281e+07	4.98354e+07	4.49107e+07	1.17616e+08	2.71696e+07	6.31309e+07	2.88292e+07	6.41912e+07	1.56395e+07	4.59167e+07	2.11222e+07	4.39927e+07
Q5T093	RER1	851596	1.94621e+06	1.06989e+06	3.15435e+06	491247	2.95274e+06	1938496	3.60634e+06	911032	2673520	608944	2.07671e+06
Q13232	NME3	3.12739e+06	6.11635e+06	3.44013e+06	6.93961e+06	2.5739e+06	7.0833e+06	5.65563e+06	2.32862e+07	1.98201e+06	1.54082e+07	2.49662e+06	1.80551e+07
P10644	PRKAR1A	2.47741e+06	4.37294e+06	3.04708e+06	7.7015e+06	2.57724e+06	3.97602e+06	3.46617e+06	4.34264e+06	1.24799e+06	3.05744e+06	1.55722e+06	2.99349e+06
Q08945	SSRP1	1.33274e+06	2.24135e+06	1.66094e+06	5.54554e+06	1.04454e+06	4.17989e+06	2.23606e+06	4.14006e+06	449135	2.94661e+06	919100	3.54199e+06
Q04828	AKR1C1	1.19234e+06	714053	171748	181166	1.78232e+06	339594	387064	336510		69625.3	535340	259368
M0R0R2		7.7895e+06	1.38831e+07	1.34932e+07	29321921	6.33486e+06	2.60802e+07	1.03834e+07	1.89976e+07	3.64853e+06	1.58369e+07	4.01594e+06	1.48297e+07
A0A494C128		3.92477e+06	4.50218e+06	6.42153e+06	1.48661e+07	3.61097e+06	1.12762e+07	8.23751e+06	9.898e+06	3.65753e+06	7.96629e+06	2.66831e+06	1.01673e+07
Q04760	GLO1	2.08595e+07	2.59551e+07	1.561e+07	3.05862e+07	1.62033e+07	1.50008e+07	1.04024e+07	1.75046e+07	4.8555e+06	2.39741e+07	16873737	2.13932e+07
P43121	MCAM	3.03059e+06	3.13471e+06	769930	1.88828e+06	2.00913e+06	1.56688e+06	1.0922e+06	1.92631e+06	888963	1.62854e+06	794851	1.48444e+06
Q14258	TRIM25	1.54424e+06	2725156	1.79216e+06	5.9257e+06	1.54015e+06	3.80698e+06	2.73579e+06	4.87862e+06	654007	3.3131e+06	936058	2.48129e+06
E7EX17	EIF4B	1.79944e+06	2.59493e+06	2.80607e+06	5.84324e+06	1.76833e+06	1.40618e+06	3.63692e+06	4.60773e+06	3.13686e+06	2.5921e+06	2.15926e+06	5.09077e+06
P08621	SNRNP70	6.54335e+06	1.09871e+07	8.15822e+06	1.97968e+07	5.34341e+06	12188146	1.1818e+07	1.4185e+07	4.32046e+06	1.02746e+07	5.46115e+06	1.22725e+07
P23368	ME2	803613	1.43884e+06	2.28975e+06	7836327	984117	4.03094e+06	903831	6.1754e+06	655315	3.98336e+06	677057	2.93062e+06
Q9Y5J7	TIMM9	194657	312180	228425	731054		1.60839e+06	749788	4.02618e+06	483285	1.94072e+06	115143	2.26285e+06
K7EKI0	EVPL	60123.8	2.59737e+06	200844	1.2666e+06	1.64355e+06	5.15343e+06	310013	9.74875e+06	558955	6.88306e+06	237626	8.48643e+06
O76027	ANXA9	918084	2.2729e+06	831916	959005	949780	2.12917e+06	3.23248e+06	1.27979e+07	422871	8.79989e+06	1.14017e+06	9.06409e+06
A0A5H1ZRQ7		6.83334e+06	6.2243e+06	5991252	1.44406e+07	7.70646e+06	1.28021e+07	5.27179e+06	6.6464e+06	6.27331e+06	1.022e+07	5.35295e+06	6.509e+06
Q14165	MLEC	7.53675e+06	8.45031e+06	9.95284e+06	2.0201e+07	7.01896e+06	8580840	9.88345e+06	9.87998e+06	6.13293e+06	7.93166e+06	5.25573e+06	8.14537e+06
Q14344	GNA13	1352160	1.64243e+06	2.12719e+06	4.82592e+06	808336	2.61917e+06	1.46326e+06	2.0177e+06	751578	1.90062e+06	884593	1.75834e+06
Q02880	TOP2B	1.33218e+06	2.61408e+06	1.16379e+06	3.63579e+06	1.15454e+06	2.54355e+06	1.90157e+06	3.69842e+06	729681	2.52423e+06	697578	3.10608e+06
B8ZZ54	HSPE1	4.02065e+06	5.87382e+06	5788198	18608036	5235533	36592612	11108995	45120464	8563903	29160294	2.986e+06	37712096
U3KQT1		16393360	2.00029e+07	1.38459e+07	1.96025e+07	1.74289e+07	6.98718e+06	1.27949e+07	1.34553e+07	4.31693e+06	8.90496e+06	1.45922e+07	1.2793e+07
P62070	RRAS2	321801	393080	243896	347152	325361	269092	564808	384186	274921	264784	211676	417751
A0A494C1B1		1.043e+06	5.17819e+06	2.755e+06	7.30572e+06	3.53482e+06	5.18532e+06	5.11273e+06	6734564	340201	5.99569e+06	2.10654e+06	3.2872e+06
Q9UBQ5	EIF3K	2.37645e+06	4246694	2.47794e+06	1.09103e+07	3.75176e+06	7.74887e+06	2.95578e+06	1.06712e+07	1888902	7.78117e+06	1.24566e+06	9280364
O60256	PRPSAP2	1.50883e+06	1873455	2.47249e+06	4.06959e+06	1.49314e+06	1.72096e+06	2.94268e+06	2.83991e+06	1.26822e+06	2.03464e+06	1.28324e+06	2.20287e+06
P43246	MSH2	810611	1.30933e+06	1.08695e+06	3.05468e+06	757306	3.22464e+06	1.24154e+06	2.75517e+06	634301	1.73973e+06	684689	2.60896e+06
P16452	EPB42	3.80986e+06	2.30224e+06	2.48617e+06	2.34256e+06	6.69714e+06	3.7037e+06	7.64633e+06	2.97116e+06	1.26277e+07	2.07985e+06	3.69455e+06	4.82548e+06
Q9UJ70	NAGK	4.45606e+06	6.34016e+06	6.84569e+06	2.40626e+07	4.24624e+06	17878726	4.82345e+06	1.09458e+07	1.52286e+06	9.16032e+06	2.65182e+06	6.10258e+06
A0A1B0GW23		2.30613e+06	4.86568e+06	1.20472e+06	3.35436e+06	2.67619e+06	2343774	2.39893e+06	1.11982e+07	576985	6.1034e+06	1.9458e+06	6.00292e+06
P46977	STT3A	6.28177e+06	9.93101e+06	6.66384e+06	2.15912e+07	4.88489e+06	1.28394e+07	9.5527e+06	17649091	7.60671e+06	1.26101e+07	4.22122e+06	1.26392e+07
F8VQX6		2.57815e+07	32884100	1.70156e+07	2.60206e+07	1.75709e+07	2.35467e+07	49379984	37385300	1.96504e+07	4.40871e+07	1.88942e+07	2.96084e+07
Q01469	FABP5	1.57424e+07	1.18396e+07	1.45891e+07	2.81413e+07	1.83417e+07	2.9069e+07	1.45929e+07	8.2955e+06	7.39714e+06	7.29083e+06	1.21942e+07	1.09865e+07
P09619	PDGFRB	583586	1.42758e+06	434537	1.4627e+06	881479	805645	630231	1.05014e+06		433208	599970	172510
O95436	SLC34A2		3.39796e+06	337380	1.32589e+06	512682	1.00902e+07	370181	1.90897e+07	617085	31638650		29580156
Q92804	TAF15	9.65627e+06	1.70362e+07	1.30506e+07	3.59268e+07	6.39054e+06	2.62972e+07	1.44513e+07	2.04559e+07	8.37096e+06	1.61844e+07	7.15999e+06	1.66628e+07
P20908	COL5A1	6.04406e+06	1.99976e+07	6.26904e+06	2.63919e+07	1.32213e+07	1.25465e+08	9.74418e+06	2.32797e+07	4.37604e+06	2.09043e+07	3.31809e+06	1.87068e+07
P07686	HEXB	5.49697e+06	8.09727e+06	5.19452e+06	1.04597e+07	4.32243e+06	1.25891e+07	8.06623e+06	1.21024e+07	2.25545e+06	1.45895e+07	4.46898e+06	1.04021e+07
P55290	CDH13	6.03789e+06	3.31837e+06	543171	1.50889e+06	2.79097e+06	4.44779e+06	1.82882e+06	3.76934e+06	4.99004e+06	2.82931e+06	1.54154e+06	1.86937e+06
Q9BXX0	EMILIN2	245364	3.84388e+06	249414	4.32927e+06	379018	9.5384e+06	129866	7.30647e+06	112258	1.33001e+07	107845	4.08071e+06
P14854	COX6B1	8.11542e+06	7.9003e+06	6.25143e+06	1.2974e+07	6.50693e+06	1.46279e+07	1.15896e+07	4.08618e+07	9.20344e+06	28317966	5.7129e+06	2.59676e+07
B0QYK0	EWSR1	2.71224e+06	4.46362e+06	3.47999e+06	9.81098e+06	1.89324e+06	5.46668e+06	4.11698e+06	4.56383e+06	1.93699e+06	4.04194e+06	2.05773e+06	4.27667e+06
O43681	ASNA1	2.99521e+06	3.43029e+06	2.49166e+06	5.76805e+06	2.2058e+06	3.67416e+06	3.14743e+06	4.41752e+06	1.04562e+06	3.6687e+06	2.41902e+06	4.43128e+06
H3BN98			818630	599595	1.33728e+06	447220	962765	809648	1.09231e+06	109129	1.20101e+06	396228	672129
Q93008	USP9X	1.34531e+06	1.85271e+06	1.67787e+06	4.34582e+06	1.73512e+06	1.8359e+06	2.2279e+06	3.34379e+06	777474	3.29002e+06	591892	2.89349e+06
P07988	SFTPB	421653	2.09439e+06	2.73381e+06	5.79346e+06	87401.4	1.44444e+07	215146	2.27795e+06	95793.2	2.44405e+06	358525	7.89492e+06
Q5TEC6	HIST2H3PS2	5.92042e+07	9.57503e+07	7.89544e+07	1.62341e+08	5.32685e+07	1.10998e+08	9.9661e+07	1.42603e+08	2.30606e+07	8.48e+07	4.99772e+07	8.81922e+07
B1ALA9		4.76908e+06	5.61146e+06	5.45031e+06	7.61945e+06	5.63315e+06	4.10235e+06	7.26737e+06	4.31864e+06	3.76022e+06	4.76883e+06	4.77576e+06	5.30051e+06
J3KP58		1.1813e+06	1.67817e+06	906311	2.5307e+06	799055	2.22528e+06	1.83593e+06	2.27714e+06	379530	1.69795e+06	815039	2.3329e+06
Q15008	PSMD6	2.14218e+06	4.14229e+06	3.72436e+06	1.06535e+07	3.32315e+06	5.80887e+06	4.11016e+06	6.93876e+06	1.66715e+06	5.836e+06	2.19453e+06	4.97708e+06
Q9Y371	SH3GLB1	1.26907e+06	2.74536e+06	2.48225e+06	6.23202e+06	1.7742e+06	4.28275e+06	2.16759e+06	4.98535e+06	694706	3.19524e+06	1.05212e+06	3.00285e+06
Q05655	PRKCD	1.91179e+06	3.41751e+06	2.77819e+06	7.45847e+06	1.01128e+06	4.72889e+06	2.22053e+06	7.53926e+06	1.24514e+06	5.022e+06	1.66361e+06	4.86061e+06
H3BPC4		2.81034e+06	6.38002e+06	3.98509e+06	1.38296e+07	2.89436e+06	6.54967e+06	3.92383e+06	1.10585e+07	196513	5.60389e+06	1.97077e+06	1.5474e+06
A0A3B3ITN8		1.61727e+06	2.32047e+06	3.3818e+06	1.46191e+06	1.96028e+06	6.75963e+06	4.96272e+06	7.51246e+06	1.94729e+06	1.05289e+07	1.87646e+06	1.66272e+07
Q13409	DYNC1I2	2.80104e+06	5.9817e+06	3.75508e+06	9.7471e+06	2.1442e+06	4.98546e+06	3.4094e+06	5.35335e+06	2.4484e+06	4.48739e+06	2.45725e+06	4.68199e+06
A0A0A6YY92	ADSL	1.72587e+06	1.52311e+06	3.16979e+06	1.14196e+07	2.35054e+06	1.79518e+06	1.98217e+06	2.19525e+06	1.68651e+06	1.54059e+06	1.49033e+06	4.66934e+06
Q96CX2	KCTD12	3.35044e+06	4.76457e+06	5.29936e+06	1.29387e+07	4.78172e+06	1.72169e+07	3.19893e+06	8.98255e+06	1.84464e+06	2.87792e+06	2.39209e+06	5.59783e+06
Q8N4T8	CBR4	1.66783e+06	1.73186e+06	1.4564e+06	2.03518e+06	1.77736e+06	4.71672e+06	3.31884e+06	1.59378e+07	1.17092e+06	8.11017e+06	1.61608e+06	1.20827e+07
Q15691	MAPRE1	1.59645e+07	2.19257e+07	1.79047e+07	4.52479e+07	1.33095e+07	2.60994e+07	1.66928e+07	2.80356e+07	1.20256e+07	2.09207e+07	1.00466e+07	2.82034e+07
Q9NQC3	RTN4	5.17668e+06	5.576e+06	3.54002e+06	1.33931e+07	6.6152e+06	2.69063e+07	7.94737e+06	9.35366e+06	6.30772e+06	6.05545e+06	4.13735e+06	1.1105e+07
Q99757	TXN2	1.34686e+06	1.8107e+06	828350	2.82662e+06	1.28452e+06	3.31374e+06	2.86817e+06	4.00571e+06	21985.1	8026324	1.22955e+06	2.73017e+06
Q9P2R3	ANKFY1	592132	1.33196e+06	2.1024e+06	1.72271e+06	2.12307e+06	1.05497e+06	766888	1.88464e+06	1.02129e+06	2876102	1.38214e+06	1.52869e+06
P26885	FKBP2	9.77155e+06	1.39119e+07	9.38835e+06	1.92444e+07	7.0426e+06	1.19678e+07	1.64048e+07	2.12072e+07	5.20246e+06	1.44036e+07	7.43053e+06	1.5198e+07
Q92688	ANP32B	6.86118e+06	1.25206e+07	1.23163e+07	2.08233e+07	9.33371e+06	1.01219e+07	1.19013e+07	1.0464e+07	2.41123e+06	1.41209e+07	6.001e+06	7.96371e+06
P84095	RHOG	1.83301e+06	2.45486e+06	4002961	8.53832e+06	1.61383e+06	7186991	1.61876e+06	3.23197e+06	681899	2.31468e+06	1.57628e+06	2.74032e+06
E9PKP7		1.64733e+06	2.87866e+06	2.47275e+06	4.78606e+06	1.88967e+06	3.72798e+06	3.97123e+06	4.7315e+06	672280	3.65281e+06	1.60616e+06	3.13887e+06
Q71UI9	H2AFV	1.33902e+07	1.85438e+07	1.88074e+07	3.80844e+07	1.29265e+07	3.66739e+07	3.09e+07	2.56821e+07	1.79014e+07	1.43929e+07	1.0887e+07	2.83469e+07
Q6P179	ERAP2			2.19807e+06	6.44827e+06	192824	1.13982e+06			27287.8	6.24049e+06		658831
B3KS98	EIF3H	2.67431e+06	4.39751e+06	2.95317e+06	8.45901e+06	2.78383e+06	5.75163e+06	4.4072e+06	5.6021e+06	2.04764e+06	5.71322e+06	1.9953e+06	6.76897e+06
Q8TEA8	DTD1	448024	968191	580032	1.34568e+06	204220	1.31474e+06	717724	1.66221e+06	692316	1.2037e+06	462214	1.65882e+06
P11182	DBT	3.71283e+06	3.38435e+06	2.59262e+06	2.54475e+06	2.06625e+06	5.68216e+06	3.79551e+06	13028162	3.3443e+06	1.14664e+07	3.09846e+06	9.82435e+06
Q8NBX0	SCCPDH	3.81197e+06	4.31459e+06	4.00569e+06	7.16986e+06	4.22808e+06	1.24182e+07	6.49248e+06	1.35499e+07	2.57503e+06	1.08283e+07	3.50667e+06	1.38815e+07
O94919	ENDOD1	1.42519e+06	3770559	2.01854e+06	5.58153e+06	1.71181e+06	6.27861e+06	1.68007e+06	9.00768e+06	1.76357e+06	3.97623e+06	1.45965e+06	6.22229e+06
E9PGT6		886660	1.18951e+06	1.18057e+06	2.68705e+06	1.01905e+06	2.37766e+06	1.5922e+06	2.14891e+06	601562	1.71326e+06	780194	2.00354e+06
O76094	SRP72	915961	1.09701e+06	2.06247e+06	4.7608e+06	785508	2.5723e+06	2.05388e+06	2.12965e+06	784645	2.72979e+06	784689	1.69836e+06
O75436	VPS26A	3.52219e+06	6.01569e+06	2.74221e+06	8.84219e+06	3.01963e+06	9.19829e+06	4.69396e+06	9033221	1.94889e+06	8.24695e+06	2.34087e+06	7.42866e+06
Q92783	STAM	1.10313e+06	2.38185e+06	1.35919e+06	3.58412e+06	1.56796e+06	3.65077e+06	1.98706e+06	3.20847e+06	907964	3.23011e+06	1.20595e+06	4.78639e+06
Q99805	TM9SF2	2.58912e+06	4.2908e+06	2.94795e+06	7.5695e+06	1.89021e+06	6.93653e+06	4.38938e+06	7.20376e+06	1.62835e+06	5.74049e+06	1.40298e+06	5.4064e+06
A2ACR1	PSMB9	1.1564e+06	2.38531e+06	5.72329e+06	1.93005e+07	1.78797e+06	6.74016e+06	1.67443e+06	1.03874e+07	1.84271e+06	5.42644e+06	1.30316e+06	5.00097e+06
P63220	RPS21	3.42528e+06	6.99019e+06	4.57772e+06	11861950	2.64366e+06	7.0181e+06	3.18107e+06	4.41191e+06	2.4355e+06	5.13381e+06	2.9141e+06	4.76496e+06
Q9UKU7	ACAD8	1.18479e+06	2.3719e+06	698168	1.42668e+06	1.23347e+06	3813412	2.47848e+06	1.4977e+07	884758	9.46507e+06	1.00004e+06	1.15343e+07
P20340	RAB6A	4.17516e+06	5.84484e+06	3.60301e+06	8.09016e+06	3.99115e+06	1.0648e+07	5.94833e+06	6.11288e+06	2.9186e+06	7.47143e+06	2.56026e+06	7.00883e+06
Q15428	SF3A2	1.58526e+06	3445320	1.88712e+06	6.5936e+06	1.00494e+06	4497112	2.5635e+06	3.29688e+06	1.43068e+06	3.20799e+06	1.59006e+06	2.00007e+06
D6RAX7	COPS4	1.81432e+06	2.46523e+06	2.27173e+06	4.92185e+06	2.54058e+06	3.26071e+06	3.90847e+06	3.9833e+06	1.4374e+06	2.87163e+06	1.54605e+06	3.25125e+06
Q9ULV0	MYO5B	113146	376523	170324	464227	160957	389256	331040	784869	60849	984545	163507	328314
P46781	RPS9	2.05645e+07	3.46048e+07	2.92993e+07	82907424	1.79338e+07	6.16615e+07	3.71367e+07	58201485	1.47086e+07	4.44941e+07	1.54059e+07	4.81675e+07
Q12797	ASPH	4.75204e+06	5.10314e+06	3.18007e+06	7.87774e+06	4.75108e+06	7.32357e+06	7.56763e+06	5.97774e+06	2.98165e+06	4.64567e+06	3.48095e+06	4.258e+06
Q15459	SF3A1	4.4889e+06	9.74439e+06	4.81167e+06	1.39226e+07	3.8171e+06	1.50666e+07	5.9741e+06	2.85594e+07	1.11676e+06	1.71182e+07	3.31078e+06	2.49058e+07
Q9HD20	ATP13A1	247975	636357	916392	2.15573e+06	596840	2.12596e+06	1.36805e+06	2.23011e+06	859888	1.84398e+06	519440	1.57343e+06
P05026	ATP1B1	1.193e+07	1.29877e+07	7.52728e+06	8.3874e+06	1.04028e+07	8.11909e+06	1.79726e+07	1.42966e+07	8.29229e+06	9.52011e+06	9.46216e+06	1.28813e+07
Q9HCN8	SDF2L1	1.80152e+06	1.96474e+06	2.62118e+06	8.3235e+06	1.13945e+06	819897	1.8583e+06	1.35927e+06	1.66596e+06	1.9033e+06	1.90068e+06	1.02787e+06
A0A0A0MSS8	AKR1C3	1.90089e+06	1.4266e+06	584843	1.4625e+06	3.44961e+06	2.00519e+06	1.05989e+06	1.92079e+06	17166.7	427542	1.38421e+06	165297
Q8WXF1	PSPC1	1.10194e+07	1.07055e+07	1.05029e+07	13733680	1.12954e+07	10759845	1.78617e+07	1.10766e+07	2.87386e+06	1.26899e+07	1.09365e+07	8.72841e+06
Q52LJ0		4.08281e+06	5.79011e+06	4.2726e+06	8.41727e+06	3.06603e+06	6.5728e+06	5.56642e+06	8.56501e+06	2.25925e+06	7.55158e+06	3.45112e+06	7.53444e+06
Q9BQ69	MACROD1	2.27958e+06	3.66014e+06	1.40243e+06	1.9312e+06	1.23202e+06	2.64839e+06	2.90346e+06	1.96929e+07	426626	1.49059e+07	1.72519e+06	5398815
J3QL71	SCRN2	2.19023e+06	3.73841e+06	761110	1.82568e+06	2.39708e+06	1.56034e+06	2.74621e+06	6.84106e+06	626410	2.73516e+06	1.77794e+06	2.95575e+06
Q9Y315	DERA	1.20721e+06	1.46929e+06	1.67618e+06	3.10038e+06	1.40294e+06	2.03412e+06	3.01069e+06	2.87313e+06	485406	1.71945e+06	1.87233e+06	2.60774e+06
Q99584	S100A13	1.7498e+07	3.81224e+07	1.48492e+07	4.13123e+07	1.50056e+07	38334941	2.43972e+07	6.79925e+07	3.25664e+07	5.41133e+07	1.29679e+07	5.79537e+07
E9PE82	ACADS	970735	1.28613e+06	764582	1.98337e+06	1.4979e+06	4.48203e+06	2.75637e+06	9.18465e+06	1.09223e+06	8.48659e+06	828579	3.52005e+06
Q8WWP7	GIMAP1	1.73357e+06	1.40066e+06	2.72167e+06	4.362e+06	2.01774e+06	2.92528e+06	1.90526e+06	1.11562e+06	1.93993e+06	619106	557880	1.67661e+06
P09234	SNRPC	1.99838e+06	3.1835e+06	2.51439e+06	5.85903e+06	1.26829e+06	2.94703e+06	2.04057e+06	2834550	581859	2.51539e+06	1.60889e+06	2418362
Q8TC12	RDH11	2.6631e+06	3.59087e+06	2.35357e+06	5.36866e+06	2.49573e+06	5.28618e+06	4.3524e+06	6.27521e+06	1.74534e+06	4.56678e+06	2.12021e+06	4.35035e+06
H0YNH8		1.16019e+06	1.97097e+06	835031	1.86992e+06	476532	752379	1.76302e+06	2.86918e+06	804756	1.01449e+06	905408	2.63526e+06
Q53GQ0	HSD17B12	1.51233e+07	1.84425e+07	9.76401e+06	2.08491e+07	1.54321e+07	1.81961e+07	1.70762e+07	3.57313e+07	1.28483e+07	1.77402e+07	1.03647e+07	2.91843e+07
P07741	APRT	8.61436e+06	1.18111e+07	1.02814e+07	21974358	6.19182e+06	9.75233e+06	1.05618e+07	2.1377e+07	3.68186e+06	1.20682e+07	7.42704e+06	1.53556e+07
P29992	GNA11	7.29051e+06	6.50586e+06	4.70548e+06	7.78426e+06	5.92479e+06	5.16365e+06	7.51236e+06	8.84951e+06	2.37868e+06	5.42518e+06	5.20491e+06	6.8713e+06
Q13242	SRSF9	2.58406e+06	4.73725e+06	3.08323e+06	7519534	2.13789e+06	5.36983e+06	4.44722e+06	8.37434e+06	2.44181e+06	6.53859e+06	2.70823e+06	7.56905e+06
O00429	DNM1L	676348	1.42715e+06	900671	2.84956e+06	1.19056e+06	2016671	987446	2.70021e+06	449992	1.65515e+06	719452	2.01985e+06
Q9UHB6	LIMA1	1.05681e+06	2.35688e+06	1.83392e+06	6.24781e+06	1.52118e+06	3.43567e+06	1.95493e+06	3.88266e+06	1.16988e+06	2.15067e+06	1.23779e+06	2.51282e+06
P09668	CTSH	967566	1.49427e+07	2.76508e+06	1.03906e+07	736256	1.22043e+07	1.72878e+06	5.55233e+07	637959	2.01189e+07	734364	1.76816e+07
O60264	SMARCA5	1.17669e+06	2.38916e+06	1.80728e+06	5.09026e+06	1.00213e+06	3.01118e+06	2.06311e+06	3.73796e+06	366734	2.96844e+06	928095	2.65405e+06
B0I1T2	MYO1G		176707	633924	4.53321e+06		3.57029e+06	2156.86	1.58484e+06	18249.1	219735		286652
Q15599	SLC9A3R2	3.09279e+06	3.33369e+06	1.91444e+06	2.48089e+06	2.29632e+06	2.66248e+06	3.35171e+06	3.66615e+06	1.14179e+06	2.81948e+06	2.06013e+06	3.46551e+06
Q13442	PDAP1	1.55322e+06	1.71331e+06	2.33304e+06	4.68598e+06	1.134e+06	1.60785e+06	2.81938e+06	1.67824e+06	2.05382e+06	1.34143e+06	1.32207e+06	2.43878e+06
Q9NTK5	OLA1	2.82836e+06	3.36426e+06	2.81265e+06	7.16733e+06	3.06986e+06	4.48921e+06	3.59858e+06	6.08172e+06	2.09083e+06	4.58209e+06	2.36236e+06	4.57075e+06
Q63ZY3	KANK2	2.99637e+06	4.25351e+06	1.9332e+06	3.73171e+06	3.24715e+06	2.441e+06	1.72627e+06	5.34029e+06	921406	2.20849e+06	1.77144e+06	2.96824e+06
P10916	MYL2		622124	66345.3	56736.6	4.30039e+07		181202	69963.8	584605	1.89075e+06	288816	1.10671e+07
O00264	PGRMC1	10943813	1.4657e+07	8562224	1.49157e+07	7.85273e+06	1.43488e+07	1.67302e+07	2.14949e+07	4.98773e+06	15757683	8788593	1.5419e+07
Q96IJ6	GMPPA	784459	993898	1.275e+06	4.93825e+06	665243	909294	1.02901e+06	651501	416703	1.95584e+06	569805	877280
Q8N335	GPD1L	5.12004e+06	5.1943e+06	3.81562e+06	6.14603e+06	5.05669e+06	2.38633e+06	7.06584e+06	1.2329e+07	2.61414e+06	6.50373e+06	5.63964e+06	6.69063e+06
Q9UL25	RAB21	2.32039e+06	3.6941e+06	1.89135e+06	6.1037e+06	2.0876e+06	4.12303e+06	2.21906e+06	5.58538e+06	932565	3.92375e+06	1.51756e+06	3.30176e+06
Q7Z6Z7	HUWE1	981453	2.03404e+06	1.83046e+06	4.52769e+06	673546	1.86191e+06	892070	4.14705e+06	838224	2.54873e+06	1.08436e+06	1.75098e+06
P41219	PRPH	825301	174002	63164.9	148420	351838				192953		106755	96846.6
P28906	CD34	8.1288e+06	6.91239e+06	5.69396e+06	4.60879e+06	8.05219e+06	1.40232e+06	8.51825e+06	4.40905e+06	8.5137e+06	1.53607e+06	6.87294e+06	6.62549e+06
O75351	VPS4B	1.67689e+06	2.15258e+06	2.49249e+06	4.08741e+06	1.80059e+06	4.0761e+06	1.29941e+06	4.18068e+06	438778	4.43392e+06	1.13398e+06	2.17447e+06
P51571	SSR4	5.05471e+06	1.00642e+07	6.85314e+06	2.06789e+07	4.41631e+06	1.33763e+07	8.53135e+06	1.33565e+07	3.46759e+06	1.05667e+07	3.57131e+06	8.42487e+06
Q86UE4	MTDH	1.62793e+06	3.55431e+06	2.34874e+06	7.15035e+06	2.12588e+06	5.88252e+06	3.71473e+06	4.42016e+06	3.29654e+06	3.58715e+06	1.69029e+06	3.59287e+06
B4DPQ0	C1R	3.44011e+06	2.90489e+06	1.01167e+07	8.60112e+06	5.24989e+06	4.4405e+06	728293	3.73866e+06	3.60115e+06	1.76431e+06	2.40115e+06	1.89283e+06
O60763	USO1	2.29661e+06	3.62737e+06	3.56822e+06	1.35195e+07	2.57183e+06	8.91169e+06	4.77399e+06	1.0179e+07	3.08335e+06	8.39345e+06	1.75317e+06	8.75846e+06
O95292	VAPB	6.73558e+06	7.99485e+06	5.15556e+06	9.05581e+06	5.24501e+06	7.52855e+06	1.01518e+07	6.15551e+06	5.09567e+06	8.55333e+06	4.8392e+06	7068962
Q15113	PCOLCE	385157	836680	513979	3.99901e+06	776006	4.29304e+06	286829	1.57442e+06	46580.5	2.30072e+06	132104	473518
Q92947	GCDH	1.34932e+06	1.79769e+06	1.46421e+06	2.91671e+06	618630	2.07021e+06	1.78301e+06	4.73356e+06	572164	3.85293e+06	732550	3255292
J3KS05		1.50073e+06	2.01143e+06	1.56616e+06	2.71503e+06	1.03892e+06	1.79236e+06	2.70483e+06	2687679	828457	1.63869e+06	1.18805e+06	1603915
Q92506	HSD17B8	2.38772e+06	2.32869e+06	1.99144e+06	2.19905e+06	2.40895e+06	7.06737e+06	4.11405e+06	2.60893e+07	1.76223e+06	1.39722e+07	2.7191e+06	1.98936e+07
E9PQW4		465678	642787	376796	979202	480409	536064	349086	1.00382e+06	66864.4	417280	341573	169435
E7ENY0		5.77237e+06	5.75494e+06	4.62524e+06	7.60383e+06	6.91959e+06	3.92056e+06	8.40379e+06	4.67561e+06	4.35643e+06	2.97947e+06	5.45288e+06	7.75603e+06
P34741	SDC2	4.71496e+06	5.36184e+06	2.79653e+06	4.53335e+06	4.64951e+06	9.20972e+06	8.48293e+06	3932925	5.04199e+06	2.91938e+06	4.38678e+06	3.71002e+06
P56192	MARS	2.57621e+06	3.59421e+07	5.52006e+07	2.679e+07	4.34886e+07	3.47145e+06	3.07609e+06	1.10962e+07	8.93098e+06	3.47018e+07	3.94582e+07	5.40619e+06
Q9HAT2	SIAE	6.65567e+06	11873041	4.61046e+06	6.01964e+06	5.74625e+06	6.05015e+06	9.80551e+06	1.72371e+07	4.20784e+06	1.75915e+07	4.18902e+06	1.57329e+07
F5H479	LAMTOR1	601917	1.04642e+06	1.30064e+06	1.22025e+06	799191	1.64677e+06	1.54424e+06	1776699	1.1552e+06	1.05002e+06	561831	3.60395e+06
Q5JWF2	GNAS	7.90866e+06	8.73771e+06	7.37425e+06	1.09046e+07	6.92452e+06	7.73087e+06	8.7702e+06	1.03183e+07	4.22431e+06	7.59205e+06	5.35637e+06	8.43196e+06
P36405	ARL3	1.70229e+06	3.09114e+06	1.42859e+06	3.86166e+06	1.42362e+06	2.80093e+06	1.64198e+06	2.71941e+06	490477	3.11585e+06	1.39541e+06	2.56765e+06
P13645	KRT10	393023	1.06294e+06	461558	726562	1.26925e+06	1.35759e+06	1.37767e+06	684936	2.73451e+06	841311	798980	2.2884e+06
A0A087X1N7		37997.5	34596.7	26814.1		8.56046e+06		54267.9				30592.5	101763
P09972	ALDOC	1.60528e+06	2.38193e+06	1.56662e+06	3.69265e+06	1.90378e+06	136037	1055696	2.25784e+06	588376	1.70734e+06	1.33739e+06	1.17149e+06
Q15370	TCEB2; ELOB	5.35589e+06	8.66128e+06	5.85568e+06	1.41677e+07	5.63672e+06	1.06609e+07	8.06059e+06	1.11275e+07	3.63439e+06	8.92397e+06	3.85088e+06	1.0785e+07
P35908	KRT2	134110	262386	117383	186222	257521	1374176	290322	108420	491368	316704	221602	440608
P43686	PSMC4	2.80571e+06	4.95001e+06	3.44654e+06	9251830	2.37785e+06	6.94054e+06	4.13111e+06	6.00553e+06	1.75269e+06	5.48141e+06	2.39779e+06	5065744
B7Z7P8	ETF1	2.15898e+06	3.54424e+06	2.28076e+06	7.83251e+06	2.4353e+06	3.15168e+06	3.04784e+06	5.26402e+06	900940	4.16846e+06	1.49959e+06	2.1943e+06
E9PRJ8		7.16636e+06	7.78541e+06	2.16185e+06	1.0995e+07	7.0111e+06	1.24885e+07	3.81841e+06	1.4573e+07	3.00654e+06	9.40249e+06	1780808	5.64536e+06
P23497	SP100	430454	1294904	1.28424e+06	4.45463e+06	265980	1.97872e+06	453684	2.27092e+06	169827	1.86583e+06	384146	1.50475e+06
B4E3S0	CORO1C	4.29029e+06	4.97194e+06	4.27447e+06	1.50051e+07	2.9423e+06	1.17555e+07	947788	5.65446e+06	2.06992e+06	4.8803e+06	1.84383e+06	3.32273e+06
G3V0I5	NDUFV1	2.80531e+06	3.73212e+06	2.29611e+06	6.76351e+06	3.33867e+06	3.24904e+06	4.04784e+06	3.16193e+06	1.1884e+06	1.89422e+06	2.00228e+06	2.33856e+06
A0A3B3IRM5		560770	258046	390677	78924.8			5.89536e+06	8669549	159138	74180.5	272595	1.31963e+07
Q9NP72	RAB18	2.5435e+06	3.58674e+06	1.70582e+06	5518092	2.4703e+06	6.8338e+06	4.65213e+06	8.97485e+06	1.39956e+06	7.41014e+06	1.46358e+06	9.32984e+06
C9JF17		1.32087e+07	1.04666e+07	9.05075e+06	1.2193e+07	2.76739e+07	41482046	1.51609e+07	1.18696e+07	11696268	1.00329e+07	1.40133e+07	1.3071e+07
O95479	H6PD	1.43633e+06	2.26801e+06	1.17977e+06	3.78692e+06	1.46778e+06	2.16244e+06	1.63901e+06	4.19417e+06	409810	3.97206e+06	988705	735408
P49458	SRP9; SRP9P1	8.64027e+06	15578502	10379839	23295439	8.29267e+06	1.71094e+07	1.2484e+07	1.88677e+07	7.80057e+06	1.64674e+07	6.17134e+06	1.71272e+07
A0A590UK80		9.9742e+06	1.84339e+07	1.49932e+07	2.75156e+07	8.62944e+06	2.2968e+07	1.82932e+07	2.60785e+07	6.33827e+06	2.29972e+07	6.97641e+06	2.00486e+07
E5RJR5		4.61522e+06	6.62196e+06	4.72988e+06	1.22731e+07	4.28138e+06	6.62332e+06	5.80508e+06	1.29377e+07	4.16873e+06	8.46422e+06	3268945	9.40745e+06
Q9BPW8	NIPSNAP1	2.99023e+06	4.48175e+06	2.9656e+06	6.86465e+06	2.28729e+06	7.96425e+06	6.24203e+06	2.40193e+07	1.46877e+06	1.84497e+07	2.31951e+06	1.21533e+07
A0A1X7SC65		1.9277e+07	1.27008e+07	4.6578e+06	7.10396e+06	17584474	7.74387e+06	5.33128e+06	4.10577e+06	1.26131e+06	930370	4.74356e+06	4.87854e+06
A0A2R8YDT1		7.15731e+06	8.0409e+06	4.35846e+06	1.03798e+07	5.49115e+06	9.83465e+06	9.80609e+06	9.20631e+06	2.94125e+06	5.8417e+06	5.20571e+06	7.47696e+06
P84157	MXRA7	6.43575e+06	5.32425e+06	3.02295e+06	5469209	3.86279e+06	3.36516e+06	4.21053e+06	5.33824e+06	4.83546e+06	5.49462e+06	3.0869e+06	4.81056e+06
P12107	COL11A1	2.24546e+06	6.65083e+06	1.64487e+06	1.17028e+07	2.81343e+06	1.86499e+08	3.64539e+06	1.34803e+07	2.62189e+06	2.90632e+07	2.12607e+06	1.11567e+07
G5EA31	SEC24C	192533	371398	275600	390827	142340	544000	317905	428445	194906	189058	66960	343198
P15291	B4GALT1	4.18862e+06	5.77338e+06	5.3485e+06	2.04331e+06	2.32228e+06	4.46028e+06	607061	1.18938e+06	3.44992e+06	1.49147e+07	5.16018e+06	8.75204e+06
O14979	HNRNPDL; HNRPDL	3.76353e+06	8.33659e+06	4.28468e+06	1.25631e+07	1.61946e+06	7.06544e+06	5335523	8.35203e+06	625974	5.83908e+06	2.51977e+06	3.74242e+06
P56199	ITGA1	6.41986e+06	1.16169e+07	4.27662e+06	1.6916e+07	1.03657e+07	6.66611e+07	7.71579e+06	1.14831e+07	4.18425e+06	1.20718e+07	3.22474e+06	7.98349e+06
P30405	PPIF	1.59709e+06	942728	1.51839e+06	4.22705e+06	2.57211e+06	3.79199e+06	3.45254e+06	9.42066e+06	522299	1.82886e+06	1.07645e+06	4.87281e+06
Q9Y224	C14orf166; RTRAF	5.61675e+06	8.07113e+06	6.85318e+06	1.57381e+07	6.27535e+06	1.34818e+07	9.72408e+06	16993327	4.60555e+06	1.22498e+07	4.09918e+06	1.16109e+07
Q15056	EIF4H	5.18985e+06	7.35738e+06	7.38519e+06	1.83626e+07	5.58924e+06	1.64825e+07	8.58186e+06	1.23859e+07	6.11641e+06	1.04163e+07	5.35662e+06	1.48917e+07
P20339	RAB5A	301646		366459	797893	158669	2.52569e+06	1.2286e+06	2.76454e+06	382411	1.57992e+06		803985
Q13825	AUH	1.74382e+06	2.63237e+06	1.60742e+06	2.65831e+06	1.36801e+06	3761255	3.37305e+06	1.29014e+07	1.18557e+06	8.52997e+06	1.42898e+06	8.24545e+06
Q9UGP8	SEC63	6.97477e+06	1.15151e+07	5.97163e+06	1.66787e+07	3.98076e+06	3.52818e+07	8.22286e+06	1.23593e+07	5.48656e+06	1.02305e+07	4.51782e+06	1.23512e+07
P09543	CNP	3.44898e+06	4.90881e+06	3.60201e+06	6.90179e+06	3.61585e+06	4.56705e+06	3.94664e+06	7.835e+06	1.12237e+06	4.23839e+06	2.39714e+06	4.74033e+06
P45954	ACADSB	309650	353024	335839	726685	369743	984614	753540	1.94778e+06	414907	1.94544e+06	205971	2.33004e+06
A0A087WV05		648392	1.70676e+06	908884	3.17937e+06	882727	2.22874e+06	1.48619e+06	2.89693e+06	1.20148e+06	2.59046e+06	289379	2.1147e+06
P08754	GNAI3	1528478	1.81347e+06	1730439	3.36107e+06	1.1741e+06	2.43276e+06	1.68005e+06	2.58845e+06	1024929	1.74949e+06	953134	2.10006e+06
Q16762	TST	1.11599e+06	1.4958e+06	1.05053e+06	3.02303e+06	1.44413e+06	3.74963e+06	770802	7.85699e+06	158481	6551439	619871	7.9375e+06
P20702	ITGAX		49777.2	388120	1.30486e+06		3.58507e+06				349542
P14174	MIF	9.91081e+07	1.26866e+08	7.60823e+07	1.42121e+08	5.4807e+07	9.25133e+07	7.7862e+07	1.39439e+08	1.81295e+07	1.18446e+08	4.58689e+07	7.81185e+07
Q14677	CLINT1	1.65692e+06	3.03251e+06	3.30237e+06	9.88143e+06	1.60388e+06	2.99704e+06	6.13867e+06	9.88354e+06	2.1783e+06	3.85426e+06	1.33617e+06	5.33718e+06
Q9P035	PTPLAD1; HACD3	3.68488e+06	8.39609e+06	3.7422e+06	8.83538e+06	2.99221e+06	7.40807e+06	9.0553e+06	1.51019e+07	1.75333e+06	11460114	2.59744e+06	6.41829e+06
Q10588	BST1	1.68811e+06	2477742	1.71962e+06	2.2375e+06	1.60449e+06	2.19504e+06	919207	2.00175e+06	575872	199074	1.79051e+06	1.40294e+06
P84103	SRSF3	1.06819e+07	1.7486e+07	1.5742e+07	3.52379e+07	7.6048e+06	2.14327e+07	2.12444e+07	3.09473e+07	8.91812e+06	2.29333e+07	7.2787e+06	2.02837e+07
F8VV59		2.78678e+06	5.89103e+06	3.86848e+06	1.59171e+07	3.29773e+06	6.3297e+06	2.99804e+06	5513774	846487	8.42899e+06	2.41162e+06	5049442
P62318	SNRPD3	2.74129e+06	5.99712e+06	3.84778e+06	1.03587e+07	2.99044e+06	5.49698e+06	4.68418e+06	8.84427e+06	1.24796e+06	5.54724e+06	2.1076e+06	6.20965e+06
E7EVW7	HCLS1	176593	289454	5.50329e+06	9.70603e+06	225060	7395767	547086	263732	647375	486211	233466	1.01178e+06
J3KS22		6.30706e+06	6.5994e+06	5.02895e+06	5.87597e+06	5.10888e+06	4.42073e+06	4.34999e+06	6.37108e+06	3.46527e+06	1.10901e+07	4.81237e+06	1.28504e+07
P28330	ACADL	344661	458145	158064	269445	404227	1.0675e+06	644041	2.03139e+06	293609	2.30344e+06		4.03357e+06
Q08431		2.93625e+06	4.62277e+06	982007	1.87592e+06	1.62341e+06	6.1283e+06	2.43587e+06	6.49935e+06	1.08063e+06	1.03845e+07	1.29889e+06	5.55599e+06
F5GYZ5		1.27911e+07	1.71503e+07	2.38403e+07	9.05097e+07	1.13543e+07	9.27461e+07	1.17304e+07	7.6979e+07	9.3177e+06	6.94288e+07	9.7723e+06	4.31697e+07
G3V4U0		1.81321e+06	8939014	2.06674e+06	1.48843e+07	1.20549e+06	3.58723e+06	1.17141e+06	6.57813e+06	402753	2.945e+06	699263	1.9051e+06
Q6UX73	C16orf89	6.92559e+06	7.76059e+06	5.837e+06	4.42039e+06	5.76786e+06	4.59238e+06	6.86813e+06	8.0177e+06	1.88597e+07	2.19318e+07	4.65667e+06	1.16784e+07
Q13630	TSTA3	2.63512e+06	3.88917e+06	3.07605e+06	7.70509e+06	2.57766e+06	3.79537e+06	3.77784e+06	7.56871e+06	2.06742e+06	4.86109e+06	1.91632e+06	5.31085e+06
Q9Y3U8	RPL36	6416585	1.36928e+07	1.03225e+07	3.31791e+07	6.08879e+06	1.22362e+07	1.40292e+07	1.57105e+07	4.67542e+06	1.60981e+07	4.37637e+06	1.17589e+07
Q13126	MTAP	1.71869e+06	2.70809e+06	2.42059e+06	4.43918e+06	1.24701e+06	1.58828e+06	1.48142e+06	6.16354e+06	940634	1.87712e+06	1.04549e+06	5.92803e+06
O43615	TIMM44	692823	572970	814465	2.23166e+06	349146	3.20281e+06	1.21479e+06	5.54526e+06	328695	3531829	516078	3.54481e+06
P61626	LYZ	1.30739e+07	9.03856e+06	5391102	1.28703e+07	6.7296e+06	4.18012e+07	2.67361e+06	6.96518e+06	2.53965e+06	1.51033e+07	2.14162e+06	5.18184e+06
O43684	BUB3	2.1313e+06	3.69652e+06	2.65989e+06	5.37883e+06	1.50179e+06	2.40994e+06	2.35439e+06	3.99826e+06	1.17226e+06	3.20513e+06	1.62241e+06	2.24713e+06
Q6VY07	PACS1	686068	1.18485e+06	1.00655e+06	2.40635e+06	308078	1.04082e+06	1.12867e+06	1.47265e+06	122875	960441	539338	847211
Q13155	AIMP2	2.56086e+06	2.22723e+06	1.82575e+06	2.52878e+06	1.65868e+06	2.81383e+06	3.46586e+06	4.06006e+06	1.54297e+06	1.94001e+06	1.28809e+06	3.14522e+06
P08236	GUSB	674566	892975	820265	2.3083e+06	642975	2.11706e+06	1.02283e+06	1.58707e+06	813708	1.31146e+06	637002	2.10196e+06
Q6UW02	CYP20A1	1.81232e+06	2.22539e+06	1.61117e+06	2.26828e+06	1.49347e+06	1.51626e+06	1.69981e+06	1.80105e+06	2.18685e+06	2.39685e+06	1.57329e+06	2.51228e+06
O95299	NDUFA10	901141	1.92115e+06	835920	2.75313e+06	1.72012e+06	1503049	2.51389e+06	1.93756e+06	936835	403279	671042	831121
A0A3B3IUB5		1.24902e+06	3.2432e+06	2.51356e+06	1.22499e+07	1.53342e+06	6.64696e+06	2.63605e+06	4.28337e+06	1.98638e+06	4.97239e+06	1111819	5.05861e+06
Q13363	CTBP1	5.92005e+06	8.9757e+06	6.1069e+06	1.27396e+07	8.45355e+06	9.43069e+06	1.08192e+07	13111322	4.48742e+06	8.42817e+06	5.14833e+06	8.56712e+06
Q9Y3F4	STRAP	3.33057e+06	4.87372e+06	3.25202e+06	9.95032e+06	2.66404e+06	4.11073e+06	3.27546e+06	6.26614e+06	754040	4.72297e+06	1.83823e+06	3.32533e+06
Q6YN16	HSDL2	1.69601e+06	2.14829e+06	1.28289e+06	2.31019e+06	1.48968e+06	3.31053e+06	2.53467e+06	5.71866e+06	1.05435e+06	6.23668e+06	1.01009e+06	5.88637e+06
Q13561	DCTN2	3.26011e+06	4.7705e+06	4.22747e+06	1.07927e+07	3.53589e+06	9.96009e+06	5.53811e+06	7.76986e+06	2.84623e+06	5.24464e+06	3.19679e+06	7.13205e+06
Q6YP21	CCBL2; KYAT3	474503	1.33113e+06	884375	1.85929e+06	271438	1.0477e+06	102241	1.85316e+06	247049	3.56501e+06	673693	4.26944e+06
Q9UFN0	NIPSNAP3A	2.40253e+06	3.34627e+06	1.63289e+06	6.02118e+06	1.43655e+06	6.55747e+06	4148550	1.29026e+07	625027	9935578	836040	5.31062e+06
Q9C0C2	TNKS1BP1	927537	952725	834598	2.29435e+06	852779	1.87643e+06	1.14456e+06	732422	584754	682209	683812	1.48367e+06
A0A0J9YYL3		1.84057e+06	3.01419e+06	2.08552e+06	5.19148e+06	1.48081e+06	3.83015e+06	3.53256e+06	4.64792e+06	1.83098e+06	3.06379e+06	1.2432e+06	4.23406e+06
P31949	S100A11	2.07206e+07	7.78989e+07	2.48155e+07	1.41247e+08	23476297	2.02169e+08	1.9177e+07	1.31226e+08	1.60078e+07	9.24168e+07	2.02117e+07	8.83089e+07
Q9BR76	CORO1B	5.77073e+06	9.22217e+06	6.72486e+06	1.89154e+07	5.36572e+06	1.22637e+07	8273727	1.41833e+07	2.76221e+06	9.90203e+06	4.72812e+06	1.05352e+07
Q9BRA2	TXNDC17	2.827e+06	3.79773e+06	2.79521e+06	8.87157e+06	2.15709e+06	3.5167e+06	3412745	7.29015e+06	1.55416e+06	5.22821e+06	2.15073e+06	3.3401e+06
Q10713	PMPCA	3.89746e+07	9.47581e+07	3.22656e+07	7.74736e+07	8.9793e+07	9.72394e+07	7.04694e+07	7.61821e+07	1.44473e+07	5.35267e+07	2.11984e+07	4.69342e+07
A0A5F9ZHN7		3.32972e+06	3.66477e+06	3.18585e+06	6.15299e+06	2.71351e+06	5.63902e+06	6.56673e+06	6.88808e+06	2.27141e+06	4.29433e+06	2.25667e+06	4.66202e+06
P46926	GNPDA1	5.185e+06	6.2625e+06	4.2777e+06	8.78264e+06	4.56561e+06	1.14628e+07	6.29988e+06	1.30536e+07	1.72024e+06	1.15146e+07	2.77476e+06	1.04821e+07
P21953	BCKDHB	1.37375e+06	1.51827e+06	1.05681e+06	1.95705e+06	650498	3.12173e+06	2.38263e+06	8403594	530146	6.64429e+06	900519	6.99183e+06
F5H157		2652566	4.99003e+06	2.72764e+06	9866919	2.33097e+06	4523042	4.57803e+06	4.6961e+06	2.53065e+06	6.15894e+06	2.03464e+06	4.3144e+06
P20042	EIF2S2	1.611e+06	3.22597e+06	2.32405e+06	7.85492e+06	1.47428e+06	5.0574e+06	2.6138e+06	4.39992e+06	1.25409e+06	4.66356e+06	1.28495e+06	4.28823e+06
Q9BZZ5	API5	1.51932e+06	3.7698e+06	3.11555e+06	6.76378e+06	1.7094e+06	5.43729e+06	2.82706e+06	5.34017e+06	2.08203e+06	4.01038e+06	962772	5.77248e+06
O75923	DYSF	932998	1.63711e+06	568696	1328833	1.09933e+06	1.17039e+06	1.32879e+06	1.28486e+06	417444	802987	504935	1.21067e+06
A0MZ66	KIAA1598; SHTN1	266035	1.87147e+06	1.51544e+06	1.07972e+06	222008	964413	1.67047e+06	1.71663e+06	230052	2.68039e+06	506747	1.89501e+06
A0A2R8Y811		10824502	2.25667e+07	1.63321e+07	60158132	1.1415e+07	3.48341e+07	1.93663e+07	3.062e+07	9.6972e+06	3.08822e+07	7.19762e+06	2.72169e+07
P51159	RAB27A	929003	5.26294e+06	1.98327e+06	4.99854e+06	731348	6.56199e+06	1.35824e+06	12097875	498672	7.9682e+06	279330	1.11003e+07
H7C5Q2		2.17694e+06	2162808	2.32755e+06	6.8199e+06	1.42918e+06	9.2416e+06	2.14552e+06	1.29721e+07	1.27168e+06	8.27898e+06	1.17023e+06	1.18651e+07
M0QWZ7	SARS2	176654	484212	707178	1.1127e+06	275328	1.67378e+06	782521	7.72626e+06	314876	5.01262e+06	297772	4.72578e+06
Q6UW68	TMEM205	3.65867e+06	5.59431e+06	2.85747e+06	7.6618e+06	4.1268e+06	6.20684e+06	8.94118e+06	8.79975e+06	1.92899e+06	5.60248e+06	2.0266e+06	7.41953e+06
Q86UX7	FERMT3	1.55823e+06	577649	3.22093e+06	8.34109e+06	1.39288e+06	3.96108e+06	1.04845e+06	806238	1.16214e+06	2.75136e+06	184620	719174
E7ESC6	XPO7	1.18665e+06	1.67282e+06	1.13601e+06	2.59597e+06	1.47759e+06	1.88086e+06	1.98459e+06	3.66491e+06	1.01202e+06	2.18744e+06	800034	2.41013e+06
O00303	EIF3F	1.20908e+06	1.96573e+06	1.68168e+06	3.92369e+06	1011753	2.8689e+06	1.62654e+06	3.12806e+06	1.13161e+06	2.78156e+06	797756	3.58156e+06
P53004	BLVRA	2.09887e+06	3.36353e+06	2.74996e+06	9.9999e+06	2.20654e+06	6.83691e+06	2.69538e+06	6.10403e+06	2.01864e+06	4.26939e+06	2.38737e+06	4.18836e+06
E9PK91	BCLAF1	2.72423e+06	7.39994e+06	3.13466e+06	6.70937e+06	1.77141e+06	3.8582e+06	4300599	3.34243e+06	2.42399e+06	2.84862e+06	2.10809e+06	3.86899e+06
P26639	TARS	2.71363e+06	4.36313e+06	3.86548e+06	8.90361e+06	1.65259e+06	2.80361e+06	2.9442e+06	5.38896e+06	1.40525e+06	4.45878e+06	2.03224e+06	3.72327e+06
Q9UDY2	TJP2	1.09488e+06	4.44469e+06	1.81607e+06	3.92855e+06	1.89735e+06	3.07074e+06	3.68556e+06	8.29081e+06	1.95984e+06	5.49977e+06	1.65786e+06	7.82353e+06
P15153	RAC2	424981	459298	3662214	7970195	399973	1.71825e+06	241969	1.03524e+06	290621	1.21338e+06	200082	588227
O75694	NUP155		341597				170456	185466	201852	8655.62	413489	69971.8	188862
Q92878	RAD50	902512	1.40622e+06	1.47092e+06	4.82105e+06	568342	3.50967e+06	1.58342e+06	3.81638e+06	913714	2.18953e+06	881951	3.94281e+06
Q6ZMI0	PPP1R21	170225	356549	212245	550552	263122	379765	229472	504464		299019	211928	255888
Q969H8	C19orf10; MYDGF	1.60375e+06	2.60922e+06	1.50963e+06	7.19518e+06	1.84451e+06	4.67019e+06	2.70227e+06	3.95764e+06	1.18278e+06	3.04614e+06	981961	4015517
F8VW96	CSRP2	5.40903e+06	4.03481e+06	1.28647e+06	5.3978e+06	884668	5.01202e+06	1.05875e+06	2.11851e+06	1.12611e+06	888964	625310	1.29698e+06
I3L0A0		4.00868e+06	5.74944e+06	5.46816e+06	1.35737e+07	5.57212e+06	7.34713e+06	6.27267e+06	9.70997e+06	3.80699e+06	6.91868e+06	3.49528e+06	7.59495e+06
O15355	PPM1G	859174	1808161	1.77975e+06	2.67327e+06	1.01748e+06	1.9676e+06	2.04818e+06	2.1655e+06	544841	1.73556e+06	881984	1.89173e+06
P54727	RAD23B	7.67507e+06	1.93183e+07	8.96223e+06	2.64971e+07	7.68859e+06	3.34762e+07	1.2012e+07	4.16336e+07	1.07795e+07	2.82195e+07	7.01467e+06	3.81849e+07
Q9H3N1	TMX1	1.72541e+06	3.5541e+06	2.53656e+06	6.01355e+06	1.70087e+06	5.67302e+06	3.25867e+06	4.88992e+06	1.26334e+06	4.98091e+06	1.22865e+06	2.80516e+06
P11234	RALB	5.41655e+06	7.40182e+06	4.01822e+06	1.08848e+07	4.66719e+06	8.81417e+06	6.26703e+06	9.96288e+06	2.6197e+06	6.72436e+06	3.28189e+06	5.38743e+06
H3BUX2		3.84879e+06	3.41247e+06	2.25728e+06	9.90928e+06	2.00033e+06	4.70499e+06	3582105	7.71027e+06	1.34965e+06	6.92019e+06	1.95206e+06	7.39519e+06
B1AKG0	CFHR1	5.78054e+06	6.51562e+06	9.19384e+06	8472327	7.88124e+06	1.13319e+07	2.39482e+06	2.51502e+06	1.31816e+06	3.39663e+06	3.75727e+06	5.0055e+06
Q96SI9	STRBP	84688.3	155863	158436				142602			125104		210621
Q9UBE0	SAE1	1.42415e+06	2.73007e+06	1.58569e+06	4.13127e+06	1.41166e+06	1.86538e+06	868908	4.12967e+06	618066	2.84497e+06	1.23401e+06	2465544
E9PLL6		7.03173e+06	1.64476e+07	1.23828e+07	3.65818e+07	6990257	3.11079e+07	1.65627e+07	2.57162e+07	4.59298e+06	21345112	5.25112e+06	1.6953e+07
E9PHY8	HEATR7A; MROH1	944186	1.84016e+06	636524	1.28828e+06	690360	1.03134e+06	1.21468e+06	3.26423e+06	760362	2.72715e+06	770179	2.8699e+06
A0A5F9ZHN5		5.01092e+06	4.53422e+06	4.31018e+06	2.71048e+06	4.25191e+06	508166	3.70389e+06	873617	752298	2.91844e+06	3.79898e+06	1.57587e+06
A0A096LPE2	SAA2-SAA4	4.07773e+06	2.21967e+06	1.78401e+06	2.09919e+06	4.20027e+06	1.0755e+07	2.74346e+06	1.25092e+06	1.1174e+07	1.86313e+06	4.03619e+06	3.56837e+06
P51970	NDUFA8	2.70176e+06	2.61438e+06	2.2666e+06	4412154	2.55644e+06	2.42578e+06	2.8569e+06	4.4723e+06	231552	2.10686e+06	2.48318e+06	3.16505e+06
Q9Y2Q5	LAMTOR2	5.74124e+06	6.70203e+06	5.62525e+06	4.52023e+06	4.84184e+06	3.93972e+06	7.30898e+06	5.16413e+06	1.585e+06	4.86437e+06	3.11946e+06	3.15415e+06
E9PKG1		1.45983e+06	1.85126e+06	595961	3.01403e+06	1.33776e+06	1.62164e+06	1.4346e+06	2.46526e+06	613307	1.55471e+06	482141	1.84022e+06
Q13361	MFAP5	4.91236e+07	52113744	2.0921e+07	3.56809e+07	4.44708e+07	7.83335e+07	2.76194e+07	2.97834e+07	2.87095e+06	1.66673e+07	1.3885e+07	1.2693e+07
P10620	MGST1	4.09612e+06	9.7283e+06	4.49713e+06	9.71767e+06	2.53879e+06	17826971	1.30345e+07	3.86813e+07	8.06102e+06	4.10698e+07	3.22616e+06	4.31299e+07
E5RFU2		874098	1.70908e+06	1.63405e+06	3.4935e+06	1.53346e+06	347748	2.41268e+06	4.07708e+06	294485	2.59116e+06	2.06783e+06	2.15602e+06
Q8NE71	ABCF1	673633	1.30455e+06	1.18253e+06	2.36341e+06	423900	1.51912e+06	882630	2.00003e+06	500079	1.16396e+06	610490	1.3752e+06
O00629	KPNA4			171830		140950		178229	250501	323365	133676
P03952	KLKB1	1.66225e+06	1.04767e+06	774343	1.27267e+06	1.97772e+06	7.30007e+06	1.10391e+06	993644	1.63626e+06	1.789e+06	935308	964940
P21589	NT5E	3.274e+06	1.87403e+06	4.32913e+06	5.05503e+06	2.35611e+06	3.96064e+06	2.66865e+06	7.72543e+06	2.24287e+06	3.64314e+06	1.86511e+06	6.17095e+06
Q9Y2S2	CRYL1	3.73026e+06	4.41414e+06	2.19687e+06	4.1028e+06	3.16571e+06	1.87115e+06	4.11437e+06	7.43838e+06	789692	4.84296e+06	3.05176e+06	3.10492e+06
A0A1W2PPZ5		2.11519e+06	3.60639e+06	3.48319e+06	6.8893e+06	1.71659e+06	1.95809e+06	3.01981e+06	3.825e+06	1.64303e+06	1.655e+06	2.25885e+06	3.09258e+06
E7EU96		1.77971e+06	3.13312e+06	2.0632e+06	5.94197e+06	1.96115e+06	3.70145e+06	2.95308e+06	4.17933e+06	601323	2.92896e+06	1.64851e+06	3.22652e+06
H0Y2Y8		4.50395e+06	7.01236e+06	3.20549e+06	1.26603e+07	3.68742e+06	1.14217e+07	3.56171e+06	5.25382e+06	2.48709e+06	4.92515e+06	1.83048e+06	4.92009e+06
P25774	CTSS	729844	1.34996e+06	2.45487e+06	1.20858e+07	1.02802e+06	1.184e+07	253544	2.48852e+06	651828	5.2196e+06	244753	3.016e+06
P43652	AFM	4.72948e+06	3.90272e+06	2.78212e+06	2.91205e+06	8.90698e+06	8.99807e+06	2.94185e+06	3.07685e+06	3.34285e+06	3.70348e+06	5.40786e+06	2.78099e+06
Q9P2B2	PTGFRN	887746	1.6737e+06	673863	3.21743e+06	1.66115e+06	3.66212e+06	1.17027e+06	3.88751e+06	127458	1.46621e+06	912529	1.41464e+06
Q9NRV9	HEBP1	5.50305e+06	6.8669e+06	3.58356e+06	5.45196e+06	4.09114e+06	6.49307e+06	7.33545e+06	9.08139e+06	3.5304e+06	6.02059e+06	5.76378e+06	6.77348e+06
M0R3D6		9.34965e+06	1.93967e+07	1.35643e+07	4.44254e+07	8.98469e+06	2.49338e+07	1.65474e+07	3.26193e+07	6.61362e+06	2.44329e+07	6.98943e+06	2.43827e+07
Q13098	GPS1	2.54202e+06	3.43875e+06	2.85025e+06	4.55949e+06	2.0924e+06	3.83027e+06	3.61789e+06	4.26562e+06	1.94204e+06	3.96276e+06	1.99698e+06	3.92352e+06
P02100	HBE1	1.31736e+07	1.03702e+07	8.63467e+06	9.97057e+06	1.64558e+07	1.06971e+08	2.16564e+07	27759834	2.47949e+07	1.443e+07	1.30521e+07	3.59132e+07
Q99523	SORT1	1.01483e+06	1.9168e+06	2.39053e+06	1.21086e+06	972529	2.22307e+06	1.25647e+06	1.30837e+06	1.39525e+06	1.0905e+06	1.57821e+06	4.04733e+06
P09486	SPARC	354688	3.47543e+06	1.14145e+06	3.56855e+06	575616	2.33851e+06	230669	2.50749e+06	249000	9.6277e+06	900322	2.18938e+06
Q15828	CST6	1.14384e+06	8676657	2.37003e+06	779612	445487	3.85631e+06		3.95212e+06	8.874e+06	9.48711e+07	648614	1.02091e+07
A0A2R8Y4M1		767404	1.36427e+06	482092	1039130	1.34143e+06	1.01077e+06	2.08813e+06	482330	606884	798231	492882	1.44462e+06
O15498	YKT6	808561	1.49543e+06	879017	3.10922e+06	1.01252e+06	3.44679e+06	1.27568e+06	2.52108e+06	971185	1.91019e+06	688527	1.71874e+06
Q02978	SLC25A11	3.60539e+06	4.38729e+06	3.0074e+06	7.09087e+06	4.23091e+06	9.84086e+06	5.45839e+06	2.14116e+07	3.21806e+06	1.52452e+07	1.89766e+06	1.72072e+07
P11908	PRPS2	59120.8		85719.4	111320					171196		45470.8	454959
Q7Z3D6	C14orf159; DGLUCY	372022	391876	121786	380977	419647	566304	615581	1.80268e+06	252182	707237	194640	1229618
Q96PK6	RBM14; RBM14-RBM4	2.82126e+06	3.65646e+06	4.07133e+06	8.49212e+06	2.68188e+06	4.93173e+06	6.11798e+06	2.94385e+06	4.38259e+06	2.65992e+06	2.82626e+06	5.60229e+06
P55265	ADAR	724742	1.50507e+06	2.19254e+06	3.44272e+06	690382	2.71994e+06	1.46981e+06	5.32021e+06	626557	3.21526e+06	581273	1.90704e+06
Q12792	TWF1	1.64644e+06	2.19387e+06	1.29488e+06	3.63693e+06	1.25575e+06	3.55786e+06	2.1415e+06	3.74335e+06	1383037	2.69114e+06	1.20465e+06	3.2901e+06
A0A0U1RR22		3.30733e+06	4.72299e+06	2.99165e+06	5.6719e+06	2.78895e+06	4143182	4.73856e+06	6128500	1.7603e+06	5667775	2.58143e+06	6.96014e+06
P32455	GBP1	685199	1.6358e+06	7863160	3.71491e+07	893437	2.31756e+06	1.10451e+06	2.58677e+06	943787	5.97751e+06	31206.6	2.3151e+06
P08697	SERPINF2	1.66198e+07	19901939	8.89693e+06	1.95366e+07	2.95075e+07	2.58238e+07	1.29469e+07	17079344	7.40411e+06	1.30779e+07	9.40605e+06	1.0519e+07
Q9GZT3	SLIRP	853545	1.18458e+06	972477	2.39589e+06	246326	4.17582e+06	1.58446e+06	2.06655e+06	788728	2.33378e+06	798249	4.88185e+06
P62857	RPS28	5.29084e+06	8.22368e+06	6.58291e+06	2.46124e+07	3.75193e+06	1.65985e+07	7.86092e+06	9.33055e+06	4.48988e+06	1.54143e+07	4.23024e+06	1.19578e+07
P40429	RPL13A	7.27576e+06	1.67465e+07	1.94757e+07	33714967	1.32635e+07	2.40979e+07	1.40544e+07	2.19327e+07	10093708	1.94171e+07	1.55295e+07	2.18482e+07
C9IZG4		3.74394e+06	4.53452e+06	3.78285e+06	5.52621e+06	3.5698e+06	4.69952e+06	5.72251e+06	1.03194e+07	3.29082e+06	1.04081e+07	2.23111e+06	6.29759e+06
Q96PD5	PGLYRP2	3.25527e+06	3.39482e+06	3.18359e+06	2.83424e+06	2.45587e+06	4.67964e+06	5.5563e+06	2891695	2.94025e+06	1.90595e+06	3.18307e+06	2.51483e+06
P53367	ARFIP1	1.30474e+06	2.30575e+06	1.02915e+06	3.57811e+06	1.16381e+06	4.35781e+06	2.08615e+06	4.44984e+06	547382	4.65639e+06	1.07941e+06	3.4519e+06
P55001	MFAP2	33620987	8.04177e+07	1.50943e+07	7.46948e+07	43823997	3.88908e+07	4.13632e+07	102385714	1.82364e+06	4.42683e+07	1.53407e+07	1.23217e+07
E9PBS1		2.24379e+06	3.12782e+06	2.82206e+06	5.8837e+06	2.3917e+06	1.89424e+06	3.13837e+06	2.41146e+06	1.6542e+06	3.59899e+06	2.07726e+06	1.76982e+06
O75534	CSDE1	1.24574e+06	1.49705e+06	1.43234e+06	2.81595e+06	887860	1.94695e+06	1.63993e+06	2.56391e+06	152964	1.37338e+06	852908	971459
G0XQ39	STIM1	3.0261e+06	4.68281e+06	3.32403e+06	5.67615e+06	3.39884e+06	5.67923e+06	4.19252e+06	7.96234e+06	1.98602e+06	4.59849e+06	1.90155e+06	8.10732e+06
Q96HE7	ERO1L; ERO1A	764420	1.57946e+06	995674	6.39243e+06	669204	1.52847e+06	1500787	4.05394e+06	291253	929585	906377	2.59308e+06
B4DR61	SEC61A1	5.63862e+06	9.81183e+06	5.56884e+06	1.76383e+07	3.56433e+06	11151358	7.22901e+06	13899366	6.11202e+06	1.10106e+07	3.54569e+06	1.09693e+07
O43175	PHGDH	3.60327e+06	6.95176e+06	3.30625e+06	5.94206e+06	5.19022e+06	4.56482e+06	2.60642e+06	6.47493e+06	1.59331e+06	4187551	2.37447e+06	5.72376e+06
O00462	MANBA	850732	962575	712377	558956	330904	696744	1.02038e+06	321160	1.13224e+06	2.12597e+06	816155	2.67358e+06
Q13547	HDAC1	1.59703e+06	3.39938e+06	2.09713e+06	6.54448e+06	1.70575e+06	3972718	2.99882e+06	7.03088e+06	640349	4.01309e+06	1.18517e+06	3.67341e+06
P19525	EIF2AK2	602291	1.23819e+06	863864	3.14147e+06	598678	1.65574e+06	1.07918e+06	2.77863e+06	237134	1.87568e+06	183780	1.14052e+06
P55884	EIF3B	2.08566e+06	3.97063e+06	3.40385e+06	7.97022e+06	1.86548e+06	5.68585e+06	3.15958e+06	6.93586e+06	1.36105e+06	6.13695e+06	1.59683e+06	5.34028e+06
H0YBL4		4.78106e+06	2383406	5070423	869153	2440031	875510	3.40953e+06	309597	15298270	4913677	1.42105e+06	3.8094e+06
Q6PHW0	IYD	4.21262e+06	3.87989e+06	4224676	3.73257e+06	4.7596e+06	6.17099e+06	11998267	8.74315e+06	3.76863e+06	1.36035e+07	4.25194e+06	1.29044e+07
Q9UH99	SUN2	2.60941e+06	3.66698e+06	3.39475e+06	9.36928e+06	3.02337e+06	9.32602e+06	4.2827e+06	5.8407e+06	1.68527e+06	4.77712e+06	1.59332e+06	4.39394e+06
A0A3B3ISG8		1.72858e+06	1.82087e+06	1.53683e+06	3.24214e+06	2272460	2.93206e+06	2.17732e+06	1.72013e+06	1.0223e+06	1.08718e+06	1.23028e+06	1.85129e+06
Q14573	ITPR3	729731	1.37144e+06	437095	2.09213e+06	407594	1.79593e+06	991280	2.94201e+06	388551	2.65767e+06	588945	1.41221e+06
O75781	PALM	1.52295e+06	1.40082e+06	680146	1.40559e+06	1.69268e+06	2.13402e+06	1.67638e+06	2.4287e+06	1.53083e+06	1.18739e+06	1.11969e+06	2.63189e+06
Q9Y376	CAB39	1.78803e+06	3022665	2.21027e+06	5.81718e+06	956097	3.72411e+06	2.49127e+06	3.70736e+06	796712	3.62089e+06	1.49877e+06	2.73869e+06
Q8TAT6	NPLOC4	734336	595142	1.0237e+06	3.5125e+06	305924	1.99129e+06	996535	2173454	368930	1669110	556928	1.45875e+06
A0A494C1L5		1.12819e+06	2.44982e+06	1.31617e+06	3.32489e+06	814968	3.01782e+06	1.70553e+06	4309270	424365	4.21174e+06	300294	4.0652e+06
V9GZ56		288568	486634	371571	1.63836e+06	204660	910365	465211	1.52442e+06	160078	905888	228351	932929
E9PHS0		4.83928e+06	4.96391e+06	3.951e+06	8.246e+06	4.98094e+06	5.13008e+06	5.08328e+06	8.25061e+06	2.07294e+06	4.89733e+06	3.46357e+06	5.50586e+06
Q92485	SMPDL3B	1.92602e+06	2.87768e+06	5.5603e+06	4.13005e+06	2.00778e+06	1.85347e+06	2.65133e+06	2.57418e+06	2.74687e+06	6.79148e+06	2.01159e+06	5.80941e+06
O15400	STX7	3.68841e+06	4.60203e+06	3.2142e+06	6.96255e+06	2.74647e+06	1.34471e+07	2.97676e+06	2.9062e+06	2.39382e+06	4.03127e+06	2.13243e+06	4.62011e+06
G3V1D7	RTN4RL2	4.24226e+06	7506869	6781458	14178872	3.24906e+06	7.65614e+06	4902161	9878074	644531	8537148	4644133	7968014
P61956	SUMO2	1.74318e+07	3.11938e+07	3.11627e+07	8.22667e+07	1.86698e+07	4.87047e+07	2.61494e+07	44227895	1.69451e+07	3.50803e+07	1.62209e+07	3.45057e+07
O94903	PROSC; PLPBP	3.08752e+06	4.26819e+06	3.00202e+06	4.8119e+06	2.81082e+06	2.91944e+06	3.53602e+06	5.58195e+06	1.45665e+06	3.99507e+06	2.30152e+06	3982128
E9PHI4		1740291	1.55456e+06	1.5002e+06	2.78899e+06	2.05383e+06	3.03987e+06	2.62602e+06	4.93723e+06	904482	2.05286e+06	1.41046e+06	4.02366e+06
Q6P1X6	C8orf82	184240	219759	115508	645311	139598	141722	545134	1.32596e+06		897024	102159
P23297	S100A1	4175.58	664586				179564		9.92865e+06		82957355	13017.3	25316476
Q9BUT1	BDH2	8.34986e+06	1.01478e+07	5.73547e+06	9.46711e+06	7.72131e+06	5.56314e+06	1.07987e+07	2.17392e+07	4.50717e+06	9.62555e+06	8.37764e+06	1.26294e+07
P11279	LAMP1	1.05194e+07	1.5469e+07	7.60642e+06	1.70931e+07	1.06059e+07	4.10145e+07	1.9576e+07	2.61911e+07	1.64553e+07	2.1195e+07	6.99025e+06	1.90064e+07
P00492	HPRT1	905850	1.3742e+06	1.23118e+06	5.46195e+06	1.28211e+06	3.26089e+06	1.27913e+06	6.88888e+06	1.40732e+06	4.94535e+06	2.1228e+06	5.28353e+06
P08582	MFI2; MELTF	4.27519e+06	2.88822e+06	3.02035e+06	197918	6.17198e+06	6.10745e+06	7.01515e+06	3.64541e+06	1.04009e+07	2.28442e+06	4.44164e+06	5.17272e+06
Q9H1E3	NUCKS1	7.06091e+06	6.74221e+06	6.20786e+06	8.26535e+06	3.45729e+06	2.39641e+06	8.91485e+06	4.48898e+06	6.96042e+06	4.52667e+06	4.8718e+06	6.64023e+06
H0YHX9		2.99208e+06	4.61773e+06	4.17691e+06	1.3034e+07	2.94084e+06	9.1927e+06	5.43009e+06	4.60761e+06	4.08706e+06	5.69169e+06	1.75137e+06	5.89881e+06
B4DLR8	NQO1			2.44776e+06	8.79406e+06	399208	329163	4.95695e+06	1.00258e+07	1.19832e+06	4324468	1.24724e+06	8.17872e+06
Q9H0W9	C11orf54	2.58002e+06	5.13986e+06	2.1451e+06	5.55315e+06	989638	1.28505e+06	2.85763e+06	5.92511e+06	288502	3.46366e+06	1.88064e+06	2.38689e+06
Q92626	PXDN	617289	1.77428e+06	179155	1.24876e+06	509642	1.18245e+06	649252	2.06621e+06	69715.3	969673	367336	1.06384e+06
P12004	PCNA	2.68778e+06	4.15556e+06	4.42642e+06	1.17488e+07	2.45646e+06	4.26999e+06	4.61575e+06	6.79009e+06	1.70338e+06	5.4628e+06	1.95124e+06	6.51778e+06
H0YB09
P21695	GPD1	701867	264557	252755	905700	6.98183e+06	391002	247757	739082	214351	224239	114212	542612
Q13884	SNTB1	1.80462e+06	2.24634e+06	1.15185e+06	2.41726e+06	1.95401e+06	2.36705e+06	3.50114e+06	6.16708e+06	661790	3.78444e+06	1.73721e+06	2.67305e+06
Q9UHL4	DPP7	3.23542e+06	4.69027e+06	2.78621e+06	6.0401e+06	2.09246e+06	3.64214e+06	4.99041e+06	1.12568e+07	930669	2.23169e+06	1.90793e+06	4.54152e+06
A0A087WUL9		2.79525e+06	4.12603e+06	3.54086e+06	9.14363e+06	2.85889e+06	3.69756e+06	3665415	6.24998e+06	2.13994e+06	5.47329e+06	1.98039e+06	4.87928e+06
O43493		2.81069e+06	5.30513e+06	3.83414e+06	1.17088e+07	2.63368e+06	9.47369e+06	5.00578e+06	9.36899e+06	3.93582e+06	7.19745e+06	417445	8.74439e+06
F5H283			471687	30224.6	551128	208865	4.2896e+06		6.64439e+06	124150	4.25296e+06		4.25487e+06
P61353	RPL27	7.65188e+06	13065621	9.93623e+06	3.36728e+07	6.7646e+06	20714213	1.27655e+07	1.90473e+07	2.16192e+06	1.72063e+07	5.24476e+06	1.52363e+07
P20742	PZP	246884	295736	57513.2	55101.6	48005	38395.6	98095.4	76460.2		46862.6	48545.4	167332
Q9HB71	CACYBP	1.62872e+06	2.44721e+06	2175846	5.96237e+06	851163	3.33533e+06	1.18342e+06	2.11668e+06	316965	3.26586e+06	1.3569e+06	1.71918e+06
Q92526	CCT6B	1.33146e+06	2.08165e+06	2.27363e+06	6.22285e+06	1.52306e+06	2.47421e+06	1.80054e+06	3.04309e+06	947228	4647544	1.13684e+06	3121603
P23786	CPT2	773030	1.81788e+06	1.04057e+06	3.55796e+06	785975	3787996	1.35987e+06	7.84266e+06	963273	4.22567e+06	544972	7.84165e+06
Q7L576	CYFIP1	1.28881e+06	3.79855e+06	2.31063e+06	6.10978e+06	1.19838e+06	4.31785e+06	1.83822e+06	5.35931e+06	860467	2.68525e+06	1.42717e+06	3.51095e+06
P61221	ABCE1	1.37646e+06	2.1261e+06	2.48695e+06	7.2119e+06	1.26203e+06	3.51467e+06	1.95191e+06	3.84753e+06	857432	3.73079e+06	1.11651e+06	2.50603e+06
A0A5F9UP49		296708	1.15694e+06	763810	2.28724e+06	517874	2.09885e+06	1.32697e+06	1.68418e+06	2.62888e+06	4.38438e+06	435624	2.8476e+06
A0A0C4DGG1	PACSIN3	1.75764e+06	2.30079e+06	1.02913e+06	310515	1.66059e+06	931704	2.59894e+06	4.10153e+06	843111	3.36713e+06	1.08991e+06	3.08622e+06
Q03519	TAP2	481054	1.05064e+06	3.67407e+06	1.61372e+07	578083	3.65317e+06	531960	2.44055e+06	1.29294e+06	3.80964e+06	408286	2.29655e+06
P10643	C7	2.57717e+06	4.78987e+06	2.07468e+06	4.20205e+06	3.22959e+06	1.25283e+07	2.52868e+06	4.9027e+06	458271	2.87681e+06	632711	1.84887e+06
Q9NRX4	PHPT1	7.55438e+06	9.41274e+06	6.48726e+06	1.16007e+07	6.70832e+06	8.23336e+06	9.11958e+06	1.23152e+07	4.36589e+06	1.4441e+07	5.85962e+06	9.37019e+06
P16104	H2AFX	1.5153e+06	3.35966e+06	2.26917e+06	5467745	1.40202e+06	3.08069e+06	3.03135e+06	2160304	1.64469e+06	2.45563e+06	933994	2.52777e+06
P61011	SRP54		497833	605430	1.8091e+06		358552	253334	307362	281842	170491	742150	552385
A0A087WTB8	UCHL3	3.59603e+06	3.59472e+06	2.39429e+06	5.05612e+06	2.92302e+06	3091747	4.80649e+06	5.10342e+06	2.12494e+06	4095862	2.8449e+06	4.68032e+06
A0A0G2JMZ8	LOC100510742	131365	355673	122457	227161	211585		221214	204293	8638.22	25611.6	187708	174880
P62888	RPL30	7.00761e+06	1.17416e+07	5.99894e+06	2.08146e+07	3.19477e+06	1.1214e+07	8.22998e+06	1.58467e+07	3.42539e+06	1.24823e+07	2.90657e+06	9.23701e+06
F2Z2Y4	PDXK	4.3537e+06	7.36983e+06	4.24959e+06	1.35216e+07	6.36409e+06	1.11735e+07	7.54233e+06	1.30141e+07	2717959	9.38508e+06	3.93992e+06	8.46749e+06
P28074	PSMB5	2.67147e+06	3.16301e+06	1.01628e+06	1081149	2.09223e+06	2.50158e+06	4.97568e+06	3.66678e+06	1.47673e+06	2.73657e+06	1.87659e+06	3.32114e+06
P55145	MANF	3840149	5.28985e+06	5.68547e+06	22183639	2.22147e+06	5.32924e+06	5.67826e+06	4.48834e+06	1.70626e+06	4.02422e+06	3.33969e+06	4.47458e+06
H3BV22			577020	338499	1.1708e+06	209753	846113	359109	914699	106927	741011	187786	579617
C9J931		1.24368e+06	2.24698e+06	862258	3.33719e+06	997663	3.56836e+06	1.29941e+06	3.73817e+06	1.47247e+06	2.32807e+06	766267	3.40396e+06
Q5VY30	RBP4	3.17173e+06	3.03381e+06	1.8414e+06	2.0999e+06	8712967	1.03826e+07	2.15764e+06	2.52017e+06	1.78155e+06	3.63598e+06	4.85443e+06	1.94079e+06
V9GYM3		5.73376e+07	3.23503e+07	2.96276e+07	2.70209e+07	8.54455e+07	227476119	4.56359e+07	2.97637e+07	1.26734e+08	4.0328e+07	5.75928e+07	9.19633e+07
A6NFX8		2.24154e+06	3.42856e+06	2.10182e+06	5.2815e+06	1.35372e+06	2.80752e+06	1.90121e+06	4.45149e+06	956169	3.35605e+06	1.69349e+06	3.65994e+06
Q53GS9	USP39	124037	348008	146066	730075	200197	204601	280621	455999		263297	130700	56699.3
P25789	PSMA4	7.35919e+06	1.06219e+07	9.76017e+06	25636468	7.4533e+06	1.07449e+07	1.01293e+07	1.62411e+07	4.33977e+06	1.67045e+07	6.24291e+06	1.2511e+07
Q5R3B4	MPC2	754100	1.08412e+06	882967	2.30267e+06	1.22217e+06	2.84277e+06	1.66226e+06	3.43321e+06	267280	2.81214e+06	775827	2.08972e+06
P26196	DDX6	885966	2.15979e+06	1.04086e+06	4.54554e+06	852814	2.21094e+06	1.2026e+06	4.16341e+06	628787	1.79133e+06	591247	2.09937e+06
H3BPJ9		2.82249e+06	3.40691e+06	2.65983e+06	6.56658e+06	3.14383e+06	2.94849e+06	4.75041e+06	5.05007e+06	1.9966e+06	4.02166e+06	2.50105e+06	1.97053e+06
O75915	ARL6IP5	2.62253e+06	6.77561e+06	5.84661e+06	1.68511e+07	4.13453e+06	1.76516e+07	3.62734e+06	1.15957e+07	1.75249e+06	1.46064e+07	2.21306e+06	8.78328e+06
Q8NB37	PDDC1; GATD1	171021	393490	221287	1.42005e+06	212353	259691	166392	443218	38985.8	276761	231396	566685
P19838	NFKB1	684019	1.16953e+06	1.35706e+06	2.19872e+06	248212	973976	653273	1.43691e+06	190037	1.37773e+06	389425	732918
G3XAJ6	RFTN1	574362	1.15341e+06	1.88589e+06	3.81681e+06	634309	941464	1.20047e+06	2.48355e+06	497240	643032	923568	1.61621e+06
O00273	DFFA	795534	1.11315e+06	657167	665625	503119	577861	955999	1.61585e+06	320521	401805	531486	989574
Q96Q06	PLIN4	613644				3.6935e+06		76943.3		178504		17411.4	63522.1
P17026	ZNF22	1.02389e+06	1.53018e+06	1.61979e+06	2.12218e+06	825817	1.2972e+06	1.32384e+06	1.27104e+06	277790	709232	734572	1.04869e+06
P27694	RPA1	2.10629e+06	3.74319e+06	2.57876e+06	5.28676e+06	1.35766e+06	2.99103e+06	2.82473e+06	5.40546e+06	577924	4.11532e+06	1.29409e+06	3.2211e+06
P98179	RBM3	2.47893e+06	3.97168e+06	3.19106e+06	1.00231e+07	3.35675e+06	8.23141e+06	5.06334e+06	3.91035e+06	2.07048e+06	4.46675e+06	1.97656e+06	4.13574e+06
Q9BZQ8	FAM129A	3.57591e+06	3.32292e+06	2.19187e+06	6.6841e+06	1.78856e+06	5.04078e+06	805148	4.08439e+06	880208	2.87956e+06	525081	3.1138e+06
M0QXN5		275029	546034	467628	1.26388e+06	255271	595994	551324	928100	150218	624094	229866	594935
Q9UHA4	LAMTOR3	822340	1.58547e+06	836751	3.21403e+06	504662	3.08341e+06	1.60949e+06	4.96103e+06	146008	4.41126e+06	1.41897e+06	956596
A0A3B3IS54		330886	345483	526134	1.34855e+06	134646	1.2499e+06	807211	2.15422e+06	78920.6	1.61103e+06	315933	1.5651e+06
O95994	AGR2	137969	2.53938e+06	44637.7	3.35095e+06	576255	4.21152e+06	175486	1.75828e+06		5.89035e+06	105829	1.93515e+06
Q01105	SET	3.94043e+06	7.78384e+06	7.15731e+06	22438568	4.83963e+06	2.10047e+07	9913083	1.3625e+07	6.56219e+06	1.17069e+07	3.39559e+06	1.35999e+07
Q9NZL9	MAT2B	2.96901e+06	5.20622e+06	3.64088e+06	7.39389e+06	2.87133e+06	4.36676e+06	4761442	8.18139e+06	1.38157e+06	6.7163e+06	2.85466e+06	6.21514e+06
E9PB61	ALYREF	4.1307e+06	7.05068e+06	6.25507e+06	1.51109e+07	4.51373e+06	1.17747e+07	7.89496e+06	4.62659e+06	1.51902e+06	6.16388e+06	3.54127e+06	5.85281e+06
Q96N66	MBOAT7	387168	967086	359489	1.19153e+06		1.06599e+06	623611	2.02355e+06	217775	1.23233e+06		1.05683e+06
P62633	CNBP	1.69659e+06	2.27755e+06	2.29491e+06	2.90305e+06	1.14785e+06	2.04743e+06	2.37821e+06	2.31526e+06	1.3833e+06	1.76147e+06	2.15574e+06	1.86641e+06
O43719	HTATSF1	1.00893e+06	1.52818e+06	983391	2.3892e+06	761314	1.81871e+06	1.62232e+06	2.10592e+06	382257	1.32846e+06	523912	1.30831e+06
E9PI87		125140		230657		273034	167150		141723			165633	150796
M0R2N5		2.17083e+06	2.88098e+06	1.72489e+06	3.99349e+06	1.28913e+06	1.50414e+06	4.5903e+06	3.96966e+06	915709	2.58445e+06	1.61875e+06	1.75537e+06
Q96T51	RUFY1	628869	757930	958783	2.0211e+06	602174	1.75996e+06	577213	2.73487e+06	433421	1.96802e+06	340901	2.01624e+06
P49721	PSMB2	4.89184e+06	8.63738e+06	6639793	1.92195e+07	4.98966e+06	1.10538e+07	7.0193e+06	1.21037e+07	3.53566e+06	1.12584e+07	3.75358e+06	1.04267e+07
O00291	HIP1	803115	1.08853e+06	728910	3.05775e+06	878662	1.24466e+06	782204	1.99684e+06	275422	1.36248e+06	504530	1.66249e+06
E5RIA4		3.96442e+06	5.21203e+06	7.075e+06	1.26184e+07	3.65611e+06	5.97949e+06	6.22209e+06	9.55951e+06	1.43103e+06	5.21819e+06	2.79044e+06	4.7384e+06
Q8NFW8	CMAS	1.92128e+06	1.95002e+06	1.9383e+06	5.0099e+06	1.77704e+06	1.79822e+06	2.58036e+06	5014076	1.83387e+06	2.51036e+06	930899	2.9325e+06
P62851	RPS25	7.14407e+06	1.35084e+07	1.14087e+07	3.11979e+07	5.77319e+06	2.6419e+07	1.12445e+07	2.20279e+07	5.86874e+06	1.74644e+07	5.80229e+06	1.78216e+07
P20962	PTMS	12753082	1.58824e+07	6.72506e+06	32450417	4.1964e+06	2.32242e+07	1.04926e+07	2.28489e+07	1.09085e+07	1.56866e+07	6.43429e+06	2.64438e+07
Q92900	UPF1	775077	1.85602e+06	1.04405e+06	4.20986e+06	9.46856e+06	2.36114e+06	1.84277e+06	4.97256e+06	1.05669e+06	2.23183e+06	587112	3.98727e+06
D6RHI9		3.28034e+06	3.75545e+06	2.01948e+06	1.98349e+06	2.13013e+06	1.62699e+06	3.59273e+06	2.961e+06	1.4634e+06	1.70457e+06	2.50356e+06	3.01283e+06
Q96RF0	SNX18	1.02767e+06	1.6738e+06	1.47376e+06	5.01624e+06	1.51406e+06	4.29901e+06	1.56804e+06	3.88735e+06	761476	2.17273e+06	864900	2.35009e+06
Q9H0R4	HDHD2	2.21974e+06	2.70322e+06	1.18523e+06	2.79719e+06	1.53284e+06	229002	2.83475e+06	5.15744e+06	839005	3.31879e+06	1.74081e+06	2.23152e+06
O75477		200386	414015	231598	567303	223124	405083	363801	795504	354091	487902	147379	233851
P06865	HEXA	1.96995e+06	4.85149e+06	2.49929e+06	4.19555e+06	6.90654e+06	3.73575e+06	2.62176e+06	4.23602e+07	2.26345e+06	5.36097e+06	1.5831e+06	5.06952e+06
Q9NX40	OCIAD1	4.87868e+06	6.14513e+06	5.57043e+06	2.20002e+06	3.2183e+06	1.52495e+06	3.92841e+06	2.23174e+06	2.3302e+06	7.0127e+06	2.15738e+06	1.32407e+06
Q9BXJ0	C1QTNF5	677544	1.74136e+06	425200	2.0102e+06	590239	1.10944e+07	770971	4.93709e+06	644085	3.2375e+06	358851	2.09937e+06
P01780	IGHV3-7	1.10739e+07	8.05555e+06	1.22899e+07	2.42826e+07	1.55165e+07	1.40969e+07	9.50904e+06	7.97332e+06	7.53193e+06	1.55811e+07	7.22687e+06	4.26884e+06
P53634	CTSC	1.07295e+06	2.15013e+06	1.93515e+06	1.1354e+07	1.66261e+06	1.77266e+07	2.26486e+06	7.19229e+06	448228	5.96345e+06	809320	6.30781e+06
Q5JX83	HSPA12B	2.50139e+06	1.90438e+06	1.86648e+06	2.05405e+06	2367852	1.22258e+06	3.44947e+06	2.21924e+06	1.2398e+06	439587	1813161	2.52002e+06
A0A2U3TZM0		741478	2.42313e+06	1.65698e+06	5.70721e+06	952531	3.92705e+06	2.16562e+06	6.05621e+06	651301	3564372	724191	3.92526e+06
P46783	RPS10	1.83665e+07	2.7091e+07	2.65983e+07	7.08753e+07	1.59453e+07	8.41706e+07	3.63104e+07	5.32925e+07	1.57834e+07	4.15392e+07	1.49064e+07	4.31152e+07
J3KP15		2.93598e+06	4.26659e+06	5.34377e+06	7.48539e+06	2.04205e+06	4.32177e+06	5.77092e+06	4.82662e+06	1.96031e+06	5.17876e+06	2.37874e+06	5.68421e+06
Q9H0E2	TOLLIP	692742	923553	1.09797e+06	1.85976e+06	754771	984185	1.31468e+06	1.76511e+06	330060	2.94647e+06	671567	998808
A0A494C0X0		3.00133e+06	4.31306e+06	3.80424e+06	9.38559e+06	2.31487e+06	4.96016e+06	2.91527e+06	5.25491e+06	1.25132e+06	3.709e+06	2.13553e+06	3.91216e+06
Q92575	UBXN4	523008	442188	475474	751639	808223	1.7716e+06	1.33114e+06	1.83875e+06	679344	346167	420546	1.29327e+06
O15269	SPTLC1	421540	1.56426e+06	801579	3.11149e+06	972178	3.05961e+06	1.3888e+06	4.09646e+06	836684	2.58778e+06	434308	3.06081e+06
O95372	LYPLA2	2.39836e+06	5482318	3.09787e+06	9796191	2.22076e+06	4.72066e+06	2.38653e+06	1.09909e+07	934689	6.0011e+06	2.26797e+06	4.65835e+06
Q9BV20	MRI1	1.0235e+06	995136	1.16141e+06	2.43481e+06	1.36498e+06	778705	1.45449e+06	4.00684e+06	765492	1.23e+06	1.28137e+06	3.35612e+06
P62328	TMSB4X	4.86871e+06	3.00527e+06	1.00322e+07	6.63581e+07	4.92444e+06	1.1762e+08	5.73575e+06	9.92986e+06	1.64228e+07	5.5735e+06	928694	2.28791e+07
E7EU40		2.13483e+06	1.80009e+06	1.71688e+06	1.11871e+06	1.66595e+06	1.6246e+06	4.2455e+06	1.87882e+06	2.16349e+06	216662	1.2344e+06	3278647
O00483	NDUFA4	1.02219e+07	7.6356e+06	6.41352e+06	11838727	1.15898e+07	9.58533e+06	1.22166e+07	3.16383e+07	4.79383e+06	20315825	4.68554e+06	2.20118e+07
P50914	RPL14	4.61021e+07	4.20657e+07	3.29891e+07	5.85633e+07	6.91278e+07	7.91887e+07	3.44839e+07	5.22338e+07	4.56827e+07	4.95173e+07	5.33123e+07	43436320
P53597	SUCLG1	7.64665e+06	9.44702e+06	5.84285e+06	1.41556e+07	8.05899e+06	1.25094e+07	1.1191e+07	4.63126e+07	5.41382e+06	2.66414e+07	6.41212e+06	26766518
Q8TDN6	BRIX1	655837	1.16025e+06	865409	2019746	416163	1.38152e+06	833335	1.67009e+06	78246.5	1.56169e+06	399010	1.03336e+06
P42285	SKIV2L2	412018	1.00175e+06	813811	2.11424e+06	507324	1.22218e+06	1.28866e+06	1.7495e+06	845832	1.43797e+06	520541	1.86916e+06
Q9UNN8	PROCR	818575	807202	419781	748763	1.05433e+06	1.16892e+06	715354	1.11298e+06	373353	621235	370128	718581
O14964	HGS	1.1071e+06	3.12753e+06	1.87451e+06	5.03844e+06	1.75306e+06	4.58266e+06	2.58115e+06	4.98684e+06	1.3999e+06	4.22276e+06	1.05612e+06	3.74631e+06
P01619	IGKV3-20	1.73099e+07	1.2617e+07	2.91889e+07	67288624	1.99485e+07	2.21894e+07	1.47118e+07	19382613	6.77235e+06	2.96579e+07	1.95205e+07	4.53066e+06
Q6PGP7	TTC37		48924.4	213683	65512.4			618104	628968	23133	343959		348402
A0A0A0MT64	FDXR	1.06728e+06	1.74621e+06	1069432	2.29803e+06	245548	4.26532e+06	1.66484e+06	8.06607e+06	436885	6.60996e+06	1.21851e+06	9.55425e+06
P35080	PFN2	3.51851e+06	5.57485e+06	2.68043e+06	2.35342e+06	4.3028e+06	4193446	6.16874e+06	1.0975e+07	1.6142e+06	7.28585e+06	3.34289e+06	6.68663e+06
P51570	GALK1	2.03748e+06	3.71357e+06	2.86776e+06	6.81717e+06	2.09195e+06	3.81837e+06	2.62286e+06	4.98788e+06	272704	2.92501e+06	1.4949e+06	1.98895e+06
E9PK47		537800	555011	440622	1261768	210068	1.80112e+06	266083	736560	240579	807472	167684	699842
A0A3B3IUA2		3.58064e+06	5.97468e+06	6.31057e+06	1.43126e+07	3.38646e+06	9.33396e+06	5.95582e+06	9.37068e+06	3.19865e+06	7636135	2.85503e+06	7.65411e+06
A0A590UJS9		1.62326e+06	2.28843e+06	1.33486e+06	2.02005e+06	1.50694e+06	1.52971e+06	2.06194e+06	3.16213e+06	1.33859e+06	1.24411e+06	1.13216e+06	2.43104e+06
E9PNQ8		5.93307e+06	1.47292e+07	6.33709e+06	2.39019e+07	7.86945e+06	1.5225e+07	6.59896e+06	1.05779e+07	1.19758e+06	1.04058e+07	7.31986e+06	3.65909e+06
Q9H444	CHMP4B	1.77241e+06	3.29671e+06	3.18089e+06	9.11701e+06	1.7665e+06	11292347	4.22405e+06	5215487	3.78022e+06	5989626	1.67576e+06	7.57629e+06
O15460	P4HA2		387331		2.07838e+06	268044	854552	106182	2.24946e+06		2.00954e+06		1.12174e+06
P26368	U2AF2	2.62685e+06	4.96212e+06	3.65922e+06	8.30583e+06	1.96038e+06	6.16981e+06	4.19662e+06	6.97182e+06	1.77263e+06	5.47488e+06	2.10376e+06	6.051e+06
Q969Z3	MARC2	3.31418e+06	3.04835e+06	2.92386e+06	3.96907e+06	2.64312e+06	1.90798e+06	4.52075e+06	5.54134e+06	4.0591e+06	5.14745e+06	2.8328e+06	6.62516e+06
P18859	ATP5J	1.22802e+06	1.52511e+06	1.09338e+06	3.28093e+06	1.50371e+06	5.05665e+06	3.57283e+06	8.78727e+06	2.30853e+06	6.37195e+06	791076	8.66276e+06
O43237	DYNC1LI2	1.12161e+06	1.68099e+06	1.10426e+06	3.61328e+06	1.29343e+06	2.4335e+06	2.12197e+06	2.53008e+06	568306	1.66276e+06	857188	2.92394e+06
P04745	AMY1A; AMY1C; AMY1B	2.21134e+06	920594	1.80506e+06	408718	246561	4703480		393953	883321	3810325	1.30841e+06	145572
X6R3S7		82982808	5.7473e+07	4.90589e+07	1.63563e+07	7.22821e+07	1.2751e+07	5.35556e+07	3.89827e+06	1.29049e+08	670128	2.25371e+07	6.14929e+07
Q9NQW7	XPNPEP1	1.74684e+06	3.75232e+06	2.37775e+06	5.87754e+06	1.82776e+06	2.27016e+06	2.65826e+06	3.8754e+06	708695	3.95843e+06	1.87863e+06	2.91974e+06
H0YNE9		748260	865662	1167404	2.36424e+06	825119	1.42885e+06	782202	936406	549925	667168	484221	880513
P20023	CR2	7647.97		3.34762e+06	2.57647e+06					43978.2		210189
P49959	MRE11A; MRE11		1.50973e+06	1.24906e+06	2.77678e+06	1.00823e+06	3.21032e+06	2.36922e+06	775827	146539	5.19131e+06	971700	1.49758e+06
[truncated: 1,980 more rows]
